# Supplementary material for: Training and experimental validation a novel anoikis- and epithelial‒mesenchymal transition-related signature for evaluating prognosis and predicting immunotherapy efficacy in gastric cancer
Source: J Cancer. 2025 Jan 6;16(4):1078–100. doi: 10.7150/jca.106029 (PMC11786038; doi:10.7150/jca.106029)
Supplement: Supplementary file 1 — Supplementary tables. [file jcav16p1078s1.xlsx]

## Sheet: T1
Table S1.EMT-related genes
Gene Symbol
BRMS1
PTK2
NTRK2
SRC
CAV1
AKT1
ITGB1
CEACAM6
EGFR
BCL2
CEACAM5
STAT3
TP53
MAPK1
TLE1
CTNNB1
ITGA5
MCL1
BCL2L1
CDH1
MAPK3
PAK1
PIK3CA
FN1
PTGS2
ERBB2
PTEN
ANGPTL4
BRAF
YAP1
ITGA2
ANXA5
BIRC5
TIMP1
BDNF
CSPG4
BSG
AKT2
MTOR
MAPK8
IGF1R
IGF1
ITGA6
ILK
RHOA
HIF1A
STK11
ITGA3
CCND1
PLAUR
SKP2
HGF
EGF
ITGB4
DAPK1
MIR145
PIK3R1
MAP2K1
E2F1
CXCL12
LGALS3
PIK3R3
CD44
PHLDA2
TGFB1
MIR203A
MMP2
CEBPB
CEMIP
MTDH
PRKCA
CXCL8
MIR200C
AR
CDKN2A
CLDN1
MIR204
MIR26A1
CDKN1A
CDKN1B
PDGFRB
MYC
SMAD4
MUC1
LGALS1
ITGB3
KRAS
HRAS
PPARG
IL6
CCR7
MSLN
RAC1
GRHL2
RHOG
MIR21
MMP13
FAS
MTA1
MMP9
SOD2
PTHLH
PDGFB
GLI2
EZH2
NOTCH1
CXCR4
TNFSF10
S100A4
ETV4
MIR124-1
LATS1
EIF2AK3
LAMC2
CDH2
ZEB2
TLN1
MIR200B
SIRT3
CLU
MIR200A
RELA
MAPK14
SATB1
CD63
RHOB
MET
RAF1
EPHA2
PARP1
PRKCQ
RB1
HAVCR2
SP1
VTN
PDCD4
CD24
H19
MIR141
IDH1
KDR
MDM2
ZEB1
KL
PRKCI
CRYAB
FGF2
HK2
ROCK1
VEGFA
PAK4
PIN1
YWHAZ
BMP6
TWIST1
ELK1
KDM3A
PTPN11
SLC2A1
HMOX1
CD36
TGFBR3
CEACAM1
GLO1
IL17A
MIR381
MIR494
NOTCH3
RPS6KB1
SIRT1
FASN
CTNND1
CD151
MMP11
SEMA7A
MIR10A
MIR30B
MIR30C1
SHC1
TP73
PDCD6IP
TDGF1
SCRIB
RMST
SNAI2
MEG3
TSC2
F3
MIR181A1
CTBP1
MIR211
MAP3K7
MALAT1
MIR373
PRDX1
SERPINE1
FOXO3
EZR
SLC39A6
TIAM1
SMAD7
RHOC
NTRK3
IKBKG
TNC
IRF6
HOTAIR
CSK
RACK1
FOXC2
ANXA2
SPP1
CDC42
NDRG1
ID2
OCLN
MIR7-1
HSPB1
GSK3B
EHMT2
SPHK1
TP63
FOXA1
MUC4
MIR124-3
LINC-ROR
MIR630
DNMT1
BRCA1
MMP3
USP9X
ROR1
SKI
C5AR1
TJP1
SNAI1
CDX2
ELAVL1
HOXA10
CXCL14
MIR223
MIR19A
BMI1
NRP1
KLF5
CTNNBIP1
MIR424
KRT18
GLI1
GRN
ETS1
BMP2
BTRC
SOX9
SKP1
SPOP
S100A9
S100A8
PHLDA1
MIR193A
JAG1
PRKAA2
VSNL1
PCMT1
EP300
PRKAA1
NOTCH4
CDH5
KLF4
MIR23B
NFKB1
TNF
FLNA
MMP8
WT1
BIRC2
IRS1
MMP7
ADAM12
TRIM28
CARD10
MIR146A
MIR214
MIR93
ZFAS1
MIR20A
MIR590
MIR15A
DUXAP9
FGFR1
HDAC6
TGFBR1
SMAD3
STAT1
TGFBR2
TGFB2
VIM
WNT5A
EDNRA
ESR2
GSN
MST1R
BMP4
BRD4
FGF1
JUN
L1CAM
LEF1
NR4A1
ALDH1A1
IGFBP3
IL1B
NCOA3
ACTN4
ADIPOQ
GATA6
IL4
ROCK2
BMP7
CD274
CSF2
LAMA1
NME1
CCL5
FOSL1
KRT17
MDK
LAMA5
LIF
PTPA
SALL4
SIX1
TBX3
EPO
HOXB13
MCAM
CAPNS1
IL11
WWTR1
EGFL7
HOXA9
TRIM62
TRIM16
MIR132
MIR206
MIR221
MIR222
MIR9-1
MIR25
MIR144
MIR638
MIR655
MIR522
WISP3
MIR34A
MIR30A
MIR205
MIR429
MIR186
MIR155
MIR148A
UCA1
MIR26B
MIR23A
MIR150
MIR101-1
MIR300
MIR30C2
MIR29C
MIR29B1
MIR137
MIR130B
MIR10B
MIR106B
MIR106A
MIRLET7A1
CYTOR
MIR491
MIR485
TUG1
MIR375
MIR361
MIR96
MIR31
MIR218-1
MIR194-1
MIR185
MIR182
MIR181A2
MIR17
MIR143
MIR130A
MIR128-1
NEAT1
MIR1271
MIR616
MIR612
MIR506
MIR497
MIR489
MIR196B
MIR135B
MIR34C
MIR33A
MIR30D
MIR301A
MIR27A
MIR24-1
MIR224
MIR218-2
MIR199A1
MIR191
MIR187
MIR183
MIR16-1
MIR15B
MIR153-1
MIR135A1
MIR134
MIR124-2
MIR122
MIR101-2
MIR100
CPS1-IT1
LINC00261
NPTN-IT1
SPRY4-IT1
ZEB2-AS1
MIR1236
MIR675
MIR802
MIR454
MIR663A
MIR92B
MIR646
MIR639
MIR573
MIR487B
HAS2-AS1
MIR517C
MIR520G
MIR452
MIR449A
MIR382
MIR345
MIR331
MIR326
MIR30E
MIR302A
MIR29A
MIR26A2
MIR24-2
MIR217
MIR216A
MIR208A
MIR199A2
MIR190A
MIR181B1
MIR153-2
MIR152
MIR149
MIR136
MIR129-1
MIR125B1
MIRLET7G
MIRLET7D
MIRLET7B
TUSC7
ZEB1-AS1
LINC01186
MIR1181
MIR124-2HG
MIR875
MIR888
SMAD2
HMGA2
CTGF
PROM1
FOXM1
JAK2
TWIST2
NANOG
MAPK7
HMGB1
ESR1
SOX2
SHH
POU5F1
PRRX1
ID1
POSTN
FOXQ1
TRPS1
ADAM17
T
AURKA
CCL18
CCL2
ESRP1
EPCAM
LOXL2
HDAC1
GREM1
KDM1A
AGER
NUMB
WNT1
TLR4
TCF3
CCL21
CCL20
PAX2
DDR2
YBX1
LOX
LCN2
HSF1
HNF4A
EGR1
KLF8
NES
NUAK1
DCLK1
RUNX2
TET1
THBD
TGM2
TGFB3
STIM1
SRF
SPARC
SOX4
FSCN1
SDC1
OVOL2
MKL1
NDRG2
EIF5A2
PARD3
AXL
FBXW7
TRIM33
OSM
ROR2
NOTCH2
MSX2
MMP14
LEP
CYR61
HSPA5
HOXA13
GATA3
ALK
FLOT2
FOXC1
FGFR2
EPAS1
DAB2
CUX1
NLRP3
AGR2
TNFSF15
GDF15
TP53INP1
TM4SF5
WNT3A
WISP2
ACTL6A
CUL4A
FZD7
PDGFD
VASH2
TBL1XR1
TNFAIP8L2
YWHAG
YY1
XBP1
VDR
CCR2
NR2C2
TIMP2
TGFA
TERT
TCF4
SPRR2A
SKIL
SMURF2
SFRP2
CXCL5
TMPRSS4
SEMA4C
PGF
SERPINF1
GOLM1
PAWR
NODAL
ATM
FOXO4
MAP3K4
MAP3K3
JUNB
IGFBP7
HSPA4
HOXB7
FOXA2
HDGF
HAS2
SENP1
RGCC
GPC3
USP22
FOXO1
DKK1
EFEMP1
VWCE
F2R
ELF5
EDN1
DLX2
CTSL
CRKL
FERMT2
TXNIP
SPRY2
ADAM10
NAMPT
ZBTB33
HS3ST3B1
SETDB1
HDAC4
UBE3C
BAG3
MAGED1
ABCG2
NTN1
RNF8
ACVR1
CCNA2
SQSTM1
HDAC3
NRP2
RUNX3
STC2
RUNX1
TNFSF11
BHLHE40
LGR5
AFAP1L2
DYRK2
PITPNM3
AXIN2
AXIN1
ESRP2
PEAK1
CA9
KDM6A
TUFT1
TPBG
TP53BP2
TGFB1I1
TEAD1
TCF21
STAT5B
STAT5A
SRI
SPOCK1
SOX5
SIM2
SDC2
CCL19
ALX4
RNH1
KDM5A
ACTA2
PTX3
CIP2A
MTA3
PBXIP1
PAK5
KLK6
PRSS8
PROP1
ERBIN
BTBD7
RNF111
IL17RD
PKD1
CDK14
PFN2
SUFU
IL23A
MAGEC2
HOOK1
PDCD1
CRIM1
PCBP1
F11R
FURIN
PEBP1
P2RY2
NFKBIA
NF1
NCL
MMP1
ASCL1
MGAT3
LMNA
LASP1
KIT
CD82
JARID2
AQP5
AQP3
CXCR2
MACC1
HES1
PRMT1
HOXB9
HMGB3
HIC1
HDAC2
H2AFX
UHRF1
HIPK2
GPR32
ANG
GJB1
NOX1
LRIG1
FZD2
FUT4
DICER1
SATB2
BOP1
EPB41L3
KDM4B
FGF9
ESRRA
ERG
EPS8
EPHB2
GKN2
TET3
AHR
HBEGF
DLX4
DAB2IP
PAQR3
CTSZ
GLIPR2
SLC30A7
RBFOX3
CSNK2B
CRK
CREB1
CLDN7
CLDN4
UHRF2
PROKR1
WASF3
CFTR
KHDRBS1
CEBPA
TACC3
FAM3C
CDK5
FGF19
RBM8A
MRC2
GAB2
HDAC9
SEMA3E
VGLL4
MICAL2
ISG15
PITPNM1
ONECUT2
RASAL2
MAP4K4
QKI
HAND1
CYP7B1
MUC16
FOXP2
ZFYVE9
SLC9A3R1
LHX2
IGSF8
NREP
CD14
NOG
LRRFIP1
MARVELD3
ARHGEF2
SMC3
NMI
PSTPIP1
SOCS3
HS6ST2
CCNG2
CDKL2
CCND2
TIMELESS
NR1I2
KAT2B
INPP4B
SCEL
TNFRSF11A
TNFSF12
CBR1
EED
ABCC3
CBLB
EIF3I
IRS2
SCIN
AJUBA
PPM1D
GEMIN2
USMG5
LOXL3
HINT2
SPZ1
TEAD2
FOXN1
CUL3
KAT8
MARVELD1
ITCH
YPEL3
CAPZA1
SMC1A
VANGL1
TRIM11
WNT5B
IFT88
SETD7
PTP4A2
MED28
ELL3
NUBPL
FBXO11
MICALL2
LIN28A
TRPM8
DDR1
ZYX
ZNF217
PCGF2
ZNF143
MZF1
ZFP36
WNT11
WNT6
VHL
VCP
UCP2
UCHL3
TYRO3
TYMS
TXN
TUFM
TSC1
TRPC5
ACTG2
TP53BP1
TNXB
TNS1
TLE4
TIMP3
NR2F2
TFCP2
TCF7
TBX2
TAZ
ST14
SREBF1
SOX3
SON
STK33
SLIT3
ST8SIA1
ST6GAL1
SIAH2
SIAH1
CPEB1
AKTIP
SFTPC
SOX17
SEMA4A
ELSPBP1
GOLPH3
CX3CL1
CCL25
CCL22
CCL3
SERPINB4
ATXN1
SALL1
S100P
S100A6
S100A2
ROS1
RORC
EXOC4
BCL6
RGS3
RDX
RBP2
SENP2
NTN4
RASA1
PRUNE1
CXCL16
PTPRZ1
NKX3-2
PTPN14
PTPN6
SCUBE2
EPB41L5
PTN
STIM2
MTUS1
MKL2
RAB22A
CAMK1D
TBX20
POGLUT1
PROX1
AJAP1
HDAC8
PAG1
FOXJ2
PRKCE
FERMT1
LGR4
BRF2
IMP3
PPP1R8
GIPC2
POMC
ERRFI1
MBD3
PLS3
PLAGL2
PLA2G4A
SERPINI1
ABCB1
STK26
WWOX
UIMC1
CYB5R1
ACKR4
LIMA1
PRRX2
PDE4A
UBR5
PLAC8
TFDP3
PCSK1
ING4
GMNN
PCDH9
PBX3
PARD6A
NEUROG3
IL22
OPRM1
NUCB2
NPPA
NOV
NKX6-1
NFIL3
NFIC
MYL2
MYD88
MYCN
MYBL2
MYB
TRIM37
MUC2
MSN
MMP19
MLLT3
ASCL2
MITF
CXCL9
MEF2D
MDM4
ART1
SMAD9
ARRB1
LYN
LTBP1
LRP6
LMNB1
LIMS1
LGALS9
KRT19
KMT5A
KRT8
KRT7
KIF5B
KCNN4
KCNH1
JAK3
JAG2
ITGB6
AQP9
FOXK2
IL18
IL6R
MCRIP1
IRGM
NANOS3
IDH2
IRF8
RAB43
HTN1
HSP90AA1
HSPB2
HRG
HPGD
HOXD9
APBB1
HNRNPAB
HIP1
EHD2
H2AFZ
ANXA1
REPIN1
OLA1
GSK3A
BRD7
TBK1
FHOD1
GRIN1
ANPEP
CAVIN1
GPI
GOLGA2
GLRX
GLS
EML4
GLS2
AGO2
DKK3
BBC3
LYPD3
GJB2
AMHR2
GH1
GATA1
GAPDH
SIN3A
LETMD1
ARMC8
TXN2
SPDEF
FSCN2
CBY1
CERS6
NR5A2
FSHR
IL27
ZMYND8
CCNDBP1
PADI4
MMD
SUZ12
NCSTN
ARHGEF12
NEDD4L
FMR1
EXOC7
FLT1
KDM6B
PLXND1
PEG10
SNW1
ALDOB
CEP164
FKBP5
XRN2
FHL2
FHL1
SCUBE3
FCN2
FBP1
FBLN1
F2RL2
F2
ETV1
ETS2
ESRRB
ALAD
ERN1
ERF
EPHB3
EPHA8
EPHA4
ENO1
ENG
EMP3
FBXO45
RPL22L1
ELK3
CYP4Z1
EIF5A
EIF4G1
EIF4E
EIF2S1
EFNB2
EEF1D
ECT2
DVL2
AGTR1
DNMT3B
DDX5
CYP3A5
PEBP4
ZNF746
CYP1B1
CMTM8
VCAN
CRP
CRMP1
FOXR2
CREBBP
ADM
KLF6
COL8A2
COL8A1
KLF17
CNTN1
MSI2
CCR6
CCR5
CLK2
LRG1
CKS2
BATF2
CTHRC1
CIRBP
MGLL
VSIG4
EGLN3
PKP3
RASSF1
FSTL1
PTP4A3
BVES
FOXN3
PIM2
EHD1
PPARGC1A
PGRMC1
HPSE
CCR9
MTHFD2
KDM5B
GNA13
LEFTY1
PDPN
CXCL13
FBLN5
FST
MAD2L2
TAB1
SPRY1
PSME3
CDK3
G3BP1
TRAP1
CDH13
CDH11
NR1H3
MICA
DNAJB6
FRAT1
HDAC5
AOC4P
USP17L9P
NANOGP8

## Sheet: T2
Table S2.Anoikis-related genes
Gene Symbol
BRMS1
PTK2
NTRK2
SRC
CAV1
AKT1
ITGB1
CEACAM6
EGFR
BCL2
CEACAM5
STAT3
TP53
MAPK1
TLE1
CTNNB1
ITGA5
MCL1
BCL2L1
CDH1
MAPK3
PAK1
PIK3CA
FN1
PTGS2
ERBB2
PTEN
ANGPTL4
BRAF
YAP1
ITGA2
ANXA5
BIRC5
TIMP1
BDNF
CSPG4
BSG
AKT2
MTOR
MAPK8
IGF1R
IGF1
ITGA6
ILK
RHOA
HIF1A
STK11
ITGA3
CCND1
PLAUR
SKP2
HGF
EGF
ITGB4
DAPK1
MIR145
PIK3R1
MAP2K1
E2F1
CXCL12
LGALS3
PIK3R3
CD44
PHLDA2
TGFB1
MIR203A
MMP2
CEBPB
CEMIP
MTDH
PRKCA
CXCL8
MIR200C
AR
CDKN2A
CLDN1
MIR204
MIR26A1
CDKN1A
CDKN1B
PDGFRB
MYC
SMAD4
MUC1
LGALS1
ITGB3
KRAS
HRAS
PPARG
IL6
CCR7
MSLN
RAC1
GRHL2
RHOG
MIR21
MMP13
FAS
MTA1
MMP9
SOD2
PTHLH
PDGFB
GLI2
EZH2
NOTCH1
CXCR4
TNFSF10
S100A4
ETV4
MIR124-1
LATS1
EIF2AK3
LAMC2
CDH2
ZEB2
TLN1
MIR200B
SIRT3
CLU
MIR200A
RELA
MAPK14
SATB1
CD63
RHOB
MET
RAF1
EPHA2
PARP1
PRKCQ
RB1
HAVCR2
SP1
VTN
PDCD4
CD24
H19
MIR141
IDH1
KDR
MDM2
ZEB1
KL
PRKCI
CRYAB
FGF2
HK2
ROCK1
VEGFA
PAK4
PIN1
YWHAZ
BMP6
TWIST1
ELK1
KDM3A
PTPN11
SLC2A1
HMOX1
CD36
TGFBR3
CEACAM1
GLO1
IL17A
MIR381
MIR494
NOTCH3
RPS6KB1
SIRT1
FASN
CTNND1
CD151
MMP11
SEMA7A
MIR10A
MIR30B
MIR30C1
SHC1
TP73
PDCD6IP
TDGF1
SCRIB
RMST
SNAI2
MEG3
TSC2
F3
MIR181A1
CTBP1
MIR211
MAP3K7
MALAT1
MIR373
PRDX1
SERPINE1
FOXO3
EZR
SLC39A6
TIAM1
SMAD7
RHOC
NTRK3
IKBKG
TNC
IRF6
HOTAIR
CSK
RACK1
FOXC2
ANXA2
SPP1
CDC42
NDRG1
ID2
OCLN
MIR7-1
HSPB1
GSK3B
EHMT2
SPHK1
TP63
FOXA1
MUC4
MIR124-3
LINC-ROR
MIR630
DNMT1
BRCA1
MMP3
USP9X
ROR1
SKI
C5AR1
TJP1
SNAI1
CDX2
ELAVL1
HOXA10
CXCL14
MIR223
MIR19A
BMI1
NRP1
KLF5
CTNNBIP1
MIR424
KRT18
GLI1
GRN
ETS1
BMP2
BTRC
SOX9
SKP1
SPOP
S100A9
S100A8
PHLDA1
MIR193A
JAG1
PRKAA2
VSNL1
PCMT1
EP300
PRKAA1
NOTCH4
CDH5
KLF4
MIR23B
NFKB1
TNF
FLNA
MMP8
WT1
BIRC2
IRS1
MMP7
ADAM12
TRIM28
CARD10
MIR146A
MIR214
MIR93
ZFAS1
MIR20A
MIR590
MIR15A
DUXAP9
FGFR1
HDAC6
TGFBR1
SMAD3
STAT1
TGFBR2
TGFB2
VIM
WNT5A
EDNRA
ESR2
GSN
MST1R
BMP4
BRD4
FGF1
JUN
L1CAM
LEF1
NR4A1
ALDH1A1
IGFBP3
IL1B
NCOA3
ACTN4
ADIPOQ
GATA6
IL4
ROCK2
BMP7
CD274
CSF2
LAMA1
NME1
CCL5
FOSL1
KRT17
MDK
LAMA5
LIF
PTPA
SALL4
SIX1
TBX3
EPO
HOXB13
MCAM
CAPNS1
IL11
WWTR1
EGFL7
HOXA9
TRIM62
TRIM16
MIR132
MIR206
MIR221
MIR222
MIR9-1
MIR25
MIR144
MIR638
MIR655
MIR522
WISP3
BCL2L11
CASP8
PTRH2
SIK1
DAPK2
BMF
ZNF304
CASP3
BDNF-AS
BAD
ITGAV
MIR7-3HG
BAX
BCAR1
CYCS
ATF4
SCARNA5
ANKRD13C
FBXW7-AS1
PDK4
CFLAR
DAP3
XIAP
PTK2B
CTTN
CALR
TMX2-CTNND1
CDCP1
TRC-GCA24-1
MYBBP1A
CPT1A
TLE5
PIK3CG
CERNA3
CHEK2
BAK1
MIR6744
ABHD4
ITGA4
FADD
HMCN1
CDKN3
LINC01672
CBL
CASP9
SFN
TNFRSF10B
PIK3CB
KLF12
NTRK1
PLAU
PLK1
PYCARD
SESN2
NRAS
BID
THBS1
CDK11A
CDK11B
MYH9
CCN2
BIRC3
CCAR2
NQO1
MYO5A
EDA2R
CCN6
ABL1
MAPK11
SOD2-OT1
RIPK1
HMGA1
SIK2
LINC00958
ANGPTL2
NTF3
HTRA1
CEACAM3
PHB1
LAMB3
LAMA3
CSNK2A1
EDIL3
OLFM3
SPINK1
CPEB2
SMAD5-AS1
NAT1
TSG101
SERPINA1
AKT3
RPS6KA1
TNFRSF1A
FASLG
AFP
ITGA8
PBK
EEF1A1
LTB4R2
NOX4
MAVS
HRC
PPP1R13B
PLG
MAPK10
BRCA2
DOCK1
INHBB
PRPF4B
RANBP9
SESN1
SESN3
ZBTB7A
ELANE
NFE2L2
EPHB6
LTF
IQGAP1
MGAT5
SDCBP
ABHD2
SPIB
TRIM31
MIR1827
PDGFRA
TLR3
PLAT
CASP10
IL1RAP
UBE2C
BNIP3L
PRDX4
BNIP3
LMO3
ZNF32
CRMA
ARHGAP19-SLIT1
MIR525
MIR363
LINC02605
TUBB3
HSP90B1
PRKACA
PAK3
PIK3R2
PPP2CA
CASP6
PAK2
CDH3
PTK6
EEF2K
LPAR1
LRP1
TCF7L2
RBL2
SIRPA
ADCY10
GDF2
TRAF2
VPS37A
APOBEC3G
COL13A1
TNFRSF12A
BAG1
MNX1
RAD9A
IFI27
MEGF11
ITPRIP
BCL2L15
MIR1248
MIR645
EMSLR
MIR378E
SNORD138
GLUD1
PTPN1
PPP2R1A
TPM1
COL4A2
PPP2R2A
ARHGEF7
CCN1
PPP2R5A
BST2
PPP2R2D
CCDC178
BUB1
CDC25C
CDK1
BUB3
FER
ITGB5
SETD2
SLCO1B3
MAD2L1
BCL2L2
DLG1
EDAR
SH3GLB1
DYNLL2
MIR133B
BAG4
MIR493HG
ENSG00000276919
LINC00324
SNHG17
F10
ADAMTSL1
SERPINB1
MAP3K1
MIR296
RPL34-DT
CEACAM4
PRKD1
PXN
GSTP1
CRABP2
ACTG1
ARHGDIA
BIN1
PDPK1
TFDP1
CRYBA1
CASP2
GNE
XAF1
SFRP1
MAP2K2
PIK3C2B
TAGLN
ENDOG
ARHGDIB
FBLIM1
CCDC80
LDHA
BLNK
SMARCE1
RBFOX2
QSOX1
RPS6KA3
MAOA
PIP5K1C
JUP
ATF2
NKX2-1
CEACAM8
AFAP1L1
PITPNC1
CHKB-CPT1B
INSR
NGF
PCNA
CTNNA1
KRT14
OGT
RAC3
SIRT6
ACP1
STK38
RHOQ
ONECUT1
SRSF3
GKN1
S100A7
MIR107
LCK
MERTK
UCHL1
CDK2
ACTB
NOS2
SLC2A2
FYN
HSPA1A
HTRA2
LATS2
PRDM1
CLDN18
SPTA1
TPP2
XRCC5
IKZF3
SERPINB5
THY1
CENPF
DOK2
S100A11
SNCG
SRPX2
USP11
LGALS8
SLPI
CLIC4
HTRA3
IRX1
EFHD2
KIF18A
ZG16B
SBSN
MIR99A
MIR503
MIR451A
SNORA80E
KIF14
NKX3-1
PECAM1
GZMB
CHUK
MST1
BLTP2
MAP2K4
OFCC1
BMPR2
SCD
F9
SH2B3
S100A10
SMAD1
RALGDS
UBE2S
CLDN6
STRN4
FBLN7
ITGB1BP1
LPCAT1
ETV7
TRIM50
SNORA66
CSF1
SDC4
IGFBP5
HULC
ERBB4
CAT
ITGB2
KEAP1
NOS3
SGK1
CASP14
GRB2
MAP3K14
TMEM43
VTCN1
TLN2
ZKSCAN3
MIR146B
CARMN
LINC01546
MIR507
RET
MPO
CSF1R
EDNRB
IGF2
MAP2K3
SMPD1
XDH
MAP3K8
NR4A2
PML
TGM1
ADGRG1
CMA1
FOXP1
CXCR1
DGAT2
MAP1LC3A
RBP1
SNX1
CD99
IVL
CLPTM1
LYPD1
ARHGEF28
IFI6
RAB25
STX2
TP53I11
ATOH8
SFTA3
MIR196A2
MIR196A1
MIR138-1
MIR27B
MIR138-2
MIR215
SNORD118
MIR18A
MIR7-3
MIR19B1
MIR7-2
MIR19B2
MIR20B
ENSG00000274760
ENSG00000277967
NFKB2
CBS
ICAM1
IFNG
LAMB1
RARA
TF
CASP7
CYP3A4
YWHAE
IL10
PRNP
PTPN12
RAB27A
INS
NGFR
PDK1
VCL
ADH5
DIABLO
EEF1A2
EIF4EBP1
IL2
KITLG
NTF4
SMARCB1
ATP2A3
CCT5
IKBKE
IL1A
IL3
RACGAP1
S1PR1
TET2
WDR5
BCL10
CAST
CHI3L1
COL17A1
DFFA
DLK1
NNT
PAK6
PLA2G1B
PTPN3
RAB5A
RAP1A
SORT1
TRIP12
CXADR
CXCL1
KRT10
LAMC1
NR4A3
PON2
WIPF1
WNT2
BST1
IGBP1
LTA
MID1
PPM1F
PRPF8
ATP6V1F
ATP6V1H
COPS5
DUSP4
FRZB
HIP1R
IGF2BP3
ME1
NDN
NUDT1
TFAP2C
WWP1
AGK
CAMTA1
CSF3
MCF2
MRTFA
PF4
PRG2
SRGN
SS18
TFF3
ARVCF
CLPTM1L
DUSP19
ID4
KHDRBS3
NMU
OAS2
RAB27B
GRSF1
KRT15
NUMBL
UBR4
GALNT4
MIA
RHOD
VASH1
DOC2B
EI24
ISM1
SNAI3
SYDE1
PIMREG
UBAP2
MOB2
SSX1
PVT1
GAS5
RMRP
PCA3
MIR125A
MIR148B
MIR33B
MIR92A1
MT-RNR2
MIR147B
MIR181D
BICDL3P
HCCAT5
LINCMD1
MIR1247
MT-RNR1
MT-TL1
NBAT1
SNORD15A
CASC9
LINC00355
MIR92A2
MIR450A1
MT-TF
MT-TT
PWAR1
MIR1229
MIR3126
SNORD44
LINC02820
MIR1269A
MIR4454
MIR4775
MT-TY
MT-TP
PSLNR
LINC01297
TRN-GTT2-6
ENSG00000232995
ENSG00000258314
TRN-GTT2-1
TRN-GTT2-5
ENSG00000275307
ENSG00000276965
TRD-GTC9-1
TRN-GTT2-3
TRN-GTT2-4
TRN-GTT2-2
LINC01297-DUXAP10-NBEAP6
TRN-GTT2-7
AB196722-001
AF420032-001
TRN-GTT2-8
PLK4
VSTM2L
NEWENTRY

## Sheet: T3
Table S3.Gene Primer Sequences
Gene	Direction	Sequences
CD24	Reverse	AATCCAACTAATGCCACCACCAAGG
	Reverse	AGAGAGTGAGACCACGAAGAGACTG
CRYAB	Forward	CAGCCGCCTCTTTGACCAGTTC
	Reverse	CGAAGGTAGAAGGGACTCAGGGAAG
MMP11	Forward	TCTGAGATCGACGCTGCCTTCC
	Reverse	AGCCTTCCAGAGCCTTCACCTTC
MUC4	Forward	GAGGAGTGAGGAGCCCAGGAAC
	Reverse	TGTAGCCATCGCATCTGAAGTAAGC
PRKAA2	Forward	ATTGATGATGAAGTAGTGGAGCAGAG
	Reverse	AGCCAGTGAGAGAGCCAGAAAG
SERPINE1	Forward	GGTGCTGGTGAATGCCCTCTAC
	Reverse	TGCTGCCGTCTGATTTGTGGAAG
SKP2	Forward	AGACTGGATGAGCTGAACCTCTC
	Reverse	TGATTTCTGGAGATTCTTTCTGTAGCC
TP53	Forward	CCTCACCATCATCACACTGGAAGAC
	Reverse	GCACAAACACGCACCTCAAAGC
GAPDH	Forward	GGAGTCCACTGGCGTCTTCAC
	Reverse	ATTGCTGATGATCTTGAGGCTGTTG

## Sheet: T4
Table S4.Differential expression analysis of AERGs in gastric normal tissues and gastric cancer tissues
gene	conMean	treatMean	logFC	pValue	fdr
HOTAIR	0.0388063	3.03655	6.29	2.06714e-16	3.86296e-15
MMP3	1.21033	61.5301	5.66782	5.25014e-12	3.07802e-11
SALL4	0.128003	6.08608	5.57126	5.8003e-18	2.9304e-16
MMP8	0.016175	0.657845	5.34591	4.42931e-12	2.70278e-11
CSF2	0.0861094	3.22412	5.22659	8.81813e-15	9.76527e-14
MMP11	2.43085	76.7907	4.9814	7.23295e-19	1.08133e-16
MMP13	0.0768375	2.35034	4.93492	2.87063e-13	2.68225e-12
SPP1	9.34802	229.865	4.61998	6.56553e-15	7.85238e-14
ADAM12	0.320922	7.31475	4.51052	3.51977e-19	1.05241e-16
HOXA10	0.394334	8.44393	4.42042	3.38186e-14	3.48682e-13
IL11	0.427703	8.47465	4.30847	5.739e-16	8.57981e-15
CEMIP	1.6722	32.8036	4.29403	2.06217e-16	3.86296e-15
MMP7	9.02172	155.385	4.1063	2.39699e-10	1.03869e-09
HOXA9	0.225281	3.80511	4.07814	6.52317e-13	5.30249e-12
DUXAP9	0.03435	0.556897	4.01903	6.28367e-15	7.82841e-14
CXCL8	9.63842	145.632	3.91739	2.08639e-12	1.35615e-11
MSLN	10.3237	149.095	3.8522	2.55748e-09	9.21309e-09
CDKN2A	1.61091	20.5105	3.67042	4.56657e-09	1.5516e-08
ETV4	3.23239	37.4537	3.53443	1.18941e-16	2.73564e-15
LAMC2	10.8465	102.271	3.23711	3.33681e-16	5.54282e-15
LIF	2.47259	21.519	3.12151	1.81739e-17	7.76284e-16
WT1	0.0531156	0.454837	3.09814	1.08078e-08	3.29747e-08
SIX1	0.279709	2.28594	3.03079	6.93171e-11	3.39767e-10
MET	9.80014	78.995	3.01089	2.37929e-17	7.90452e-16
H19	13.7444	107.978	2.97382	0.000322062	0.000509506
SERPINE1	17.025	111.989	2.71764	1.88584e-12	1.25303e-11
E2F1	4.89129	29.4507	2.59001	2.33642e-18	1.74647e-16
KRT17	22.2373	133.118	2.58165	6.02513e-09	1.91651e-08
SOX9	34.6559	199.09	2.52225	5.8804e-18	2.9304e-16
CLDN1	15.1314	81.4755	2.42882	5.71733e-13	4.88423e-12
ERBB2	38.8537	207.506	2.41703	1.18867e-05	2.33823e-05
MMP9	10.2789	54.5124	2.4069	2.10021e-10	9.3726e-10
BIRC5	5.75274	28.414	2.30428	1.3341e-15	1.81316e-14
EZH2	3.8895	18.2233	2.22813	6.56462e-17	1.78438e-15
CEACAM6	140.734	650.206	2.20793	3.13257e-05	6.00409e-05
HAVCR2	2.92048	12.9635	2.15017	1.89805e-13	1.8307e-12
TIMP1	276.892	1209.79	2.12736	2.443e-16	4.29681e-15
BRCA1	2.27605	9.74924	2.09876	4.77174e-17	1.42675e-15
CD274	1.771	7.5178	2.08575	1.34039e-06	3.05937e-06
MUC4	3.64292	15.4489	2.08434	0.0212382	0.0249029
EPO	0.0409781	0.173741	2.08402	5.65684e-05	0.000101281
STAT1	27.7093	114.973	2.05285	1.80963e-16	3.86296e-15
MIR25	2.33769	9.3315	1.99702	3.56445e-12	2.22036e-11
LINC-ROR	0.00775312	0.0309309	1.9962	0.000380126	0.000591967
IGFBP3	40.2485	159.995	1.99102	5.71732e-13	4.88423e-12
NME1	7.86311	30.03	1.93323	1.11367e-16	2.73564e-15
SKP2	1.86594	7.05312	1.91836	1.43967e-15	1.87158e-14
LEF1	2.67488	10.079	1.91381	8.43897e-13	6.15427e-12
KRT18	184.199	684.746	1.89431	5.58739e-13	4.88423e-12
CEACAM5	206.743	755.336	1.86928	0.00145472	0.00205171
DNMT1	5.7523	20.8936	1.86085	1.62826e-18	1.62283e-16
MDK	112.57	403.723	1.84255	1.9779e-11	1.11584e-10
PDGFRB	23.6495	82.4718	1.80209	1.59529e-11	9.17289e-11
ITGA2	11.323	38.9018	1.78059	3.70857e-11	1.94537e-10
PHLDA2	71.9815	239.402	1.73374	4.61358e-10	1.83928e-09
IL4	0.0558875	0.184054	1.71953	0.00113352	0.00163731
ITGA6	39.5975	127.171	1.68329	7.27408e-13	5.57679e-12
VEGFA	11.6712	37.3985	1.68003	1.40681e-12	9.78222e-12
PLAUR	17.2164	55.0641	1.67733	2.55679e-11	1.36514e-10
MDM2	6.73491	20.9069	1.63425	7.79066e-13	5.82352e-12
KRAS	15.3933	47.6787	1.63104	1.05686e-08	3.25775e-08
BDNF	0.173647	0.531015	1.6126	2.72838e-07	6.74203e-07
MIR200A	1.90508	5.8216	1.61156	1.36093e-06	3.08271e-06
HK2	14.7456	43.1402	1.54875	7.53762e-09	2.37237e-08
GLI1	1.29622	3.76006	1.53645	1.19723e-05	2.33969e-05
ZFAS1	4.90051	13.7502	1.48844	1.79946e-14	1.92156e-13
HOXB13	3.88973	10.7209	1.46268	6.83095e-07	1.63396e-06
ITGB4	93.812	258.457	1.46208	4.97882e-08	1.3784e-07
LAMA1	0.697181	1.8876	1.43694	0.00273112	0.00366191
MIR200B	1.60442	4.34176	1.43623	4.8727e-06	9.97903e-06
FOXC2	1.03256	2.7881	1.43306	4.34241e-05	8.06448e-05
CCND1	55.9157	148.868	1.4127	9.72643e-09	3.02938e-08
BCL2L1	32.5603	84.5842	1.37727	7.02853e-13	5.53034e-12
PDGFB	8.19395	21.2162	1.37254	1.64372e-10	7.44655e-10
MST1R	15.9569	40.711	1.35123	2.04375e-07	5.17866e-07
OCLN	7.29374	18.5647	1.34783	1.37929e-08	4.12407e-08
PRKCI	22.8557	57.3739	1.32784	8.94587e-11	4.24574e-10
PARP1	11.3019	28.1609	1.31713	1.13081e-15	1.61006e-14
FASN	51.6193	128.606	1.31697	9.89056e-10	3.74339e-09
CDX2	13.8343	34.1595	1.30404	1.27852e-06	2.96342e-06
SNAI1	5.98205	14.7658	1.30355	5.25911e-09	1.70921e-08
SPHK1	5.08492	12.5452	1.30284	1.78833e-08	5.24227e-08
TP53	17.7597	43.4512	1.29079	2.11067e-09	7.79124e-09
IGF1R	9.58734	23.3845	1.28635	0.0037479	0.00491501
NOTCH4	3.17291	7.73136	1.28492	3.62703e-10	1.48559e-09
ETS1	18.5514	45.1625	1.2836	8.70442e-10	3.38003e-09
SLC2A1	32.5014	77.2459	1.24896	1.68577e-08	4.99054e-08
KDR	6.54554	15.4246	1.23665	5.11289e-09	1.67995e-08
HGF	1.17711	2.77328	1.23634	0.00108869	0.00158019
SEMA7A	5.82625	13.6986	1.23339	4.86203e-06	9.97903e-06
SLC39A6	18.3142	42.9721	1.23044	2.37268e-11	1.28988e-10
MTDH	43.4769	101.838	1.22796	2.25466e-17	7.90452e-16
CARD10	12.1465	28.3631	1.22348	2.36867e-09	8.63699e-09
GRHL2	8.69489	20.0492	1.20531	3.15546e-09	1.09707e-08
SOD2	25.731	58.9522	1.19604	5.88575e-09	1.8923e-08
TRIM28	109.615	249.995	1.18945	5.02368e-12	3.00416e-11
BRMS1	18.6953	42.5986	1.18813	4.49294e-16	7.07047e-15
PTK2	11.7566	26.7085	1.18383	8.72567e-15	9.76527e-14
EHMT2	11.6791	26.468	1.18032	6.56161e-13	5.30249e-12
SCRIB	31.9702	72.2735	1.17674	2.84751e-10	1.19916e-09
PRKAA1	25.6619	57.28	1.1584	1.32947e-12	9.46456e-12
CTNNB1	41.954	93.3453	1.15377	7.26505e-11	3.50363e-10
SRC	36.3045	80.5232	1.14925	1.28467e-10	5.90949e-10
BMP4	17.665	38.7482	1.13323	0.00206833	0.00283684
MIR93	0.577872	1.25919	1.12367	0.00852387	0.0108453
MUC1	148.338	321.581	1.11629	0.000460149	0.000705562
C5AR1	11.6915	25.2464	1.11062	5.83027e-05	0.000103765
NRP1	9.43037	20.3476	1.10947	2.97558e-08	8.55478e-08
ELK1	18.3539	39.4933	1.10552	1.45531e-12	9.88947e-12
RB1	21.4633	45.9738	1.09894	1.27151e-10	5.90949e-10
NOTCH3	36.2952	76.768	1.08073	1.13764e-08	3.4359e-08
MIR590	3.36664	7.1045	1.07742	7.24745e-05	0.000125988
HIF1A	55.4417	116.726	1.07409	2.99507e-10	1.24379e-09
CD24	587.958	1230.28	1.0652	0.000171189	0.000281239
WNT5A	7.7229	16.0012	1.05097	4.97881e-08	1.3784e-07
TGFB2	2.36347	4.89158	1.04939	4.75555e-05	8.72337e-05
ITGA3	38.8816	78.8692	1.02037	2.69222e-05	5.19338e-05
PAK4	19.7995	40.1301	1.01922	5.15722e-08	1.41469e-07
CD44	63.7277	128.362	1.01022	0.000581027	0.000881864
KLF4	158.015	77.4969	-1.02785	2.23223e-08	6.47998e-08
CXCL12	45.1227	21.6934	-1.0566	0.000134745	0.000226342
ADIPOQ	2.85495	1.1411	-1.32304	4.63367e-09	1.55671e-08
TGFBR3	35.0582	13.742	-1.35116	0.0152732	0.0188706
AR	2.69729	1.04867	-1.36295	0.00182197	0.00254565
CD36	12.3095	4.77385	-1.36655	1.5317e-06	3.39244e-06
FGF2	8.33826	3.22625	-1.36989	0.0164299	0.0200512
GSN	308.059	112.494	-1.45336	9.8239e-08	2.55421e-07
PRKAA2	8.03057	2.88315	-1.47786	0.000176622	0.000288579
MIR145	62.0121	19.0655	-1.70159	0.0196111	0.0232687
MIR23B	4.47487	1.06518	-2.07075	0.0204046	0.0241145
CRYAB	70.169	15.8151	-2.14953	7.25469e-08	1.93674e-07

## Sheet: T5
Table S5. Univariate Cox regression analysis of differentially expressed AERGs
id	HR	HR.95L	HR.95H	pvalue
TP53	0.873711	0.777177	0.982237	0.0238213
TIMP1	1.2188	1.07353	1.38372	0.00224539
IGF1R	1.18473	1.04647	1.34125	0.00741945
ITGA3	1.19597	1.06491	1.34315	0.00251068
SKP2	0.812557	0.69705	0.947205	0.00797095
CXCL12	1.09187	1.00253	1.18916	0.0435905
AR	1.27777	1.07443	1.5196	0.00557523
CLDN1	1.13704	1.05337	1.22735	0.000990743
PDGFRB	1.22138	1.10205	1.35362	0.000137527
PDGFB	1.198	1.01758	1.41041	0.0300668
EZH2	0.788415	0.684946	0.907514	0.000926393
LAMC2	1.13341	1.04273	1.23196	0.0032442
CD24	1.10983	1.01451	1.21412	0.0229432
H19	1.06632	1.01785	1.11709	0.00681827
CRYAB	1.18069	1.10401	1.26269	1.24547e-06
FGF2	1.20493	1.07406	1.35174	0.00148295
CD36	1.15643	1.03514	1.29194	0.0101464
NOTCH3	1.25334	1.11858	1.40432	9.98752e-05
MMP11	1.12586	1.0595	1.19638	0.000130971
SERPINE1	1.18082	1.09478	1.27362	1.66253e-05
FOXC2	1.17457	1.01801	1.3552	0.0274865
MUC4	1.08038	1.0075	1.15853	0.03003
DNMT1	0.821439	0.694629	0.971399	0.0214969
BRCA1	0.787299	0.670702	0.924166	0.0034522
NRP1	1.27568	1.11197	1.46349	0.000511947
PRKAA2	1.16823	1.04056	1.31157	0.00845619
NOTCH4	1.26932	1.10451	1.45871	0.000777258
MMP7	1.08064	1.03418	1.12919	0.000542108
STAT1	0.874933	0.780073	0.981329	0.0224975
TGFB2	1.27833	1.14178	1.43121	2.0404e-05
WNT5A	1.14029	1.03113	1.26101	0.0105565
GSN	1.22918	1.10045	1.37297	0.000256316
LEF1	1.14284	1.02262	1.2772	0.0185514
IGFBP3	1.17046	1.06607	1.28507	0.00095865
CD274	0.822799	0.714975	0.946883	0.00649769
KRT17	1.08247	1.03745	1.12945	0.000256186
HOXA9	0.90833	0.825186	0.999853	0.0496499

## Sheet: T6
Table S6. Unsupervised cluster analysis results for K=2
ID	cluster
TCGA_TCGA-BR-A4J4	A
TCGA_TCGA-RD-A7C1	B
TCGA_TCGA-BR-6852	A
TCGA_TCGA-BR-7851	B
TCGA_TCGA-BR-8487	B
TCGA_TCGA-BR-6564	B
TCGA_TCGA-D7-6526	A
TCGA_TCGA-CD-8530	B
TCGA_TCGA-FP-7735	B
TCGA_TCGA-MX-A5UJ	A
TCGA_TCGA-BR-4367	A
TCGA_TCGA-D7-5578	B
TCGA_TCGA-VQ-A8PX	B
TCGA_TCGA-BR-8295	B
TCGA_TCGA-D7-8579	A
TCGA_TCGA-HU-A4G8	B
TCGA_TCGA-3M-AB46	B
TCGA_TCGA-D7-8572	A
TCGA_TCGA-VQ-A923	B
TCGA_TCGA-BR-6710	B
TCGA_TCGA-BR-6802	A
TCGA_TCGA-VQ-A91N	B
TCGA_TCGA-D7-8573	B
TCGA_TCGA-VQ-A91E	B
TCGA_TCGA-HF-A5NB	B
TCGA_TCGA-HU-A4GC	A
TCGA_TCGA-VQ-A8PP	A
TCGA_TCGA-MX-A5UG	A
TCGA_TCGA-CG-5732	B
TCGA_TCGA-CG-5719	A
TCGA_TCGA-CD-8532	B
TCGA_TCGA-HU-A4GT	B
TCGA_TCGA-BR-4280	B
TCGA_TCGA-VQ-A8PE	A
TCGA_TCGA-CG-4469	B
TCGA_TCGA-D7-6815	A
TCGA_TCGA-F1-6874	B
TCGA_TCGA-HU-8244	B
TCGA_TCGA-BR-4366	B
TCGA_TCGA-D7-6519	A
TCGA_TCGA-F1-A72C	A
TCGA_TCGA-BR-8690	B
TCGA_TCGA-CD-5803	A
TCGA_TCGA-CD-8528	A
TCGA_TCGA-BR-8365	B
TCGA_TCGA-RD-A7BS	A
TCGA_TCGA-VQ-A8PB	A
TCGA_TCGA-VQ-A91A	A
TCGA_TCGA-CG-4460	B
TCGA_TCGA-BR-A4CR	B
TCGA_TCGA-HU-A4H3	A
TCGA_TCGA-VQ-A94P	B
TCGA_TCGA-VQ-A8E3	A
TCGA_TCGA-BR-8380	B
TCGA_TCGA-D7-6520	A
TCGA_TCGA-BR-6801	B
TCGA_TCGA-R5-A7O7	B
TCGA_TCGA-HU-A4H5	A
TCGA_TCGA-CD-5804	A
TCGA_TCGA-CD-8526	B
TCGA_TCGA-IN-8663	A
TCGA_TCGA-VQ-A8PM	B
TCGA_TCGA-BR-7197	B
TCGA_TCGA-BR-8381	A
TCGA_TCGA-SW-A7EA	A
TCGA_TCGA-BR-8676	B
TCGA_TCGA-BR-7723	B
TCGA_TCGA-HF-7134	A
TCGA_TCGA-R5-A7ZE	A
TCGA_TCGA-RD-A7BW	A
TCGA_TCGA-BR-4357	B
TCGA_TCGA-BR-8683	A
TCGA_TCGA-BR-6707	B
TCGA_TCGA-MX-A663	A
TCGA_TCGA-VQ-A94U	B
TCGA_TCGA-D7-A6EX	B
TCGA_TCGA-BR-8081	B
TCGA_TCGA-BR-8372	B
TCGA_TCGA-CD-A489	A
TCGA_TCGA-BR-8589	B
TCGA_TCGA-VQ-A91V	A
TCGA_TCGA-BR-A44T	B
TCGA_TCGA-CD-A48C	A
TCGA_TCGA-CD-5801	B
TCGA_TCGA-BR-8680	A
TCGA_TCGA-BR-8361	B
TCGA_TCGA-CG-5722	B
TCGA_TCGA-VQ-AA6F	B
TCGA_TCGA-HU-A4HB	B
TCGA_TCGA-VQ-A8E7	A
TCGA_TCGA-VQ-A8DU	A
TCGA_TCGA-BR-6455	A
TCGA_TCGA-VQ-A91K	A
TCGA_TCGA-BR-6454	A
TCGA_TCGA-VQ-A94T	B
TCGA_TCGA-HJ-7597	A
TCGA_TCGA-VQ-A8PH	B
TCGA_TCGA-B7-A5TI	A
TCGA_TCGA-BR-8382	A
TCGA_TCGA-KB-A93H	B
TCGA_TCGA-D7-6522	B
TCGA_TCGA-BR-A4IV	B
TCGA_TCGA-BR-6803	B
TCGA_TCGA-BR-4191	A
TCGA_TCGA-VQ-A8PC	A
TCGA_TCGA-BR-8588	B
TCGA_TCGA-IN-A7NR	A
TCGA_TCGA-VQ-AA6A	B
TCGA_TCGA-FP-7916	A
TCGA_TCGA-HU-8604	B
TCGA_TCGA-BR-4371	B
TCGA_TCGA-IN-A6RJ	B
TCGA_TCGA-CD-8529	A
TCGA_TCGA-BR-8590	A
TCGA_TCGA-CD-8535	A
TCGA_TCGA-F1-6875	A
TCGA_TCGA-VQ-A8DZ	A
TCGA_TCGA-HU-8249	B
TCGA_TCGA-BR-7901	A
TCGA_TCGA-D7-6818	B
TCGA_TCGA-SW-A7EB	B
TCGA_TCGA-BR-7958	A
TCGA_TCGA-CD-A486	A
TCGA_TCGA-BR-A4J6	A
TCGA_TCGA-FP-8209	B
TCGA_TCGA-CD-8534	B
TCGA_TCGA-VQ-A924	B
TCGA_TCGA-BR-8080	A
TCGA_TCGA-CD-8527	A
TCGA_TCGA-BR-4369	A
TCGA_TCGA-HU-A4GQ	A
TCGA_TCGA-D7-A4Z0	B
TCGA_TCGA-D7-A6EZ	B
TCGA_TCGA-B7-A5TK	A
TCGA_TCGA-D7-A4YU	B
TCGA_TCGA-CG-5725	B
TCGA_TCGA-BR-6563	B
TCGA_TCGA-IN-AB1X	A
TCGA_TCGA-BR-4370	A
TCGA_TCGA-VQ-A91Y	A
TCGA_TCGA-HU-A4GX	B
TCGA_TCGA-VQ-A8P8	A
TCGA_TCGA-VQ-A8PK	A
TCGA_TCGA-FP-8631	A
TCGA_TCGA-HU-A4H2	B
TCGA_TCGA-HU-A4GJ	B
TCGA_TCGA-BR-8486	B
TCGA_TCGA-IN-7806	B
TCGA_TCGA-HU-8238	A
TCGA_TCGA-IN-A6RL	A
TCGA_TCGA-VQ-A8P5	A
TCGA_TCGA-MX-A666	B
TCGA_TCGA-B7-A5TN	A
TCGA_TCGA-BR-7957	A
TCGA_TCGA-BR-4253	B
TCGA_TCGA-D7-8578	A
TCGA_TCGA-BR-8687	B
TCGA_TCGA-BR-6453	B
TCGA_TCGA-VQ-A91U	B
TCGA_TCGA-ZQ-A9CR	A
TCGA_TCGA-VQ-A91Q	A
TCGA_TCGA-BR-8077	B
TCGA_TCGA-RD-A8MV	B
TCGA_TCGA-D7-A6EY	A
TCGA_TCGA-RD-A8N1	B
TCGA_TCGA-FP-8210	A
TCGA_TCGA-CG-4442	B
TCGA_TCGA-CD-A487	A
TCGA_TCGA-D7-A748	A
TCGA_TCGA-CD-5798	A
TCGA_TCGA-VQ-A8PF	B
TCGA_TCGA-BR-4257	A
TCGA_TCGA-BR-8371	B
TCGA_TCGA-RD-A8N5	A
TCGA_TCGA-R5-A7ZI	B
TCGA_TCGA-BR-8286	A
TCGA_TCGA-HU-A4H4	B
TCGA_TCGA-BR-8364	A
TCGA_TCGA-IN-8462	A
TCGA_TCGA-HU-A4GU	B
TCGA_TCGA-BR-8059	A
TCGA_TCGA-D7-6525	A
TCGA_TCGA-CG-5717	A
TCGA_TCGA-BR-8485	A
TCGA_TCGA-CD-8531	B
TCGA_TCGA-VQ-A8E0	B
TCGA_TCGA-CD-A4MG	B
TCGA_TCGA-IN-A6RO	B
TCGA_TCGA-BR-8366	A
TCGA_TCGA-VQ-AA6D	B
TCGA_TCGA-D7-A6EV	B
TCGA_TCGA-F1-6177	B
TCGA_TCGA-VQ-AA69	A
TCGA_TCGA-BR-A4J7	B
TCGA_TCGA-BR-6456	A
TCGA_TCGA-BR-7715	A
TCGA_TCGA-D7-8575	A
TCGA_TCGA-HU-A4GH	B
TCGA_TCGA-VQ-A8E2	A
TCGA_TCGA-BR-4363	B
TCGA_TCGA-IN-A7NU	A
TCGA_TCGA-CG-4440	A
TCGA_TCGA-KB-A93G	A
TCGA_TCGA-HU-A4G3	B
TCGA_TCGA-HU-A4HD	B
TCGA_TCGA-FP-A9TM	B
TCGA_TCGA-D7-6528	B
TCGA_TCGA-R5-A7ZF	A
TCGA_TCGA-VQ-AA6J	B
TCGA_TCGA-CG-4437	A
TCGA_TCGA-VQ-A8DT	B
TCGA_TCGA-CG-4436	B
TCGA_TCGA-VQ-A8PD	A
TCGA_TCGA-BR-7716	A
TCGA_TCGA-HU-A4GP	B
TCGA_TCGA-HU-8610	A
TCGA_TCGA-HF-7133	A
TCGA_TCGA-CG-4443	B
TCGA_TCGA-VQ-AA68	A
TCGA_TCGA-D7-8576	A
TCGA_TCGA-3M-AB47	B
TCGA_TCGA-CD-A4MH	B
TCGA_TCGA-BR-8677	A
TCGA_TCGA-VQ-A925	B
TCGA_TCGA-BR-6452	A
TCGA_TCGA-BR-8384	B
TCGA_TCGA-BR-7717	A
TCGA_TCGA-BR-4267	B
TCGA_TCGA-IN-A6RI	B
TCGA_TCGA-BR-7722	A
TCGA_TCGA-BR-4368	B
TCGA_TCGA-BR-6457	A
TCGA_TCGA-CG-4301	A
TCGA_TCGA-CG-5720	B
TCGA_TCGA-BR-8686	B
TCGA_TCGA-CD-5800	A
TCGA_TCGA-VQ-A8PJ	A
TCGA_TCGA-D7-5577	A
TCGA_TCGA-RD-A8MW	A
TCGA_TCGA-D7-A6F0	B
TCGA_TCGA-D7-A4YX	B
TCGA_TCGA-IN-A7NT	A
TCGA_TCGA-CD-8524	A
TCGA_TCGA-HU-A4GD	B
TCGA_TCGA-HF-7131	A
TCGA_TCGA-IN-A6RS	A
TCGA_TCGA-BR-4294	B
TCGA_TCGA-RD-A7BT	B
TCGA_TCGA-BR-6566	B
TCGA_TCGA-D7-6524	A
TCGA_TCGA-BR-8592	B
TCGA_TCGA-VQ-A91D	A
TCGA_TCGA-IN-A6RR	A
TCGA_TCGA-VQ-A91X	B
TCGA_TCGA-BR-6565	B
TCGA_TCGA-BR-8373	A
TCGA_TCGA-CD-8533	B
TCGA_TCGA-IN-AB1V	B
TCGA_TCGA-VQ-A8DV	B
TCGA_TCGA-RD-A8N2	B
TCGA_TCGA-HU-A4GY	B
TCGA_TCGA-KB-A6F7	B
TCGA_TCGA-CG-5718	B
TCGA_TCGA-BR-7707	A
TCGA_TCGA-D7-6822	A
TCGA_TCGA-VQ-A922	A
TCGA_TCGA-VQ-A8P3	A
TCGA_TCGA-VQ-A927	B
TCGA_TCGA-CD-5799	B
TCGA_TCGA-D7-6521	A
TCGA_TCGA-VQ-A94R	B
TCGA_TCGA-FP-8099	A
TCGA_TCGA-BR-8484	B
TCGA_TCGA-BR-7196	A
TCGA_TCGA-D7-A747	B
TCGA_TCGA-VQ-AA6K	A
TCGA_TCGA-R5-A805	A
TCGA_TCGA-RD-A8N0	B
TCGA_TCGA-CG-4444	B
TCGA_TCGA-VQ-A91Z	B
TCGA_TCGA-CG-4305	A
TCGA_TCGA-D7-8574	B
TCGA_TCGA-BR-8367	A
TCGA_TCGA-BR-8296	B
TCGA_TCGA-CG-5724	A
TCGA_TCGA-BR-4279	B
TCGA_TCGA-BR-A4J5	A
TCGA_TCGA-HU-8602	B
TCGA_TCGA-BR-4187	B
TCGA_TCGA-CG-4477	A
TCGA_TCGA-F1-A448	A
TCGA_TCGA-CG-4466	B
TCGA_TCGA-HU-A4H0	B
TCGA_TCGA-VQ-A8PQ	A
TCGA_TCGA-RD-A8N6	A
TCGA_TCGA-CG-4438	A
TCGA_TCGA-BR-8483	A
TCGA_TCGA-RD-A8N4	B
TCGA_TCGA-D7-6527	B
TCGA_TCGA-D7-A6F2	B
TCGA_TCGA-CD-8525	A
TCGA_TCGA-BR-A4CS	B
TCGA_TCGA-HU-A4H6	B
TCGA_TCGA-BR-8297	B
TCGA_TCGA-BR-A4QL	B
TCGA_TCGA-BR-6458	B
TCGA_TCGA-CG-5721	B
TCGA_TCGA-CG-4441	A
TCGA_TCGA-FP-8211	A
TCGA_TCGA-BR-8058	A
TCGA_TCGA-HF-7132	B
TCGA_TCGA-VQ-A92D	A
TCGA_TCGA-CG-4462	A
TCGA_TCGA-ZA-A8F6	B
TCGA_TCGA-VQ-A91S	A
TCGA_TCGA-BR-A4J8	B
TCGA_TCGA-BR-8369	B
TCGA_TCGA-D7-A74A	B
TCGA_TCGA-B7-5818	B
TCGA_TCGA-FP-7998	A
TCGA_TCGA-VQ-A8P2	B
TCGA_TCGA-BR-8678	A
TCGA_TCGA-HU-A4GF	A
TCGA_TCGA-BR-6709	B
TCGA_TCGA-BR-4361	B
TCGA_TCGA-IN-7808	B
TCGA_TCGA-BR-8284	B
TCGA_TCGA-CG-4465	B
TCGA_TCGA-VQ-AA64	A
TCGA_TCGA-BR-7704	B
TCGA_TCGA-CG-4475	A
TCGA_TCGA-B7-A5TJ	A
TCGA_TCGA-VQ-A8PU	B
TCGA_TCGA-RD-A8N9	A
TCGA_TCGA-BR-8060	B
TCGA_TCGA-BR-8682	B
TCGA_TCGA-BR-8368	B
TCGA_TCGA-CG-4304	B
TCGA_TCGA-HU-A4G9	B
TCGA_TCGA-CG-5723	A
TCGA_TCGA-D7-8570	B
TCGA_TCGA-IN-A6RN	B
TCGA_TCGA-BR-4256	A
TCGA_TCGA-EQ-8122	A
TCGA_TCGA-FP-A8CX	B
TCGA_TCGA-HU-A4G2	B
TCGA_TCGA-BR-8679	A
TCGA_TCGA-BR-8289	B
TCGA_TCGA-CG-5726	B
TCGA_TCGA-BR-A4J9	B
TCGA_TCGA-CG-5716	B
TCGA_TCGA-CG-5734	B
TCGA_TCGA-BR-8291	A
TCGA_TCGA-HU-8608	B
TCGA_TCGA-HU-A4H8	B
TCGA_TCGA-BR-A4PF	B
TCGA_TCGA-BR-6705	B
TCGA_TCGA-VQ-A928	A
TCGA_TCGA-IP-7968	A
TCGA_TCGA-FP-7829	A
TCGA_TCGA-KB-A93J	B
TCGA_TCGA-CD-A48A	B
TCGA_TCGA-CD-5813	B
TCGA_TCGA-VQ-A94O	A
TCGA_TCGA-RD-A8NB	A
TCGA_TCGA-BR-8591	A
TCGA_TCGA-VQ-AA6G	A
TCGA_TCGA-R5-A7ZR	B
TCGA_TCGA-BR-4201	A
TCGA_TCGA-FP-A4BF	A
TCGA_TCGA-BR-A44U	B
TCGA_TCGA-VQ-A8PO	B
TCGA_TCGA-CG-4476	B
TCGA_TCGA-BR-7959	A
TCGA_TCGA-CG-4306	A
GSE84437_GSM2235556	A
GSE84437_GSM2235557	A
GSE84437_GSM2235558	A
GSE84437_GSM2235559	A
GSE84437_GSM2235560	B
GSE84437_GSM2235561	B
GSE84437_GSM2235562	A
GSE84437_GSM2235563	A
GSE84437_GSM2235564	A
GSE84437_GSM2235565	B
GSE84437_GSM2235566	A
GSE84437_GSM2235567	B
GSE84437_GSM2235568	A
GSE84437_GSM2235569	B
GSE84437_GSM2235570	A
GSE84437_GSM2235571	A
GSE84437_GSM2235572	A
GSE84437_GSM2235573	A
GSE84437_GSM2235574	A
GSE84437_GSM2235575	B
GSE84437_GSM2235576	A
GSE84437_GSM2235577	A
GSE84437_GSM2235578	B
GSE84437_GSM2235579	A
GSE84437_GSM2235580	A
GSE84437_GSM2235582	A
GSE84437_GSM2235584	B
GSE84437_GSM2235585	B
GSE84437_GSM2235586	B
GSE84437_GSM2235587	A
GSE84437_GSM2235588	A
GSE84437_GSM2235589	A
GSE84437_GSM2235593	B
GSE84437_GSM2235595	A
GSE84437_GSM2235596	B
GSE84437_GSM2235597	B
GSE84437_GSM2235598	A
GSE84437_GSM2235599	A
GSE84437_GSM2235600	A
GSE84437_GSM2235601	A
GSE84437_GSM2235602	B
GSE84437_GSM2235603	A
GSE84437_GSM2235604	B
GSE84437_GSM2235605	B
GSE84437_GSM2235606	B
GSE84437_GSM2235607	A
GSE84437_GSM2235608	B
GSE84437_GSM2235609	A
GSE84437_GSM2235610	A
GSE84437_GSM2235611	A
GSE84437_GSM2235612	A
GSE84437_GSM2235613	B
GSE84437_GSM2235614	B
GSE84437_GSM2235615	B
GSE84437_GSM2235616	A
GSE84437_GSM2235617	B
GSE84437_GSM2235618	B
GSE84437_GSM2235619	B
GSE84437_GSM2235620	A
GSE84437_GSM2235621	B
GSE84437_GSM2235622	B
GSE84437_GSM2235623	A
GSE84437_GSM2235624	A
GSE84437_GSM2235625	A
GSE84437_GSM2235626	A
GSE84437_GSM2235627	B
GSE84437_GSM2235628	A
GSE84437_GSM2235629	A
GSE84437_GSM2235630	B
GSE84437_GSM2235631	B
GSE84437_GSM2235632	B
GSE84437_GSM2235633	A
GSE84437_GSM2235634	A
GSE84437_GSM2235635	B
GSE84437_GSM2235636	B
GSE84437_GSM2235637	B
GSE84437_GSM2235695	B
GSE84437_GSM2235696	B
GSE84437_GSM2235697	B
GSE84437_GSM2235698	B
GSE84437_GSM2235699	A
GSE84437_GSM2235700	A
GSE84437_GSM2235701	B
GSE84437_GSM2235702	A
GSE84437_GSM2235703	B
GSE84437_GSM2235704	B
GSE84437_GSM2235705	B
GSE84437_GSM2235706	A
GSE84437_GSM2235707	B
GSE84437_GSM2235708	B
GSE84437_GSM2235709	B
GSE84437_GSM2235710	A
GSE84437_GSM2235711	A
GSE84437_GSM2235712	B
GSE84437_GSM2235713	A
GSE84437_GSM2235714	B
GSE84437_GSM2235715	B
GSE84437_GSM2235716	B
GSE84437_GSM2235717	B
GSE84437_GSM2235718	B
GSE84437_GSM2235719	A
GSE84437_GSM2235720	A
GSE84437_GSM2235721	A
GSE84437_GSM2235722	A
GSE84437_GSM2235723	A
GSE84437_GSM2235724	A
GSE84437_GSM2235725	B
GSE84437_GSM2235726	B
GSE84437_GSM2235727	B
GSE84437_GSM2235728	B
GSE84437_GSM2235729	A
GSE84437_GSM2235730	B
GSE84437_GSM2235731	B
GSE84437_GSM2235732	A
GSE84437_GSM2235733	A
GSE84437_GSM2235734	B
GSE84437_GSM2235735	A
GSE84437_GSM2235736	B
GSE84437_GSM2235737	B
GSE84437_GSM2235738	B
GSE84437_GSM2235739	A
GSE84437_GSM2235740	B
GSE84437_GSM2235741	A
GSE84437_GSM2235742	A
GSE84437_GSM2235743	A
GSE84437_GSM2235744	B
GSE84437_GSM2235745	B
GSE84437_GSM2235746	B
GSE84437_GSM2235747	B
GSE84437_GSM2235748	B
GSE84437_GSM2235749	A
GSE84437_GSM2235750	A
GSE84437_GSM2235751	B
GSE84437_GSM2235752	B
GSE84437_GSM2235753	B
GSE84437_GSM2235754	A
GSE84437_GSM2235755	B
GSE84437_GSM2235756	B
GSE84437_GSM2235757	A
GSE84437_GSM2235758	B
GSE84437_GSM2235759	B
GSE84437_GSM2235760	B
GSE84437_GSM2235761	B
GSE84437_GSM2235762	B
GSE84437_GSM2235763	B
GSE84437_GSM2235764	A
GSE84437_GSM2235765	A
GSE84437_GSM2235766	A
GSE84437_GSM2235767	B
GSE84437_GSM2235768	A
GSE84437_GSM2235769	A
GSE84437_GSM2235770	A
GSE84437_GSM2235771	A
GSE84437_GSM2235772	A
GSE84437_GSM2235773	A
GSE84437_GSM2235774	A
GSE84437_GSM2235775	A
GSE84437_GSM2235776	A
GSE84437_GSM2235777	A
GSE84437_GSM2235778	A
GSE84437_GSM2235779	B
GSE84437_GSM2235780	A
GSE84437_GSM2235781	A
GSE84437_GSM2235782	A
GSE84437_GSM2235783	A
GSE84437_GSM2235784	B
GSE84437_GSM2235785	B
GSE84437_GSM2235786	B
GSE84437_GSM2235787	A
GSE84437_GSM2235788	B
GSE84437_GSM2235789	B
GSE84437_GSM2235790	B
GSE84437_GSM2235791	A
GSE84437_GSM2235792	A
GSE84437_GSM2235793	A
GSE84437_GSM2235794	B
GSE84437_GSM2235795	A
GSE84437_GSM2235796	A
GSE84437_GSM2235797	B
GSE84437_GSM2235798	B
GSE84437_GSM2235799	A
GSE84437_GSM2235800	A
GSE84437_GSM2235801	B
GSE84437_GSM2235802	B
GSE84437_GSM2235803	B
GSE84437_GSM2235804	B
GSE84437_GSM2235805	A
GSE84437_GSM2235806	B
GSE84437_GSM2235807	A
GSE84437_GSM2235808	A
GSE84437_GSM2235809	B
GSE84437_GSM2235810	B
GSE84437_GSM2235811	B
GSE84437_GSM2235812	A
GSE84437_GSM2235813	B
GSE84437_GSM2235814	A
GSE84437_GSM2235815	B
GSE84437_GSM2235816	A
GSE84437_GSM2235817	B
GSE84437_GSM2235818	A
GSE84437_GSM2235819	A
GSE84437_GSM2235820	A
GSE84437_GSM2235821	B
GSE84437_GSM2235822	B
GSE84437_GSM2235823	A
GSE84437_GSM2235824	A
GSE84437_GSM2235825	A
GSE84437_GSM2235826	A
GSE84437_GSM2235827	A
GSE84437_GSM2235828	B
GSE84437_GSM2235829	B
GSE84437_GSM2235830	A
GSE84437_GSM2235831	A
GSE84437_GSM2235837	B
GSE84437_GSM2235838	A
GSE84437_GSM2235839	A
GSE84437_GSM2235840	B
GSE84437_GSM2235841	A
GSE84437_GSM2235842	A
GSE84437_GSM2235843	A
GSE84437_GSM2235844	B
GSE84437_GSM2235845	B
GSE84437_GSM2235846	B
GSE84437_GSM2235847	B
GSE84437_GSM2235848	B
GSE84437_GSM2235849	A
GSE84437_GSM2235850	B
GSE84437_GSM2235851	B
GSE84437_GSM2235852	B
GSE84437_GSM2235853	A
GSE84437_GSM2235854	B
GSE84437_GSM2235855	B
GSE84437_GSM2235862	B
GSE84437_GSM2235863	A
GSE84437_GSM2235864	A
GSE84437_GSM2235865	A
GSE84437_GSM2235866	A
GSE84437_GSM2235867	A
GSE84437_GSM2235878	A
GSE84437_GSM2235879	A
GSE84437_GSM2235880	B
GSE84437_GSM2235881	B
GSE84437_GSM2235882	B
GSE84437_GSM2235883	B
GSE84437_GSM2235884	B
GSE84437_GSM2235885	A
GSE84437_GSM2235886	A
GSE84437_GSM2235887	A
GSE84437_GSM2235888	B
GSE84437_GSM2235889	B
GSE84437_GSM2235899	A
GSE84437_GSM2235900	B
GSE84437_GSM2235901	A
GSE84437_GSM2235902	B
GSE84437_GSM2235903	B
GSE84437_GSM2235904	A
GSE84437_GSM2235905	A
GSE84437_GSM2235906	A
GSE84437_GSM2235907	A
GSE84437_GSM2235908	A
GSE84437_GSM2235909	B
GSE84437_GSM2235910	A
GSE84437_GSM2235921	B
GSE84437_GSM2235922	A
GSE84437_GSM2235923	A
GSE84437_GSM2235924	A
GSE84437_GSM2235925	B
GSE84437_GSM2235926	A
GSE84437_GSM2235927	A
GSE84437_GSM2235928	A
GSE84437_GSM2235929	B
GSE84437_GSM2235930	B
GSE84437_GSM2235931	B
GSE84437_GSM2235932	A
GSE84437_GSM2235933	A
GSE84437_GSM2235934	B
GSE84437_GSM2235935	B
GSE84437_GSM2235936	B
GSE84437_GSM2235937	B
GSE84437_GSM2235938	B
GSE84437_GSM2235939	B
GSE84437_GSM2235940	B
GSE84437_GSM2235941	B
GSE84437_GSM2235942	B
GSE84437_GSM2235943	B
GSE84437_GSM2235944	B
GSE84437_GSM2235945	A
GSE84437_GSM2235946	B
GSE84437_GSM2235947	B
GSE84437_GSM2235948	B
GSE84437_GSM2235949	A
GSE84437_GSM2235950	B
GSE84437_GSM2235951	A
GSE84437_GSM2235952	A
GSE84437_GSM2235953	A
GSE84437_GSM2235954	B
GSE84437_GSM2235955	A
GSE84437_GSM2235956	A
GSE84437_GSM2235957	A
GSE84437_GSM2235958	B
GSE84437_GSM2235959	B
GSE84437_GSM2235960	B
GSE84437_GSM2235961	B
GSE84437_GSM2235962	A
GSE84437_GSM2235963	B
GSE84437_GSM2235964	B
GSE84437_GSM2235965	B
GSE84437_GSM2235966	B
GSE84437_GSM2235967	B
GSE84437_GSM2235968	B
GSE84437_GSM2235969	B
GSE84437_GSM2235970	A
GSE84437_GSM2235971	B
GSE84437_GSM2235972	B
GSE84437_GSM2235973	B
GSE84437_GSM2235974	A
GSE84437_GSM2235975	B
GSE84437_GSM2235976	B
GSE84437_GSM2235977	A
GSE84437_GSM2235978	B
GSE84437_GSM2235979	B
GSE84437_GSM2235980	A
GSE84437_GSM2235981	B
GSE84437_GSM2235982	A
GSE84437_GSM2235983	B
GSE84437_GSM2235984	B
GSE84437_GSM2235985	A
GSE84437_GSM2235986	B
GSE84437_GSM2235987	A
GSE84437_GSM2235988	B
GSE84437_GSM2235991	A
GSE84437_GSM2235992	A
GSE84437_GSM2235993	B
GSE84437_GSM2235994	B
GSE84437_GSM2235995	A
GSE84437_GSM2235996	A
GSE84437_GSM2235997	A
GSE84437_GSM2235998	A
GSE84437_GSM2235999	B
GSE84437_GSM2236000	B
GSE84437_GSM2236001	B
GSE84437_GSM2236002	A
GSE84437_GSM2236003	B
GSE84437_GSM2236004	B
GSE84437_GSM2236005	A
GSE84437_GSM2236006	B
GSE84437_GSM2236007	A
GSE84437_GSM2236008	B
GSE84437_GSM2236009	B
GSE84437_GSM2236010	B
GSE84437_GSM2236011	B
GSE84437_GSM2236012	A
GSE84437_GSM2236013	B
GSE84437_GSM2236014	B
GSE84437_GSM2236015	B
GSE84437_GSM2236016	A
GSE84437_GSM2236017	B
GSE84437_GSM2236018	B
GSE84437_GSM2236019	A
GSE84437_GSM2236020	B
GSE84437_GSM2236021	A
GSE84437_GSM2236022	A
GSE84437_GSM2236023	B
GSE84437_GSM2236024	A
GSE84437_GSM2236025	B
GSE84437_GSM2236026	B
GSE84437_GSM2236027	B
GSE84437_GSM2236028	B
GSE84437_GSM2236029	B
GSE84437_GSM2236030	A
GSE84437_GSM2236031	A
GSE84437_GSM2236032	B
GSE84437_GSM2236033	B
GSE84437_GSM2236034	A
GSE84437_GSM2236036	B
GSE84437_GSM2236037	A
GSE84437_GSM2236038	A
GSE84437_GSM2236039	A
GSE84437_GSM2236040	B
GSE84437_GSM2236041	A
GSE84437_GSM2236042	B
GSE84437_GSM2236043	A
GSE84437_GSM2236044	A
GSE84437_GSM2236045	B
GSE84437_GSM2236046	A
GSE84437_GSM2236047	B
GSE84437_GSM2236048	B
GSE84437_GSM2236049	B
GSE84437_GSM2236050	B
GSE84437_GSM2236051	B
GSE84437_GSM2236052	B
GSE84437_GSM2236053	A
GSE84437_GSM2236054	A
GSE84437_GSM2236055	B
GSE84437_GSM2236056	B
GSE84437_GSM2236057	A
GSE84437_GSM2236058	A
GSE84437_GSM2236059	A
GSE84437_GSM2236060	A
GSE84437_GSM2236061	B
GSE84437_GSM2236062	A
GSE84437_GSM2236063	A
GSE84437_GSM2236064	A
GSE84437_GSM2236065	B
GSE84437_GSM2236066	B
GSE84437_GSM2236067	A
GSE84437_GSM2236068	B
GSE84437_GSM2236069	B
GSE84437_GSM2236070	B
GSE84437_GSM2236071	B
GSE84437_GSM2236072	A
GSE84437_GSM2236073	B
GSE84437_GSM2236074	B
GSE84437_GSM2236075	B
GSE84437_GSM2236076	B
GSE84437_GSM2236077	B
GSE84437_GSM2236078	B
GSE84437_GSM2236079	B
GSE84437_GSM2236080	A
GSE84437_GSM2236082	B
GSE84437_GSM2236083	B
GSE84437_GSM2236084	B
GSE84437_GSM2236085	B
GSE84437_GSM2236086	B
GSE84437_GSM2236087	A
GSE84437_GSM2236088	A
GSE84437_GSM2236089	A
GSE84437_GSM2236090	A
GSE84437_GSM2236091	A
GSE84437_GSM2236092	A
GSE84437_GSM2236093	A
GSE84437_GSM2236094	A
GSE84437_GSM2236095	A

## Sheet: T7
Table S7. Differential gene expression analysis between cluster 1 and cluster 2
id	logFC	AveExpr	t	P.Value	adj.P.Val	B
KRT17	-3.14088	7.10235	-24.0164	1.26832e-96	1.96932e-92	208.547
MMP11	-1.82848	7.62238	-17.7691	6.97279e-60	5.41332e-56	125.129
MMP7	-2.5984	8.27121	-17.7084	1.51862e-59	7.85987e-56	124.361
PMEPA1	-1.26298	7.81033	-17.2516	5.08137e-57	1.97246e-53	118.626
COL10A1	-1.76463	6.2638	-15.2611	2.13637e-46	6.63429e-43	94.4962
KRT16	-1.55083	4.76417	-15.1902	4.95961e-46	1.28346e-42	93.6655
LAMC2	-1.18275	7.24866	-15.0129	4.04152e-45	8.96466e-42	91.5965
KRT80	-1.26305	5.71613	-14.9111	1.33968e-44	2.60015e-41	90.4146
COL12A1	-0.989132	7.16409	-13.5394	8.61166e-38	1.4857e-34	74.9585
SLC2A1	-1.02254	8.09706	-13.3767	5.20563e-37	8.08278e-34	73.1851
WNT7B	-0.920604	4.0768	-13.3508	6.91903e-37	9.76652e-34	72.9047
SULF1	-1.27446	8.49021	-13.3197	9.73842e-37	1.26007e-33	72.5678
COL1A1	-1.20721	11.1811	-13.224	2.78025e-36	3.32069e-33	71.534
COL5A2	-0.904331	9.08879	-13.167	5.17958e-36	5.74452e-33	70.9208
SERPINH1	-0.638831	8.59894	-13.0902	1.1952e-35	1.23719e-32	70.0968
CDH3	-1.16284	6.61	-13.0672	1.53414e-35	1.48879e-32	69.8508
CTHRC1	-1.12332	8.19757	-12.9125	8.16537e-35	7.45786e-32	68.2033
FAP	-0.948354	5.66054	-12.8045	2.60332e-34	2.24565e-31	67.0609
MMP14	-0.641993	7.09266	-12.654	1.29706e-33	1.00697e-30	65.4787
BGN	-0.929121	11.2899	-12.5497	3.9197e-33	2.89815e-30	64.3893
COL1A2	-1.04458	10.5952	-12.4725	8.84436e-33	6.24211e-30	63.5877
PLAU	-0.876211	7.86536	-12.4362	1.29514e-32	8.74335e-30	63.212
CLDN1	-1.15236	8.35185	-12.3852	2.21167e-32	1.43086e-29	62.6849
KLK10	-1.41347	5.24157	-12.2138	1.32118e-31	8.20559e-29	60.9245
COL11A1	-1.16545	4.96475	-12.1545	2.44331e-31	1.45913e-28	60.319
KLK6	-1.73253	5.61157	-12.1414	2.79725e-31	1.60862e-28	60.1858
ARHGAP23	-0.767293	6.12401	-12.1124	3.77603e-31	2.09395e-28	59.8903
THBS2	-1.22954	7.95632	-12.0515	7.07033e-31	3.78555e-28	59.2727
TNFRSF12A	-0.793816	8.05299	-12.0063	1.12429e-30	5.81895e-28	58.816
FNDC1	-1.32682	6.60426	-12.0017	1.17933e-30	5.90694e-28	58.7689
TNFRSF21	-0.680461	9.98369	-11.9561	1.88145e-30	9.12917e-28	58.309
TIMP2	-0.820206	8.62037	-11.9488	2.02766e-30	9.25984e-28	58.2353
TM4SF1	-0.855129	10.4259	-11.9363	2.30305e-30	1.0217e-27	58.1099
ANTXR1	-0.861431	7.70583	-11.886	3.84575e-30	1.65869e-27	57.6051
KRT7	-1.66161	7.05656	-11.8378	6.28356e-30	2.63689e-27	57.1217
IGFBP3	-0.853859	8.94673	-11.7684	1.26935e-29	5.05363e-27	56.4295
TNFAIP6	-0.874012	5.7399	-11.7092	2.30958e-29	8.74656e-27	55.8402
CLCF1	-0.62352	6.07165	-11.7031	2.45627e-29	9.08058e-27	55.7796
ITGA11	-0.808044	5.44284	-11.6857	2.92663e-29	1.05679e-26	55.6071
KLK7	-1.35639	5.06137	-11.6261	5.32894e-29	1.88051e-26	55.0172
MFAP2	-0.792452	5.40609	-11.6115	6.16766e-29	2.12812e-26	54.8734
LAMB3	-0.814328	7.839	-11.5837	8.14827e-29	2.75039e-26	54.5992
COL7A1	-1.01033	6.45403	-11.5769	8.72029e-29	2.88085e-26	54.5325
NOX4	-0.619729	5.12359	-11.5464	1.18234e-28	3.82463e-26	54.2328
SERPINE1	-0.960956	6.97615	-11.5116	1.67385e-28	5.19798e-26	53.8907
CST1	-1.71127	8.20746	-11.506	1.7687e-28	5.38483e-26	53.8364
GJB3	-0.872199	5.66343	-11.4586	2.83636e-28	8.46925e-26	53.3716
ITGA3	-0.671317	7.67503	-11.4461	3.21138e-28	9.38411e-26	53.2494
COL5A1	-0.873614	8.73335	-11.4439	3.2805e-28	9.38411e-26	53.2285
PPL	-0.843461	5.99315	-11.4426	3.32406e-28	9.38411e-26	53.2155
NOTCH3	-0.713267	7.82802	-11.4355	3.5663e-28	9.8882e-26	53.1463
SRPX2	-0.6577	5.32472	-11.3686	6.91491e-28	1.88365e-25	52.4946
FSCN1	-0.820082	8.65214	-11.2624	1.96654e-27	5.17533e-25	51.4662
CST6	-1.00683	4.32372	-11.179	4.44781e-27	1.15102e-24	50.6632
VCAN	-0.856398	7.73433	-11.1336	6.9225e-27	1.70612e-24	50.228
COL3A1	-0.899975	11.2487	-11.1286	7.26375e-27	1.76225e-24	50.1807
WNT5A	-0.743088	6.01605	-11.1165	8.16975e-27	1.95156e-24	50.065
MFGE8	-0.641371	8.9258	-11.1072	8.94997e-27	2.10555e-24	49.9753
LIF	-0.664661	5.34702	-11.103	9.32241e-27	2.16043e-24	49.9352
S100A3	-0.656434	5.16679	-11.0638	1.36299e-26	3.11223e-24	49.5615
PLAUR	-0.691807	7.21138	-11.057	1.45521e-26	3.27465e-24	49.4971
PHACTR3	-0.598442	3.76189	-10.9438	4.3391e-26	9.62475e-24	48.4225
VASN	-0.678087	7.11424	-10.8964	6.83372e-26	1.49447e-23	47.9757
TRIM29	-1.10782	5.45737	-10.8943	6.97171e-26	1.50347e-23	47.9561
GRP	-0.86072	4.10053	-10.8337	1.24448e-25	2.64699e-23	47.3862
SPON2	-0.65223	6.22854	-10.8209	1.40603e-25	2.95019e-23	47.2662
AEBP1	-0.922211	8.7462	-10.8016	1.69035e-25	3.49948e-23	47.0851
SPHK1	-0.62086	5.48125	-10.7828	2.02115e-25	4.07563e-23	46.9093
KRT19	-0.927604	11.4949	-10.7704	2.27476e-25	4.47092e-23	46.7931
MXRA5	-0.836246	9.16055	-10.7653	2.38604e-25	4.631e-23	46.7461
CERCAM	-0.72302	6.11137	-10.7338	3.21836e-25	6.16932e-23	46.4519
COL6A3	-0.822251	9.45277	-10.7199	3.67063e-25	6.95047e-23	46.3226
COL18A1	-0.64956	7.30449	-10.7164	3.79301e-25	7.09566e-23	46.2903
MSLN	-1.70949	8.10046	-10.7076	4.12471e-25	7.62432e-23	46.2079
LOX	-0.735313	5.86822	-10.6861	5.05338e-25	9.23104e-23	46.0082
FSTL3	-0.821073	6.58901	-10.6823	5.23949e-25	9.45971e-23	45.9727
PRRX1	-0.826704	6.04953	-10.5774	1.40476e-24	2.45076e-22	45.003
RAB31	-0.695929	8.62559	-10.5726	1.46928e-24	2.53484e-22	44.9589
GPC1	-0.646671	6.12023	-10.5431	1.93664e-24	3.2685e-22	44.6874
SPARC	-0.789116	10.1982	-10.539	2.01292e-24	3.3607e-22	44.6494
SULF2	-0.683869	7.73967	-10.5226	2.3468e-24	3.87646e-22	44.4985
HTRA3	-0.673334	5.9282	-10.5134	2.55603e-24	4.17764e-22	44.4146
CAV2	-0.739131	6.42673	-10.4915	3.1361e-24	5.07231e-22	44.2135
EMP1	-0.693962	8.36132	-10.4802	3.48317e-24	5.57559e-22	44.1104
COL8A1	-0.969377	6.74389	-10.4433	4.90814e-24	7.62087e-22	43.7733
SCARF2	-0.653555	5.41755	-10.4131	6.4975e-24	9.89086e-22	43.4975
ADAMTS2	-0.65196	5.24945	-10.3916	7.92723e-24	1.19501e-21	43.3021
TGFA	-0.653064	5.97937	-10.3586	1.0753e-23	1.6054e-21	43.0024
PHLDA1	-0.743176	7.50855	-10.3545	1.11702e-23	1.6518e-21	42.965
MXRA8	-0.730234	6.32975	-10.3415	1.25833e-23	1.84322e-21	42.848
HES4	-0.684376	8.04439	-10.3345	1.34246e-23	1.94807e-21	42.7844
GPRC5A	-0.942993	8.15819	-10.3023	1.80485e-23	2.571e-21	42.4935
SCEL	-0.812515	3.9325	-10.2775	2.26809e-23	3.17266e-21	42.269
NNMT	-0.729664	7.42088	-10.19	5.04567e-23	6.87229e-21	41.4833
WNT10A	-0.865329	4.82675	-10.1542	6.99005e-23	9.27645e-21	41.1631
TMEM158	-0.715823	7.67912	-10.1519	7.13963e-23	9.39467e-21	41.1423
ANXA1	-0.798353	9.29733	-10.1253	9.08891e-23	1.17603e-20	40.9051
PDPN	-0.65779	6.64912	-10.1158	9.9103e-23	1.26129e-20	40.8201
PLAT	-0.646844	7.00198	-10.1123	1.02265e-22	1.29095e-20	40.7892
LAMA5	-0.676875	8.94577	-10.082	1.34551e-22	1.68481e-20	40.5197
ECM1	-0.662959	6.32887	-10.068	1.52696e-22	1.89673e-20	40.3954
ITGB6	-0.716575	5.04347	-10.0533	1.74338e-22	2.14837e-20	40.2652
LYPD3	-0.826091	4.82687	-9.93227	5.1706e-22	6.22356e-20	39.1974
SPOCK1	-0.963118	6.08463	-9.91266	6.16026e-22	7.35772e-20	39.0254
KLK11	-1.29502	5.80071	-9.87892	8.32185e-22	9.7153e-20	38.73
ISLR	-0.845747	6.72665	-9.8438	1.13723e-21	1.30798e-19	38.4234
FOSL1	-0.762583	5.99518	-9.82718	1.31792e-21	1.50466e-19	38.2786
MMP2	-0.678456	7.14891	-9.7856	1.90448e-21	2.1274e-19	37.9171
ITGA2	-0.649323	7.13238	-9.75637	2.46499e-21	2.73386e-19	37.6638
SERPINB2	-0.880847	4.04374	-9.70401	3.90778e-21	4.24501e-19	37.2114
PRSS22	-0.712542	6.05796	-9.69428	4.25621e-21	4.55767e-19	37.1276
SLC16A3	-0.592703	7.79479	-9.63804	6.96435e-21	7.25741e-19	36.6442
A4GALT	-0.590056	5.77786	-9.62598	7.73792e-21	8.00977e-19	36.5408
SFRP4	-1.25957	6.81124	-9.59163	1.0438e-20	1.07332e-18	36.247
KRT6A	-1.41053	4.57405	-9.58983	1.06029e-20	1.0831e-18	36.2316
PDGFRB	-0.664218	8.61579	-9.56556	1.3093e-20	1.32872e-18	36.0246
ANGPTL2	-0.770818	7.96663	-9.53688	1.67917e-20	1.6821e-18	35.7804
SCRN1	-0.704602	7.44709	-9.48924	2.53519e-20	2.47572e-18	35.3761
H19	-1.34224	7.25843	-9.41613	4.75569e-20	4.58644e-18	34.7589
KRT6B	-1.30958	5.19988	-9.38282	6.32645e-20	6.02643e-18	34.4789
LOXL4	-0.695064	4.94324	-9.34915	8.43516e-20	7.98614e-18	34.1967
CLIC3	-0.801662	6.40588	-9.34252	8.92544e-20	8.39911e-18	34.1412
CD248	-0.652723	7.62513	-9.33603	9.43318e-20	8.7184e-18	34.087
TACSTD2	-1.13645	9.72227	-9.31182	1.15924e-19	1.06506e-17	33.8848
LAMA3	-0.774983	6.39796	-9.29877	1.29522e-19	1.17635e-17	33.776
THBS1	-0.79849	8.62604	-9.29874	1.29553e-19	1.17635e-17	33.7757
CEACAM6	-1.52543	10.0879	-9.24583	2.02879e-19	1.78383e-17	33.3358
RHOD	-0.80406	7.20965	-9.24556	2.03347e-19	1.78383e-17	33.3335
GNA15	-0.595854	5.96463	-9.23434	2.23573e-19	1.93934e-17	33.2405
IER5L	-0.605355	6.49247	-9.21393	2.65594e-19	2.27838e-17	33.0716
ANXA8	-0.633005	3.67144	-9.18817	3.29975e-19	2.79974e-17	32.8588
FGFBP1	-1.14228	5.11694	-9.185	3.38886e-19	2.85972e-17	32.8326
MATN3	-0.609146	4.53986	-9.18219	3.47e-19	2.91236e-17	32.8094
SLPI	-1.10292	8.97389	-9.16285	4.08246e-19	3.37563e-17	32.65
LUM	-0.80406	10.1653	-9.16271	4.08719e-19	3.37563e-17	32.6489
JUP	-0.666503	9.7391	-9.15688	4.29244e-19	3.52639e-17	32.6008
CDA	-0.807635	6.75013	-8.96672	2.08977e-18	1.6555e-16	31.0491
HOPX	-0.726567	6.01306	-8.89593	3.74168e-18	2.88647e-16	30.4782
TGFBI	-0.623543	9.32856	-8.88222	4.18695e-18	3.2025e-16	30.3681
IER3	-0.660901	9.05118	-8.84916	5.48697e-18	4.13574e-16	30.1031
PCOLCE	-0.645606	7.00386	-8.82377	6.74972e-18	5.06294e-16	29.9001
SFRP2	-1.34996	7.95627	-8.80604	7.79842e-18	5.79359e-16	29.7586
EPHA2	-0.618667	7.31872	-8.79409	8.59429e-18	6.29587e-16	29.6634
UNC13D	-0.598919	5.82964	-8.79406	8.59616e-18	6.29587e-16	29.6632
PTGES	-0.696039	5.96823	-8.7647	1.09094e-17	7.91541e-16	29.4297
CDH11	-0.652051	7.43333	-8.75738	1.15757e-17	8.35979e-16	29.3717
PTK7	-0.616274	6.20518	-8.74923	1.23653e-17	8.88868e-16	29.307
MUC16	-0.608884	3.9144	-8.68916	2.00813e-17	1.40039e-15	28.832
GFPT2	-0.590303	5.02372	-8.68897	2.01126e-17	1.40039e-15	28.8305
LRRC32	-0.613331	7.42911	-8.61151	3.74325e-17	2.57175e-15	28.2222
FBLN2	-0.772583	6.81963	-8.59352	4.32146e-17	2.94296e-15	28.0815
VGLL1	-0.775632	4.12517	-8.55362	5.93798e-17	3.97409e-15	27.7703
RNF39	-0.595728	5.26188	-8.55128	6.04951e-17	4.03136e-15	27.7521
CRABP2	-0.956351	6.16388	-8.53579	6.84089e-17	4.51994e-15	27.6318
S100A16	-0.603512	9.54722	-8.52906	7.21585e-17	4.74748e-15	27.5795
SERPINB5	-1.04911	8.022	-8.50797	8.52811e-17	5.5637e-15	27.4159
S100A4	-0.675052	9.43952	-8.42308	1.66503e-16	1.05954e-14	26.761
CTSK	-0.620116	7.59359	-8.4172	1.74363e-16	1.10054e-14	26.7159
DSG3	-0.969121	4.49324	-8.37561	2.41487e-16	1.48792e-14	26.3972
THY1	-0.602304	8.0057	-8.34621	3.03751e-16	1.83515e-14	26.1727
GREM1	-0.93772	7.75065	-8.21945	8.10537e-16	4.59314e-14	25.2125
F3	-0.626141	7.21978	-8.21117	8.63834e-16	4.87736e-14	25.1502
EDN1	-0.619901	6.94364	-8.20662	8.94532e-16	5.02816e-14	25.116
LRRC15	-0.610795	4.98431	-8.20626	8.97018e-16	5.02816e-14	25.1133
PHLDA3	-0.589853	6.50846	-8.20108	9.33475e-16	5.17645e-14	25.0743
RARRES1	-0.806941	7.03237	-8.17972	1.09967e-15	6.01217e-14	24.9141
RARRES2	-0.590729	8.12896	-8.17675	1.12499e-15	6.129e-14	24.8918
POSTN	-0.741544	7.76382	-8.13213	1.58229e-15	8.47177e-14	24.5583
CST2	-0.71452	4.94035	-8.10982	1.8754e-15	1.00067e-13	24.3921
PHLDA2	-0.646616	8.00122	-8.09605	2.08253e-15	1.09985e-13	24.2897
RAB34	-0.613461	6.86451	-8.08871	2.20192e-15	1.15504e-13	24.2352
SHISA2	-0.647815	5.30579	-8.04036	3.17595e-15	1.62214e-13	23.8771
KRT15	-0.66086	4.61529	-7.94494	6.50844e-15	3.15802e-13	23.1758
COL6A1	-0.60342	9.09285	-7.88256	1.03643e-14	4.86181e-13	22.7212
CHST4	-0.768953	4.49025	-7.81518	1.70721e-14	7.79644e-13	22.2336
FAM83A	-0.655896	4.15774	-7.80604	1.82633e-14	8.26084e-13	22.1678
PTGS2	-0.760312	6.56812	-7.79176	2.02895e-14	9.13146e-13	22.065
COL6A2	-0.619518	8.36986	-7.77541	2.28829e-14	1.02098e-12	21.9475
SPP1	-1.03922	7.99767	-7.77205	2.34549e-14	1.04351e-12	21.9234
OLFML2B	-0.606936	6.81637	-7.63078	6.57068e-14	2.76485e-12	20.9177
COMP	-0.883662	5.27667	-7.62541	6.83092e-14	2.86659e-12	20.8798
GALNT5	-0.613565	5.24984	-7.61641	7.2902e-14	3.03472e-12	20.8162
LEMD1	-0.650765	4.3609	-7.60247	8.06212e-14	3.32044e-12	20.718
VTCN1	-0.615462	4.2501	-7.58756	8.97675e-14	3.68735e-12	20.6131
CITED4	-0.612686	6.86591	-7.55871	1.1046e-13	4.48982e-12	20.4107
PI3	-1.38546	8.98569	-7.5246	1.41042e-13	5.58662e-12	20.1723
OLR1	-0.630714	5.91226	-7.47489	2.01061e-13	7.81757e-12	19.8264
TGM2	-0.585302	8.01979	-7.44176	2.54384e-13	9.61027e-12	19.5969
MALL	-0.61633	7.15112	-7.34695	4.96231e-13	1.79185e-11	18.9454
C6orf15	-0.600183	3.61168	-7.31166	6.35193e-13	2.25175e-11	18.7047
MUC20	-0.756743	6.23582	-7.25767	9.24935e-13	3.20568e-11	18.3384
FOXC1	-0.637343	7.70674	-7.21723	1.22366e-12	4.14843e-11	18.0657
ACTA2	-0.64689	10.5684	-7.17187	1.67243e-12	5.57249e-11	17.7613
GAS1	-0.690541	5.89691	-7.13595	2.13929e-12	6.93461e-11	17.5215
OTC	0.872431	4.75816	7.08746	2.97781e-12	9.5333e-11	17.1995
TAGLN	-0.7448	9.15093	-7.07146	3.31969e-12	1.05409e-10	17.0937
EPDR1	-0.591394	6.7958	-7.05392	3.73906e-12	1.18241e-10	16.9778
PRRX2	-0.607553	6.16983	-7.04473	3.97905e-12	1.24814e-10	16.9173
MYEOV	-0.6536	6.39981	-7.0371	4.18965e-12	1.3067e-10	16.8671
DCN	-0.603105	8.94477	-6.92602	8.83249e-12	2.61223e-10	16.1413
TNC	-0.677874	7.19964	-6.90735	1.00025e-11	2.94703e-10	16.0202
SERPINA1	-0.850131	8.58763	-6.78159	2.29451e-11	6.46586e-10	15.2128
SLC4A11	-0.591246	5.82719	-6.76514	2.55523e-11	7.16157e-10	15.1082
DKK1	-0.959925	5.17673	-6.75569	2.71803e-11	7.60411e-10	15.0482
KRT23	-0.754863	4.85829	-6.72469	3.32627e-11	9.17355e-10	14.8519
HKDC1	-0.647262	6.88544	-6.65696	5.15749e-11	1.37166e-09	14.4257
SERPINB3	-0.602703	3.73088	-6.63785	5.83284e-11	1.52469e-09	14.3062
NKD2	-0.685037	5.42092	-6.62748	6.23491e-11	1.61889e-09	14.2415
S100A9	-0.85176	8.2739	-6.59029	7.91254e-11	2.00748e-09	14.0101
DHRS9	-0.60119	4.79993	-6.54701	1.0426e-10	2.58601e-09	13.7422
DPYSL3	-0.65133	8.58345	-6.53908	1.09645e-10	2.70468e-09	13.6933
SPRR1B	-0.899689	4.59053	-6.51917	1.24401e-10	3.01338e-09	13.5708
ERBB2	-0.600091	8.54745	-6.41902	2.33592e-10	5.40534e-09	12.9594
DEFB1	-0.82092	6.31263	-6.3728	3.11538e-10	7.06167e-09	12.6802
SPRR3	-0.839079	4.15898	-6.22331	7.8097e-10	1.67488e-08	11.7895
CEACAM7	-0.790307	5.17261	-6.2012	8.93248e-10	1.89215e-08	11.6594
SLC6A14	-0.670101	5.43217	-6.11148	1.53413e-09	3.07757e-08	11.1358
CXCL6	-0.62591	5.2624	-6.04332	2.30312e-09	4.52092e-08	10.7426
LYPD2	-0.815836	4.61044	-5.97347	3.47841e-09	6.65959e-08	10.3439
MMP1	-0.758348	7.75591	-5.87463	6.18969e-09	1.12935e-07	9.78694
CXCL1	-0.621413	7.22935	-5.8326	7.88874e-09	1.4007e-07	9.55268
CEACAM5	-0.98189	8.88922	-5.70734	1.61083e-08	2.68363e-07	8.86368
MFAP5	-0.586101	6.46536	-5.66043	2.09721e-08	3.37095e-07	8.60923
LY6D	-0.587043	3.99561	-5.48341	5.58037e-08	8.20515e-07	7.66649
NMU	-0.610625	6.27445	-5.18312	2.7586e-07	3.45704e-06	6.13094
S100A8	-0.64418	7.16478	-5.13363	3.56291e-07	4.38015e-06	5.88559
GABRP	-0.852643	6.40956	-5.09352	4.37682e-07	5.24375e-06	5.68841
SPRR2A	-0.592062	3.85777	-5.09021	4.45154e-07	5.31279e-06	5.67219
REG3A	1.02766	6.68784	4.83704	1.578e-06	1.65439e-05	4.46174
CLDN2	-0.716707	6.60126	-4.83359	1.60484e-06	1.67504e-05	4.44563
CCL25	0.8218	5.14686	4.68354	3.3066e-06	3.22933e-05	3.75622
SPRR1A	-0.648345	4.72931	-4.50179	7.72845e-06	6.87461e-05	2.94871
PIGR	0.845948	9.50957	4.41573	1.14348e-05	9.76614e-05	2.57697
AQP5	-0.592324	5.32587	-4.33604	1.63392e-05	0.000134445	2.23882
TCN1	-0.716844	7.16306	-4.29114	1.99292e-05	0.00016	2.05087
MYH11	-0.698899	8.62827	-4.28862	2.01512e-05	0.000161532	2.04039
TM4SF4	-0.709043	6.78868	-4.17027	3.37124e-05	0.000253488	1.55426
ACTG2	-0.616905	9.69303	-3.94584	8.64334e-05	0.000580723	0.668219
APOD	-0.602057	7.92073	-3.90036	0.000104031	0.000683573	0.494397
CNN1	-0.599969	7.40091	-3.77883	0.000169142	0.00104925	0.0394802
REG1A	0.802132	8.90716	3.34451	0.000862244	0.00429105	-1.47236

## Sheet: T8
Table S8. Expression matrix of prognosis-related AERGs for samples in the discovering cohort
id	futime	fustat	TP53	TIMP1	IGF1R	ITGA3	SKP2	CXCL12	AR	CLDN1	PDGFRB	PDGFB	EZH2	LAMC2	CD24	H19	CRYAB	FGF2	CD36	NOTCH3	MMP11	SERPINE1	FOXC2	MUC4	DNMT1	BRCA1	NRP1	PRKAA2	NOTCH4	MMP7	STAT1	TGFB2	WNT5A	GSN	LEF1	IGFBP3	CD274	KRT17	HOXA9
TCGA-RD-A7C1	1.38904	1	4.50781	12.4142	4.5348	6.40102	6.08971	5.20103	3.42091	6.67459	7.96991	5.28008	5.98885	5.93824	14.2158	5.96915	4.55347	4.22276	4.58523	6.54783	6.11147	6.79746	3.85064	3.71427	7.8727	5.18409	5.93276	3.66867	4.93462	5.78938	10.2908	3.70628	5.56449	6.14363	5.57798	7.11748	4.93443	4.05535	4.42375
TCGA-BR-7851	1.03562	0	7.13462	11.9416	5.57214	7.86783	7.5959	7.05391	3.5405	10.2533	9.22975	5.47836	6.77265	8.10899	12.5979	6.88134	6.38347	4.25073	4.7109	8.31816	8.29196	7.41631	4.02121	3.19275	9.08822	5.28569	6.5675	3.69914	5.57687	5.61762	9.30307	4.62218	5.7721	7.87894	5.6753	9.18499	4.69951	5.7123	3.65009
TCGA-BR-8487	0.0931507	0	6.40421	12.1268	4.52116	7.298	6.15791	4.76886	3.0702	6.75778	7.65809	5.00405	5.99977	6.96952	10.9427	6.07779	4.49159	3.25868	4.31135	7.06808	8.17652	6.18114	3.53078	4.58484	7.66798	4.77819	5.59669	2.94925	4.73439	6.12647	8.93059	3.01509	4.46105	6.15528	4.86293	8.46178	4.25031	3.91785	4.2331
TCGA-BR-6564	2.17534	1	6.35411	12.9767	5.87616	7.84395	5.02629	6.79857	4.40728	6.56044	9.62105	5.99491	3.79384	6.7767	9.95721	8.81871	9.98567	5.64341	4.81872	8.14857	6.64407	6.7217	5.23645	3.46852	7.41199	3.97478	6.69377	5.12684	6.16745	9.55971	9.55123	5.21146	5.14131	9.58949	7.20774	11.249	3.81159	3.54493	3.28091
TCGA-D7-6526	1.43288	0	5.3606	11.4808	3.88666	8.51728	6.13802	4.28089	3.30514	6.67798	7.78414	5.0867	5.78633	8.68876	12.0203	5.83392	5.60292	4.3886	4.53208	7.45876	7.78813	7.22936	3.81583	6.2537	8.35675	6.32815	6.34061	3.31805	5.27628	12.8711	8.80095	3.94384	5.36542	7.57122	4.74485	9.16245	3.23968	6.21647	3.50571
TCGA-CD-8530	1.03288	0	6.29432	13.0618	5.51649	7.13115	5.64026	7.1327	4.04055	6.48638	9.6957	6.54831	5.32309	6.76458	11.4611	7.91247	8.5986	5.42628	5.99389	8.6228	5.50116	8.57213	4.35069	3.82586	7.81306	4.69533	7.19069	4.37644	7.10634	6.07858	8.6198	4.90589	6.6131	8.29102	6.28498	10.2068	4.10996	4.62964	3.58624
TCGA-FP-7735	0.290411	1	6.52788	11.5431	3.73171	7.48163	6.01108	5.99883	3.36529	8.57096	8.31023	6.25261	4.61513	7.28009	10.9747	6.13139	5.82517	3.6495	4.99495	7.57305	6.43151	7.58913	5.11416	3.15049	7.30763	5.08903	6.51794	3.00957	6.24179	11.4341	7.63692	4.11726	4.7882	6.87251	5.40755	9.2724	3.31744	5.65894	3.24483
TCGA-MX-A5UJ	1.64384	0	6.559	12.7577	5.08974	7.52739	6.17628	7.03508	3.84271	8.54011	8.73002	5.48449	5.96734	6.82587	11.777	7.96155	7.05493	4.59585	5.47554	7.98889	8.75388	6.94186	4.03385	4.04176	8.14459	4.84346	6.53285	3.60188	6.41254	6.43425	9.26759	3.62021	5.69639	7.80388	5.4051	8.47495	4.16268	9.61787	5.00261
TCGA-BR-4367	0.003	0	6.76237	12.6008	5.66315	7.90488	6.30181	5.90726	3.23335	10.3069	9.68789	5.05998	5.62642	8.53266	10.2803	5.82235	6.12692	4.33875	5.92332	8.432	8.61859	6.89108	3.9527	3.07942	7.75444	5.00695	7.50555	2.99314	4.9998	8.03179	10.5683	4.55648	7.17349	7.92103	6.72982	8.55575	4.71577	7.81055	3.78419
TCGA-D7-5578	1.05479	0	6.82764	12.3361	4.08877	7.39443	6.28193	6.08184	3.28603	7.89868	9.10847	5.7993	6.37086	6.80236	10.2309	6.76949	6.07695	4.50268	4.83681	8.04825	6.98394	6.12214	3.94778	3.70858	8.73076	5.08084	6.12472	3.00888	5.73344	5.00548	8.49323	4.3448	6.83131	7.34132	6.47701	8.8273	4.09923	4.94836	3.95503
TCGA-VQ-A8PX	5.38082	0	6.86949	9.72039	3.4657	7.47251	6.10294	4.43239	3.05709	8.59503	7.73531	4.86997	6.03068	6.84804	11.8358	4.0025	3.58843	3.3734	4.34133	6.60353	5.51882	5.65347	3.16099	8.11433	8.03999	5.23799	5.44147	3.43248	5.48362	6.55325	9.28835	3.53856	5.82759	7.29594	5.15535	8.34587	3.57915	4.9033	3.13501
TCGA-D7-8579	1.74247	0	6.43274	11.9786	5.38248	8.08782	5.4497	7.70386	4.57846	8.97119	9.64902	5.12703	4.67244	8.34123	11.7067	6.50087	7.89279	5.40977	5.50985	9.06067	6.81991	6.22732	3.95065	5.15474	7.71418	4.75893	7.32689	5.04815	6.0105	12.2882	8.91647	4.6504	4.82002	9.03374	5.57843	8.05389	3.98887	9.51141	3.68187
TCGA-HU-A4G8	1.89041	0	7.36934	10.6638	4.71048	7.12734	7.25438	5.54231	3.28191	6.77874	8.24702	5.36012	6.96558	7.52789	10.1734	5.00958	4.55621	3.77308	4.23194	7.64647	7.33328	5.52214	3.39352	4.1903	8.66267	5.7284	5.95969	3.02056	5.38664	6.16134	10.9742	3.80451	6.3315	7.41935	5.36709	8.23563	5.53559	6.93298	7.69329
TCGA-3M-AB46	4.83562	0	5.16887	10.7305	3.68216	7.22173	6.46375	4.92343	3.25549	7.24947	7.37188	4.72558	6.5041	6.37084	11.1895	9.28689	5.20156	3.53403	3.38909	6.56428	9.23693	5.98769	3.90142	6.65157	8.13037	5.98339	5.22565	2.8703	4.53473	5.7293	8.58477	3.36596	6.67979	5.95793	5.41687	8.85932	3.27848	7.31237	4.36792
TCGA-VQ-A923	0.003	1	7.06514	12.0419	5.40423	7.75405	6.40401	6.60751	3.33464	9.17936	9.09247	5.39064	7.16175	7.76586	11.5986	5.21217	4.82912	4.41571	4.78662	8.37787	7.04683	7.20348	3.95392	4.15506	8.61449	5.91481	6.94234	3.01035	6.52625	9.97637	11.151	4.41084	5.77384	7.47053	6.42289	7.25356	5.10601	4.6258	3.25004
TCGA-BR-6710	0.747945	0	4.8693	9.24239	5.16193	6.87108	4.39242	5.87158	4.04721	3.58227	6.46644	5.07376	4.03787	6.369	10.6878	5.21317	6.47629	4.49926	5.83536	5.37379	3.85127	6.52063	3.19855	3.31932	6.40613	3.53294	5.31205	4.05795	4.98986	3.92521	8.2766	3.38326	4.70674	8.53984	4.02679	9.49846	3.39753	3.21046	3.09585
TCGA-BR-6802	2.57534	0	6.53	12.3025	4.88266	9.1321	5.85966	5.75088	3.44951	9.69858	8.87282	5.75191	6.16878	9.42916	12.1764	7.50057	6.02378	4.0043	4.6725	8.10528	8.68425	7.60601	3.73653	7.64282	8.4283	5.67958	5.97786	3.15079	5.89258	7.73303	10.5799	4.05071	5.88473	7.93021	5.26172	8.88838	6.15146	10.639	3.9849
TCGA-D7-8573	1.62466	0	7.63586	12.0528	5.4051	8.66354	6.80541	4.02343	3.13864	9.0665	8.1855	4.81418	6.77724	7.65277	11.6738	6.52701	3.84502	3.6155	4.07804	8.21672	7.35921	5.004	3.72053	3.21238	8.97614	5.86062	5.67596	3.08319	4.82988	8.41053	9.62202	3.65741	5.8392	7.16082	4.7922	7.1867	4.04104	4.89531	3.19151
TCGA-VQ-A91E	1.81918	0	6.49749	10.921	4.77926	8.4289	6.56006	4.28939	3.09163	8.77402	6.75835	4.81748	6.81445	7.31884	12.7462	5.32678	3.93748	3.73605	4.35133	7.27826	5.34934	6.39865	3.21016	5.52103	8.5784	5.58387	5.52705	3.19918	5.06745	5.68181	9.52468	3.63223	5.61206	7.51069	5.92552	7.91522	4.37108	6.97197	7.14217
TCGA-VQ-A8PP	1.95068	1	7.35748	12.6617	4.98152	10.1559	6.20612	5.45532	3.68018	7.75725	9.89928	5.45564	6.71954	9.81377	9.75065	6.94827	5.28759	3.96199	4.06426	9.68506	10.941	8.17624	3.78506	7.69294	8.65525	5.44415	6.21455	2.90778	5.32138	7.75814	9.85691	4.87073	6.77213	8.95977	6.47635	11.9824	4.77633	11.8218	5.34414
TCGA-MX-A5UG	0.309589	1	6.82224	11.9748	5.98221	8.00908	6.02876	7.63227	4.42721	8.77876	10.674	6.21199	5.4386	8.79128	11.5552	5.97027	7.06592	5.74978	6.20308	9.67839	7.21533	8.7049	4.48071	6.16815	8.32033	5.12865	7.68447	3.73707	6.89084	10.7799	9.16716	4.84057	8.18543	8.87144	7.2644	8.33952	4.76834	9.40179	3.92151
TCGA-CG-5732	5.75342	1	4.29945	10.8438	3.46754	8.00655	5.00478	5.38243	3.10183	6.72453	6.99308	4.58536	4.75671	5.77435	10.1496	4.13742	4.7115	3.48832	4.52804	6.63481	4.74352	5.10664	3.36699	5.76158	7.14469	3.96665	5.38492	3.06856	4.80161	7.90564	8.4883	3.63885	4.97681	7.13662	5.03674	8.04485	3.70362	7.11921	3.39418
TCGA-CG-5719	0.0849315	0	6.06158	13.0418	5.27535	8.78081	5.24842	7.24167	3.92976	9.02259	9.77739	6.56547	5.15866	8.53401	10.5913	9.18414	7.45645	4.35699	5.98174	9.02861	10.1032	7.713	5.169	3.7748	7.79418	4.84452	7.08313	3.59617	6.43311	12.1242	8.33633	4.07111	6.57868	8.7793	6.28952	8.98002	3.59564	10.4523	3.3991
TCGA-CD-8532	0.969863	1	7.02228	11.9556	4.30159	8.00894	5.98276	6.37125	3.57435	9.84924	8.86108	5.22093	5.64286	7.49735	11.7873	6.20083	5.7614	4.48067	5.17573	7.83701	9.02425	7.09183	4.32588	3.35521	8.42262	5.20667	6.38749	3.20246	5.61745	10.1154	9.98135	4.5572	5.92107	7.56846	6.39972	10.2461	4.38274	4.08918	3.3255
TCGA-HU-A4GT	0.542466	0	7.28674	11.553	4.17171	7.50415	6.69333	4.37352	3.16816	4.44413	7.66033	5.13505	6.33004	6.8867	11.5418	7.30802	3.88514	3.73383	3.79406	6.47403	7.94636	6.68907	3.39028	4.31976	8.13067	5.33752	5.22705	2.85736	4.51205	5.16472	9.0212	3.57314	6.42615	6.13536	4.79146	8.2697	4.21488	6.41235	4.30224
TCGA-BR-4280	0.550685	1	7.49226	10.9916	4.83079	7.12687	6.68936	3.99987	3.14056	8.49978	7.81156	4.73932	6.41423	6.48289	11.0554	4.78636	4.32976	3.39108	4.20704	6.76116	6.82031	6.08021	3.20022	3.62116	8.29795	5.42323	5.95723	2.87277	4.5988	4.6383	9.94234	3.5764	5.90466	6.84158	4.86859	8.32191	4.88818	3.6526	3.49956
TCGA-VQ-A8PE	1.84932	1	5.16503	11.9612	5.85479	8.05619	6.8853	5.37683	3.57672	9.95327	8.52763	5.95111	6.45597	7.64884	10.1787	9.0694	5.77904	4.90676	3.84207	8.63701	7.81216	7.96668	3.89928	5.7332	8.73919	5.87099	5.94362	4.85975	5.43134	9.21118	10.2101	4.42751	6.30724	7.42521	6.68673	8.72252	4.69315	5.94925	4.47357
TCGA-CG-4469	0.589041	1	4.33048	11.4302	5.2753	7.5986	6.61731	4.30391	3.2366	8.82722	7.73304	5.24123	7.08442	6.95976	11.9309	4.92433	4.42834	3.55577	6.00344	7.08476	5.61655	6.35559	3.54696	4.04669	8.25673	6.32353	6.67207	2.86126	5.19322	5.35593	9.20445	3.78716	6.07071	7.7598	5.73578	9.22692	4.60622	3.86696	4.85163
TCGA-D7-6815	1.33151	0	7.52853	11.0684	5.64867	8.60851	6.10606	4.65186	3.56353	7.86266	9.3758	4.87693	6.03551	7.3102	11.5448	6.12678	5.18744	3.74664	3.84683	8.20221	9.85457	5.91835	3.93134	4.92641	8.71883	5.92896	5.9829	3.16065	5.39899	8.47663	8.96942	4.04196	6.77043	7.79072	6.84034	10.1038	4.6884	11.0341	3.1106
TCGA-F1-6874	1.20548	0	7.20216	11.7731	5.4337	8.0337	6.18415	7.14513	3.56346	8.75665	10.3557	7.16524	6.84001	7.42552	10.4348	5.89072	5.25706	4.86439	6.35279	9.23707	8.78861	9.7665	4.06596	6.62093	8.74137	5.96326	7.4908	2.96379	6.94646	4.40405	9.86994	4.05878	8.06981	7.47458	6.05037	9.71064	4.91755	4.1898	3.43437
TCGA-BR-4366	0.003	0	5.23254	11.8596	4.40498	7.4529	6.52596	5.60739	3.57043	8.59766	8.27013	5.00823	6.27628	6.75649	12.0234	5.03514	5.54318	3.64776	6.02987	7.17765	7.84827	8.07852	4.17296	5.3416	8.32334	5.89364	6.83339	3.25991	4.86706	7.67722	9.21772	4.2572	5.20892	7.55702	5.80276	9.3992	3.79489	6.32541	4.24666
TCGA-D7-6519	1.71233	0	7.31623	13.2749	5.83898	9.30092	5.50856	4.46354	3.72887	7.84638	8.25781	5.03993	5.616	9.04054	12.8138	7.70243	5.4573	7.17661	4.02007	7.31171	10.074	6.85982	6.38124	6.45833	8.4115	4.69884	6.66874	4.45524	4.92968	13.0752	8.89107	5.16093	5.62755	8.88837	5.39767	10.9645	3.45919	11.7272	3.70519
TCGA-F1-A72C	0.947945	0	5.88108	12.0429	5.2088	7.53973	5.9639	5.7061	3.41297	10.189	8.71608	5.5206	6.23132	7.81367	10.3276	6.99909	6.353	3.84278	4.78153	7.66744	9.6748	6.87523	4.37433	4.12477	8.72731	5.45603	6.5704	3.50981	5.68188	10.5119	9.64621	3.87804	6.60667	6.98985	5.75273	9.56286	4.01561	5.83337	3.73096
TCGA-BR-8365	1.46027	1	6.36688	12.4138	5.62923	7.92344	5.65662	7.62649	4.72314	9.0766	9.938	5.72918	4.63767	6.48162	10.7011	7.33995	9.35352	6.53806	5.89298	8.3755	6.26659	7.75149	4.87145	3.30313	7.78932	4.93336	7.40045	5.81376	6.38972	7.21537	9.19096	4.95906	5.4082	9.4112	6.82128	9.31744	4.34447	3.25098	3.291
TCGA-RD-A7BS	0.920548	1	5.41579	12.4916	4.97776	8.21961	5.4453	5.10182	3.80767	10.0042	8.38249	5.62615	5.4201	8.01945	11.7096	8.3299	8.16799	4.54678	4.7057	7.68176	8.32769	8.39676	4.38631	7.44571	7.32425	4.91785	6.23192	4.01803	5.4785	12.3592	9.29917	5.18786	6.82783	7.53816	5.77149	9.7841	4.46374	11.4745	4.27176
TCGA-VQ-A91A	3.28767	0	7.03689	12.7591	5.86667	8.44899	6.69925	6.95097	3.56243	9.72133	10.3582	6.80349	6.59129	8.91259	11.4649	7.82033	6.3913	5.39082	5.52456	9.14325	7.91915	9.00719	4.48784	6.84689	8.55269	5.8008	7.67744	3.04392	7.05674	9.99958	8.63701	5.14983	9.15309	7.90032	6.39387	9.66806	4.82898	4.13836	4.50199
TCGA-BR-A4CR	0.003	0	7.09035	10.897	6.45066	6.5559	9.12056	4.52864	3.29463	7.14219	8.56868	5.56166	7.54851	6.42757	13.7263	9.40689	4.3908	4.368	4.45249	7.83063	7.43271	7.42138	3.69923	3.16827	10.3016	6.22415	6.08689	6.02885	5.32449	4.39456	9.18987	4.56482	6.08895	6.64629	6.8335	10.4874	3.90002	4.14166	3.48108
TCGA-HU-A4H3	2.41644	0	4.73473	11.9135	4.7698	8.44114	6.29056	4.28076	3.18248	10.3187	8.10894	6.12453	6.4436	9.02538	12.0049	5.58072	5.31231	3.80019	3.75083	8.44661	8.36107	7.16343	3.73021	3.01591	7.84784	4.56167	5.61268	3.02829	4.44121	10.62	8.73852	3.86631	5.57239	6.77164	4.29145	9.87322	3.90976	12.5273	8.50793
TCGA-VQ-A94P	0.221918	1	5.98129	11.9707	5.6506	7.03882	5.31643	8.22343	4.64542	7.03153	9.08231	6.20599	4.19638	5.14521	9.02363	8.77362	9.82601	6.93589	6.12927	8.52748	6.00183	6.86577	4.62483	5.00828	7.56835	4.2681	7.71452	5.76365	6.56901	6.59409	9.22588	5.96456	4.97277	9.38726	6.22497	9.2274	4.14883	5.81261	3.27367
TCGA-VQ-A8E3	1.81096	1	5.27627	10.9242	5.46495	7.86916	7.0725	6.11966	3.22937	9.70666	8.43221	5.52021	6.7585	6.70239	11.3286	6.65322	4.07967	3.83092	4.2869	8.01315	6.44371	7.341	3.67555	7.56313	9.20609	6.20127	6.22146	3.20716	5.70917	10.5885	10.6861	3.54404	5.64443	7.09255	5.15675	8.20472	6.32235	6.84418	4.79419
TCGA-BR-6801	3.35068	0	4.35872	12.1097	4.93909	7.8296	5.26887	4.83558	3.52705	10.1929	8.71701	5.71674	4.90067	8.19925	9.23908	8.28625	6.7945	3.95643	3.76635	7.70199	8.94566	5.73464	4.05695	3.11474	7.30054	4.15713	5.94185	3.63704	5.37086	7.42968	7.83621	3.88481	5.07922	7.14574	7.372	9.41666	3.50542	5.68999	3.42631
TCGA-HU-A4H5	1.98356	0	4.16681	11.6468	5.98025	6.45879	6.7961	7.11559	3.27769	9.34883	8.44892	5.84378	6.27278	6.00282	11.4012	7.9271	5.11968	3.32058	6.05497	8.54639	6.63885	6.08296	5.17132	4.20297	8.61863	5.45008	6.64959	2.94429	5.62164	9.35516	9.38307	4.39032	4.23469	6.91806	5.84736	9.88349	3.76793	9.77034	3.57053
TCGA-CD-5804	0.003	0	6.24019	12.6242	3.87748	7.78928	5.72193	5.38862	3.54932	9.04009	8.39206	5.88834	5.38032	6.06221	9.72407	9.59595	7.5885	4.1993	4.38617	8.05146	8.87598	7.49006	4.45816	4.19003	7.05527	4.58926	6.5436	3.57951	6.16815	10.5821	8.24131	4.13345	4.99589	7.91253	5.81669	9.99848	3.3795	5.04617	3.15753
TCGA-CD-8526	1.04384	0	7.58001	11.5947	5.74127	7.09875	6.78103	6.36773	3.59334	6.96604	8.92185	5.97177	6.49609	6.22085	10.5799	10.6159	5.3753	4.67551	4.64362	8.84235	7.15956	6.8981	4.17355	3.17503	8.81631	5.76491	6.96148	5.01851	6.16443	8.15478	10.2897	4.8103	5.93618	7.36697	6.66086	9.87495	4.29328	6.58966	3.96635
TCGA-IN-8663	0.282192	1	6.22309	11.889	7.34485	10.3291	6.19924	4.28139	3.15459	8.68061	8.97775	7.28917	6.19629	11.3436	12.0041	9.83957	5.13796	3.58964	3.97763	9.19376	10.1202	10.4713	4.14497	7.73586	9.01795	5.76757	8.74035	3.12647	5.82295	7.78996	10.5491	4.85867	5.67495	9.47199	5.58793	7.62133	6.8988	11.333	5.04789
TCGA-BR-8676	0.627397	0	6.59009	11.2483	3.72731	5.50472	6.42695	5.59933	3.14526	4.90228	6.22586	5.34957	5.79562	4.84185	9.95944	7.58035	4.89504	3.32256	5.40249	5.31999	5.37762	6.06837	3.4254	3.7364	7.69416	4.96976	5.95878	3.15408	4.72093	3.52662	9.02944	3.2605	3.36033	6.15319	3.77921	8.36184	3.6264	3.29423	3.09722
TCGA-BR-7723	2.39452	1	6.76868	11.7708	6.0696	6.25647	7.1465	6.1572	4.70946	6.90602	9.38693	6.55516	6.62312	2.77212	11.4876	12.6587	5.45928	4.04782	6.53395	9.43006	7.404	7.5951	4.38155	2.9303	8.44996	5.6707	8.7012	5.33177	5.8486	3.95783	9.91896	4.82244	5.07694	6.85821	5.96843	9.52734	4.32673	5.7245	3.23
TCGA-R5-A7ZE	1.51781	1	6.6233	11.9272	4.44229	7.71138	6.67036	5.52854	3.12645	9.13795	6.93476	5.95187	5.57499	7.46571	12.2451	10.5156	7.62564	3.64849	4.20229	7.66828	5.66763	7.28287	3.8302	4.65779	7.57102	5.02589	5.49829	3.57224	5.03665	9.81016	8.07409	3.51893	6.55612	7.77397	4.5531	7.59622	3.71862	13.0098	4.2229
TCGA-RD-A7BW	0.427397	1	6.01712	13.1162	5.34473	8.13842	5.56067	7.27104	4.80109	8.31516	9.3457	6.10224	4.74604	6.69541	10.955	9.02444	9.50755	6.11102	5.63701	7.82177	9.70604	8.76233	4.51018	6.51763	7.29527	4.3823	7.18435	5.00575	6.04737	11.119	9.78331	5.57323	5.70435	8.6059	7.0293	10.8434	4.45476	4.11896	3.61931
TCGA-BR-4357	0.003	0	7.25959	12.0484	4.40367	7.46323	6.19375	5.89616	3.28829	3.89493	8.5055	5.15343	6.75821	6.6346	10.7717	4.90351	5.80873	3.96968	6.0586	7.39033	7.49474	7.46958	3.69386	5.51013	8.33386	5.64554	6.97931	4.40145	5.12703	7.45863	10.4357	4.2139	5.85803	6.85053	5.60479	9.30348	5.42475	6.02667	4.40132
TCGA-BR-8683	0.821918	1	5.69785	11.9087	6.87035	8.76117	6.07045	6.6248	4.16342	9.5108	10.3816	6.67514	7.00683	8.605	10.9507	7.64297	6.36136	5.63836	6.09291	9.50009	10.0531	8.19084	4.62168	6.4198	8.54258	5.91565	7.99437	5.26279	7.59567	10.762	10.6397	5.84181	8.27846	9.08519	7.25793	11.2075	5.12068	9.49752	3.91858
TCGA-BR-6707	1.65753	1	7.253	11.8737	5.0524	6.64264	6.19284	4.99068	3.29828	8.47896	8.12325	5.38717	6.26236	5.57156	12.0699	7.82757	5.25688	3.8952	4.72257	7.43406	8.42423	5.7078	4.09216	5.63733	8.50393	4.82638	6.2703	2.94181	5.40808	7.34084	9.63974	3.93668	4.89975	6.44072	5.48566	10.0243	4.69619	4.71667	3.21647
TCGA-VQ-A94U	2.24384	0	5.28626	12.7909	5.20189	7.06373	6.33396	6.27512	3.86994	7.90224	9.60305	5.49117	5.81845	6.51364	12.0941	6.41713	7.06486	4.81834	6.09186	8.43964	5.56296	6.85913	4.18377	6.43835	8.42286	5.65282	6.91554	3.49818	7.02101	7.54484	8.29254	4.06856	5.24948	8.17784	6.00263	9.15338	3.52404	8.04601	4.958
TCGA-BR-8081	2.68767	0	6.71211	12.3727	5.18411	7.32934	6.24231	7.3335	3.51696	6.06563	9.35955	5.34123	6.18533	7.03345	7.18941	7.68146	6.15778	4.01334	5.84725	8.01891	9.46907	7.65241	4.03703	3.10902	8.56707	5.23231	6.69631	3.05619	5.49532	4.48252	10.2358	3.59973	5.49974	7.44917	6.31101	8.233	5.55068	5.26257	6.23657
TCGA-BR-8589	2.26027	0	7.38125	11.4637	5.29824	6.78972	7.03775	4.36752	3.05501	7.78588	7.26415	5.0606	6.51186	5.38256	12.0149	4.58449	4.6598	3.55183	5.38242	6.30009	5.93775	5.50038	3.14229	4.61398	8.94338	6.0583	6.77177	3.03117	5.39062	10.8787	10.4251	3.4299	4.45114	6.63076	5.15137	7.70284	5.10421	3.7394	3.16144
TCGA-VQ-A91V	3.55342	0	5.82467	11.5466	4.62832	8.85584	5.96638	4.40493	3.22654	8.62654	7.40405	4.64697	6.20908	8.44761	12.3913	5.5764	3.97764	3.65715	3.96723	7.07708	7.01934	5.75424	3.48132	7.54207	7.53494	5.5256	6.17476	3.21311	5.64379	7.37131	9.32574	3.257	6.26979	8.00365	5.02485	7.16014	3.57656	11.1246	4.72976
TCGA-BR-A44T	2.84384	0	6.21631	11.9039	4.56257	6.34797	5.18351	7.38837	4.45936	7.81653	7.48482	4.82573	5.1144	4.89891	10.0102	6.05007	8.64092	5.39574	4.84796	6.56654	5.17395	7.13542	4.02019	4.02539	7.44245	4.3527	5.89984	4.64659	4.84419	5.60781	8.63959	3.88691	4.77336	7.79462	6.80534	6.83583	4.37267	3.42006	3.2642
TCGA-CD-A48C	0.967123	1	7.00575	12.8746	4.38348	8.20297	6.6125	5.66252	3.36513	9.57807	8.22838	5.47953	5.57878	8.2872	11.1048	7.77122	6.03482	3.67871	5.09173	7.48037	9.57432	7.94785	5.4089	6.84623	7.69036	4.75518	6.40872	3.02413	4.6782	11.9197	8.87942	4.26783	4.92197	7.52841	5.62612	8.46124	3.78995	7.77638	4.12519
TCGA-CD-5801	1.09863	1	6.98164	13.4439	4.4584	7.63734	6.07566	4.63979	3.11273	7.57763	7.76265	4.608	5.47012	7.13595	11.9393	5.63367	5.4573	3.47792	3.55764	6.60214	7.92317	4.8075	4.25014	2.99322	8.05544	4.68255	6.8959	2.85364	4.41593	10.9666	9.98269	3.67474	5.44544	7.23546	5.3918	9.5085	4.19538	3.21046	3.25125
TCGA-BR-8680	2.66301	0	6.96249	11.1999	5.84838	7.64886	7.01867	3.62419	3.36201	10.061	7.8775	4.92796	6.94666	6.7226	12.5516	13.1602	5.21708	3.78952	3.57283	7.21491	9.39626	5.27585	3.43597	3.70642	8.95249	6.20795	5.18564	4.21227	4.62761	8.34082	8.65797	3.52957	6.17691	6.53075	6.71363	7.44157	3.27196	6.60677	7.63329
TCGA-BR-8361	2.59178	0	7.42056	10.7614	6.25552	6.61532	6.65251	4.31405	3.18543	6.80619	8.80673	4.98735	6.22417	7.39284	7.24253	7.29743	5.14873	3.44201	5.36733	7.92877	7.87343	7.07188	4.25964	3.1763	8.344	5.64479	6.1646	2.97376	5.74173	9.09879	10.5881	4.14881	4.31899	6.34188	5.0912	10.2183	5.36721	4.88332	4.03316
TCGA-VQ-AA6F	4.50959	0	6.29779	11.7901	4.21009	8.55937	5.80724	5.57143	3.16478	10.1914	8.35374	5.35553	5.46366	8.57229	12.3021	4.14389	4.94029	4.35271	4.2537	7.6849	6.56247	4.95183	4.80302	3.9607	8.15147	5.64429	6.81466	4.30173	6.14359	9.87169	9.63209	3.95693	4.93731	7.41759	5.79555	10.2308	4.04016	3.29016	3.19912
TCGA-VQ-A8E7	3.11781	0	6.72915	11.0094	5.76973	8.33598	6.4194	5.43289	3.28586	9.03525	8.82649	6.07622	6.34503	7.81059	11.4363	7.13853	5.58889	3.96888	4.17088	8.58034	8.47215	8.33797	4.22126	6.05088	8.48171	5.62064	6.03771	2.98945	5.89074	8.25889	9.17272	3.75785	6.30777	7.96003	6.49316	8.72026	3.62904	11.6986	4.48986
TCGA-VQ-A8DU	0.454795	1	6.42864	11.7332	4.49779	6.46819	6.74656	5.43512	3.32263	8.66899	7.8889	4.99286	5.64998	6.28761	14.2914	12.4441	5.47327	3.8886	4.17131	7.20667	7.12521	5.68876	3.5727	4.74445	7.44895	5.40651	5.45649	4.76339	4.96383	11.5063	9.50883	4.18382	6.32607	6.73021	6.81819	8.30834	3.85097	9.42138	4.49062
TCGA-BR-6455	1.15616	1	7.81717	12.3318	4.68616	7.55739	7.08501	6.3097	3.35606	7.4865	9.13333	5.34026	6.79103	7.75547	12.3321	7.5836	6.07162	4.31946	7.36751	8.13099	7.62641	7.89575	4.8764	4.89437	8.85809	6.0892	6.71937	3.19953	5.8799	9.13331	10.3464	4.3852	5.00821	7.90554	5.95646	10.086	4.19025	7.90839	3.12664
TCGA-VQ-A91K	5.10137	0	7.04232	12.6268	4.73767	8.99779	5.90047	5.52325	3.59836	7.95334	8.66736	5.37784	6.14159	9.08443	13.1225	7.53671	5.8006	4.01796	4.1068	8.34722	9.37789	5.74416	3.82391	5.06804	9.16793	5.54229	6.24403	3.81388	5.46519	9.08303	9.68374	4.34838	5.29987	8.31693	5.62845	9.04531	4.51543	8.41796	6.41578
TCGA-BR-6454	0.003	0	5.73581	12.3856	4.78139	7.95376	6.51015	5.24442	3.33824	8.82497	8.28796	4.84253	5.52065	8.29173	11.57	5.15826	5.47895	3.81623	4.94814	7.3108	7.92064	6.53907	5.11475	5.18324	8.42893	5.6347	6.08652	4.35502	5.54134	11.8717	10.7301	4.72046	5.42483	7.29952	5.99117	10.6406	4.42056	7.7496	3.53766
TCGA-VQ-A94T	0.936986	1	5.98062	11.5857	5.45214	7.6673	6.71241	5.33943	3.50568	7.40962	8.70969	5.91161	6.52121	8.32044	9.97642	4.86416	5.23913	3.56691	4.14579	8.58501	7.10356	6.28071	4.35001	7.8364	8.82115	5.76398	6.38294	4.91032	6.59631	4.25573	8.02422	4.48237	7.30454	6.52373	5.30436	9.03399	5.15012	10.2077	4.44325
TCGA-VQ-A8PH	1.06575	1	6.60855	11.3887	6.19709	6.48925	7.18271	4.8419	3.14104	7.24478	7.07829	5.09265	6.33519	6.33359	10.6385	12.6931	4.5725	3.69654	4.10855	6.39556	6.94581	5.42784	3.26797	3.62905	7.85024	5.01528	4.96898	4.17688	4.75729	5.02399	8.46875	3.4572	6.58546	5.54818	5.23762	7.59263	3.58662	5.51517	7.26072
TCGA-BR-8382	2.08767	1	6.98875	11.9673	5.18986	7.80165	6.22655	5.60582	3.43341	9.90234	9.26838	5.2136	5.86563	7.38258	11.1638	8.22218	5.80391	3.74467	4.35563	8.02031	10.6424	6.2075	3.79159	4.15257	7.89654	5.00687	6.32133	3.19946	5.38282	8.71839	10.3586	4.42645	5.96529	6.71453	5.48316	9.16751	4.97186	9.53568	4.16538
TCGA-KB-A93H	3.13699	0	4.10134	11.8527	3.09905	7.24518	6.38337	4.82151	3.07664	9.3264	6.50162	4.80579	6.10236	6.49997	11.849	7.55362	3.7857	3.28692	3.88666	5.90517	6.21609	5.2402	3.51777	6.29572	7.51907	5.01581	5.28331	2.92723	4.56148	7.87649	9.22894	3.31767	4.08642	6.32735	4.2957	6.28761	3.69319	5.72133	4.45989
TCGA-VQ-A8PC	3.85479	1	6.15736	11.0317	6.0446	7.53677	6.28269	6.08347	3.73777	9.87453	8.63043	5.54862	5.82344	8.06778	11.6482	5.78058	5.10248	4.58836	5.86958	7.27602	6.50541	6.73081	4.29287	5.53532	8.32258	5.78323	6.33524	3.98819	5.75454	8.6106	10.2696	4.62237	7.66531	8.24908	6.60083	9.28322	4.29483	7.98121	4.15598
TCGA-BR-8588	1.06575	0	6.9087	13.2107	5.08808	6.89066	6.30512	6.90852	3.6452	8.02947	9.08851	5.44453	5.85289	7.11588	11.8238	7.69459	6.94769	4.68015	4.88172	8.09443	7.95477	7.9972	4.86826	6.36727	8.02114	5.34982	6.35374	3.77693	5.84956	5.4564	9.29358	4.14693	5.56746	7.47888	6.63282	9.53523	4.36944	6.90126	3.57593
TCGA-FP-7916	1.1726	1	6.58615	12.6488	5.33687	8.5565	5.84287	6.47108	3.6307	10.3188	9.62564	5.39231	6.1026	8.94835	12.3096	7.1328	6.40944	4.52627	4.88048	8.84111	8.88363	5.62833	4.90672	3.45032	8.18694	5.04403	7.06595	3.71596	6.15354	13.3439	10.7851	4.531	5.71326	8.31899	6.89608	9.1115	5.07324	6.05636	3.36767
TCGA-HU-8604	1.90137	0	6.42364	11.8679	4.90507	6.0756	6.01251	6.48443	3.12868	9.39139	8.95289	6.50064	6.42323	5.00093	10.1257	8.7386	4.96207	4.45944	4.13948	7.61147	6.67833	8.56798	3.9556	2.94385	8.88633	5.60773	6.70327	3.03446	6.04286	4.13117	10.342	3.99912	6.63066	6.2043	7.23634	9.64165	8.49924	3.19343	4.0751
TCGA-CD-8529	1.02466	0	6.19067	12.2775	4.97066	8.23055	6.03988	6.14196	4.02518	6.98654	9.37915	5.97478	5.37399	6.24876	10.0654	7.68743	6.52632	4.51006	5.41869	8.66883	9.39372	8.23163	4.22358	4.15465	8.16386	5.54041	7.02737	3.48999	6.74965	10.4608	9.92718	4.65295	6.34857	8.53838	6.70386	10.6998	4.37386	8.75767	3.45719
TCGA-BR-8590	0.778082	1	6.42372	11.9061	5.62258	8.30637	5.75178	6.49842	4.60983	10.23	9.88404	5.29052	5.63885	8.63994	11.3783	6.75236	6.89688	5.55262	5.35568	8.7338	9.65967	7.35067	4.40961	7.27401	8.37233	4.99484	6.87396	4.6357	5.79848	12.4972	9.73442	5.22874	7.32479	8.27544	6.81487	10.9507	4.2923	9.06682	4.09346
TCGA-CD-8535	1.06849	0	5.03631	12.3772	5.69501	8.0326	6.78605	5.75219	3.49234	9.66727	8.60877	6.21369	6.67651	7.50054	10.1956	12.2848	5.86372	3.46324	4.04581	8.09806	6.79795	6.95669	6.12343	3.27092	8.51284	6.16422	6.90806	2.89212	5.73189	10.1969	9.73135	5.47729	4.27344	8.32095	8.20192	10.006	4.38291	7.03148	3.57832
TCGA-F1-6875	6.01918	1	6.6633	12.3165	6.74876	6.65354	6.58532	5.42714	3.10858	9.60285	7.98045	6.50338	6.07935	7.60838	10.3397	6.77724	5.33531	3.96007	3.44055	7.56233	6.19007	8.17069	5.71005	3.01239	8.64846	5.83262	5.52581	6.02635	5.95393	11.995	8.87786	6.09225	5.00858	7.32081	7.8739	9.7667	4.57284	7.89937	5.37065
TCGA-VQ-A8DZ	1.08493	1	6.23107	11.6694	4.59642	8.85691	6.64913	4.95661	3.25073	8.75325	8.39902	5.76902	5.45909	8.16762	11.9759	12.7572	5.22754	3.56863	4.7983	7.97262	6.92173	5.9097	3.74169	4.92145	7.95957	5.46682	6.13835	3.23581	5.84383	10.7795	8.62506	4.36545	5.68123	7.13164	5.32429	9.03394	3.59667	8.49627	4.48749
TCGA-HU-8249	2.4137	0	7.01539	11.3557	4.31636	5.85502	6.76414	5.47691	3.10541	9.99585	8.10097	6.26015	6.63236	7.19792	8.70329	10.1177	4.23866	4.51578	3.89944	7.33072	6.99618	6.79155	4.54228	3.34899	9.02742	5.74833	5.96244	3.10894	5.69307	6.89083	9.36026	4.10146	6.40948	5.58413	9.07764	8.16293	4.63931	6.21725	8.06463
TCGA-BR-7901	0.287671	1	6.6815	13.009	5.5627	8.7619	5.9753	6.44416	3.97108	8.49836	9.98889	6.32675	4.7348	8.56901	11.3707	8.63066	7.00518	4.94559	5.15043	8.96853	9.96334	8.66392	4.7046	6.72114	7.84278	5.08864	7.15586	4.38051	6.14688	9.70006	9.56454	4.96858	7.3454	8.31971	6.61315	10.0107	4.35844	7.31791	3.4154
TCGA-SW-A7EB	0.482192	0	5.30356	11.0784	5.36589	6.97969	6.03228	5.54752	3.34944	7.4397	7.48175	5.0491	5.8098	6.98274	10.9596	11.882	5.59967	3.91079	5.59103	7.46985	6.67102	6.38254	3.74843	3.30925	7.33325	4.52062	5.50961	4.62376	5.00109	5.8561	8.79341	3.83543	5.5245	7.29493	5.57419	7.77471	3.58364	4.1472	4.27877
TCGA-CD-A486	0.526027	1	6.01543	11.5281	4.97511	6.84034	5.95984	5.14878	3.31073	5.57271	8.31992	5.74642	4.95556	5.3538	9.84106	7.50757	4.93825	3.36393	4.03687	7.82385	10.2183	7.98775	4.3556	6.38028	7.22378	4.49667	6.28342	3.84836	5.632	9.88407	8.37965	4.05897	6.04685	7.02126	5.71895	9.90316	3.60037	7.81628	3.1982
TCGA-BR-A4J6	0.0547945	0	6.57477	12.2434	5.14685	7.5372	4.86172	4.68606	3.96344	7.85894	7.99155	4.31268	4.63295	6.93871	11.7776	5.51619	5.94788	4.0748	3.58282	6.75723	10.258	5.2969	4.15607	7.39025	6.65881	4.21983	5.5819	4.61153	4.55564	9.26842	8.50221	4.02797	7.29219	7.14205	5.83662	10.3712	3.28017	11.7473	3.1885
TCGA-FP-8209	4.96164	1	6.52647	11.9544	6.55138	7.45104	5.68004	9.11076	5.22011	7.06167	10.1786	6.36317	4.66871	6.45523	9.03465	7.33969	9.45759	6.66795	6.91988	8.81248	6.98422	7.88074	4.86516	3.03832	8.18666	4.98999	7.81323	6.29915	6.40207	6.79563	9.35359	5.74422	5.6782	9.87069	7.59026	8.83452	4.54507	3.60731	3.33669
TCGA-CD-8534	1.00548	0	7.71959	11.7618	6.12426	7.04061	6.06473	6.95739	3.62099	8.0871	7.71331	5.21499	5.31366	6.34848	11.305	6.75335	6.28635	4.36685	5.17228	7.22169	4.18559	4.2703	3.39121	6.05322	7.92344	5.60992	6.11202	3.90953	5.50472	8.43526	8.72439	3.99104	4.24418	7.36092	5.52523	8.57368	3.72351	3.40245	4.41829
TCGA-VQ-A924	4.61918	1	7.8659	11.3239	5.84475	8.26667	6.36812	5.51095	3.22477	8.77047	9.10883	5.8812	7.21432	9.00695	13.3056	6.45089	5.87651	3.85484	4.32997	8.68247	8.87205	7.14982	3.99508	6.99532	8.98456	6.07879	6.20861	3.2453	5.25662	6.13804	10.7992	4.12742	6.44841	7.589	5.41219	8.0237	5.62559	6.93067	7.13259
TCGA-BR-8080	0.8	1	6.1707	12.7768	5.48787	7.38005	6.18021	7.06035	4.45351	9.04316	9.76851	6.1776	5.46216	6.65737	12.1831	8.13649	7.84605	5.32498	5.28036	8.67114	7.02093	7.98016	4.68931	6.55658	8.74065	5.78679	7.21581	4.9492	6.38103	7.99927	8.788	5.04073	6.48866	8.39611	6.79007	11.0539	4.35579	8.24934	3.71756
TCGA-CD-8527	0.59726	1	3.72434	12.8942	3.65272	8.10623	5.98829	4.51855	3.6018	9.25128	7.26734	5.63434	5.56043	7.21673	10.632	8.84704	6.72159	3.73587	3.67061	6.92061	9.8039	5.34868	5.32397	4.52099	7.70082	5.39436	5.90798	3.2769	5.40051	12.3144	9.07935	3.91141	5.3549	6.54732	5.22642	9.41738	3.40418	5.70319	4.34779
TCGA-HU-A4GQ	0.00821918	1	6.64447	12.0489	5.38573	6.67482	6.22405	5.62603	3.62546	9.32947	8.27334	4.64955	6.46324	8.22926	11.3751	7.82719	8.17158	5.03322	4.3775	6.84412	9.08705	6.68939	3.63035	6.48758	8.22598	5.09375	6.22846	4.00081	4.56117	8.38034	9.87706	3.91728	5.5462	6.87331	6.05892	7.6961	4.87397	9.01496	8.29675
TCGA-D7-A6EZ	1.69315	1	7.73029	12.6268	4.70946	7.16736	6.83236	6.65454	3.16703	9.00062	8.77372	6.01365	6.61651	5.51132	12.7706	5.5448	4.94893	3.72168	5.34188	7.80036	6.73259	7.06644	4.01797	3.07258	9.08209	6.15455	6.65893	2.87543	5.45841	11.8484	10.8231	3.5746	5.48909	7.2012	5.05812	8.6146	5.74481	4.51185	3.19647
TCGA-B7-A5TK	0.789041	0	6.40432	12.8903	4.59937	8.72443	5.29903	5.67255	3.66687	9.37784	8.72017	5.6282	5.6568	9.67661	11.8372	7.47601	7.54978	5.09421	4.6657	7.32275	10.3536	7.50753	3.80268	3.52067	8.14252	5.02532	7.05074	3.88778	5.08202	12.4538	11.0731	4.03742	5.2914	8.0976	5.9438	9.01619	7.06487	7.47577	3.14152
TCGA-D7-A4YU	1.36986	0	5.5521	11.5882	5.996	7.01793	6.24116	6.85019	3.8508	11.6625	9.17604	5.39391	6.9276	7.92498	8.82274	6.60649	6.6776	4.6053	5.84133	8.5633	6.34379	4.65908	3.88737	4.09163	9.1313	6.53599	7.00693	3.91656	6.10502	7.73201	11.2589	3.55617	4.35245	7.73647	6.0874	9.22291	5.30113	6.70717	4.41856
TCGA-CG-5725	1.25205	1	6.31624	11.2159	3.42968	7.34053	7.72639	4.66538	3.15705	6.65008	8.43836	6.53565	6.17673	7.72821	10.1322	7.63711	5.29474	3.64266	4.14299	7.5378	8.4724	6.82805	4.49801	3.47089	8.1427	5.48732	5.67476	4.88876	5.81095	5.66727	8.12142	5.52953	5.1306	9.47329	8.06618	8.36028	3.39364	7.38286	4.48258
TCGA-BR-6563	3.26027	0	5.98969	12.8016	4.80446	6.6821	4.97657	7.48748	3.99033	7.78676	9.47307	5.37392	4.36032	5.84065	10.5647	6.07961	7.57553	4.70956	5.0004	8.03252	6.74496	6.40181	4.87031	3.29192	7.01277	3.77566	6.46703	3.3995	5.22385	9.1734	8.50572	4.25222	5.46263	8.41812	6.89143	9.47936	3.86959	6.0299	3.45775
TCGA-IN-AB1X	1.12603	0	6.79079	11.0387	5.45369	8.16967	6.26555	4.64527	3.34063	11.9697	8.1607	6.29483	6.28693	9.43713	10.9964	8.33777	6.84053	4.14482	4.31465	8.27716	5.10962	7.5957	3.69675	6.4341	8.4678	5.41996	7.13477	3.71423	5.35123	10.896	10.9207	3.87827	7.34553	8.02088	5.22596	10.567	5.80722	9.68209	4.32096
TCGA-BR-4370	0.003	0	6.47776	12.7239	5.82329	8.48522	5.28754	7.23306	3.9119	8.71629	9.43112	5.77935	6.42521	9.04655	9.27265	6.56668	7.27311	4.83951	5.66918	8.52299	9.38145	7.81679	3.65138	3.03343	7.86329	5.02195	7.18309	3.53426	5.61417	10.1878	9.81008	5.14297	6.74569	7.93773	6.07646	10.3602	5.37492	8.70764	4.8568
TCGA-VQ-A91Y	0.810959	1	6.17501	12.6375	5.85338	7.7452	5.92066	6.68956	4.5725	9.72404	9.78742	6.822	6.20173	8.37327	11.6162	8.00232	7.60718	5.94108	4.94654	8.77816	10.3797	8.43606	4.10367	5.16895	7.94893	5.17578	7.18663	5.32653	6.1887	9.08691	10.6363	6.32799	6.55958	8.46594	7.21785	10.402	4.5225	9.62006	3.2808
TCGA-HU-A4GX	1.68767	0	6.7718	10.9253	4.05173	6.15519	5.89181	3.69896	3.12975	9.11919	6.91024	4.34689	5.97343	5.80739	10.3374	4.22069	4.84188	3.87028	4.2112	5.93248	7.34	6.32014	4.72636	3.54236	7.9021	5.22335	5.75359	3.19379	4.09586	6.51081	9.89958	3.61598	5.00564	6.27355	4.47365	9.6646	4.46976	6.08288	3.67643
TCGA-VQ-A8PK	1.48767	1	6.56107	11.8563	4.78159	9.2569	6.14545	4.67721	3.468	7.5331	9.22969	5.91897	5.81527	8.63667	12.6289	4.82819	4.73345	4.14465	4.18401	8.84682	9.66309	8.82916	4.52498	4.50278	8.47264	5.95816	6.73691	3.97638	5.72666	10.8324	10.9003	4.16751	6.9056	7.47391	5.35487	9.51731	4.57831	9.19304	3.30947
TCGA-HU-A4H2	1.07945	0	4.25105	11.2844	3.21658	7.41534	5.50612	4.51205	3.12635	8.08393	7.32487	4.27491	5.40067	6.99768	13.1667	4.78801	4.62019	3.5966	3.79173	6.76827	7.03939	6.11431	3.32614	7.1055	7.37397	5.08652	5.03692	2.90137	4.62089	4.79597	9.09719	3.44496	5.48014	6.02412	4.79836	7.93629	3.72545	3.35799	4.51351
TCGA-BR-8486	0.003	0	5.23741	10.9932	4.49475	7.47337	5.9536	7.17603	3.39441	8.16013	9.51761	6.45243	6.265	6.80277	10.6988	6.07626	5.34258	4.13821	5.05599	8.8892	8.63764	7.46479	5.76848	3.82309	8.07119	5.83849	6.91845	4.31316	6.84651	9.35494	9.53018	4.9501	7.52749	7.56498	6.59403	8.18123	4.42441	5.21293	3.4266
TCGA-HU-8238	0.126027	0	4.59395	11.36	4.68406	8.05822	5.81258	4.54034	3.12167	8.05362	7.60398	5.03781	5.42668	7.08361	12.043	4.62402	5.16388	3.97193	4.91627	6.51228	5.42293	6.96504	3.28365	6.69334	7.88184	5.04587	5.47501	3.17622	5.31465	8.71662	8.70749	3.70801	5.79952	7.24139	4.9511	8.81998	3.97996	10.5336	3.59973
TCGA-IN-A6RL	1.11233	1	6.19128	11.2725	4.82191	8.60497	6.25267	5.63296	3.39895	8.35419	7.16529	5.57525	4.94329	6.82639	11.1945	7.05407	6.58534	3.99817	4.13385	7.6081	5.47196	6.81744	4.05695	7.49471	7.55606	4.71426	5.42604	4.49058	4.798	10.3338	9.50939	4.99683	5.09079	8.1181	5.02647	7.68722	3.5364	10.9122	3.42631
TCGA-VQ-A8P5	0.643836	1	6.21935	11.381	5.41389	8.17968	6.31436	5.09177	3.69173	9.85481	9.24825	5.5069	5.87941	8.68847	11.4018	7.04157	5.15456	3.81428	4.10114	8.05496	11.1653	7.52863	3.79074	7.59747	8.65844	7.22842	6.68808	3.1564	5.71703	12.4036	9.73312	4.40443	6.57263	6.82479	5.80164	10.3605	4.19574	7.47388	3.74249
TCGA-MX-A666	1.16986	0	6.83752	11.0878	5.8407	7.69982	6.9843	6.87564	3.3796	7.69336	7.70176	5.50668	6.53455	6.72622	10.4766	10.7897	4.81719	4.33153	4.80236	8.63957	5.74365	5.71921	3.46517	4.31255	8.53592	6.45618	5.92471	4.59211	5.97744	6.36783	9.08365	4.23053	6.89494	6.95795	6.23085	7.35338	3.83891	5.99626	5.13519
TCGA-B7-A5TN	0.786301	0	7.02225	12.3303	4.47952	8.50571	5.92539	4.80175	3.81752	10.0981	9.81233	5.49496	4.80754	8.1356	12.6386	7.03261	6.89309	4.49858	4.67685	8.85564	12.2439	8.44144	4.3416	6.21683	7.48622	4.34805	6.57692	2.99908	6.07921	12.6457	8.90835	4.15338	7.68859	8.4096	6.39831	10.8033	4.11494	12.8499	4.14059
TCGA-BR-4253	0.339726	1	6.93458	11.1863	4.94434	7.29568	6.2587	6.29715	3.14191	9.63442	8.42557	5.37397	7.10121	9.46531	12.0822	4.04627	4.32133	3.58469	6.08702	6.81066	5.74252	7.02175	3.33269	3.38267	9.30361	6.1949	6.76796	2.89906	5.33257	8.01404	11.2858	3.89741	5.61605	6.54431	5.36781	7.79152	6.98595	4.41614	3.12943
TCGA-BR-8687	0.684932	1	6.00866	11.0177	5.07647	7.15411	5.40299	4.91066	3.6671	5.61657	9.07823	5.51582	5.34646	6.34767	12.1485	7.2945	5.38812	4.05776	3.96773	8.0515	10.3982	7.02089	3.79775	4.91803	7.43173	4.94496	6.16667	3.47125	5.25185	6.26547	8.25049	4.19259	7.40618	8.04131	6.02314	9.28591	3.2786	3.8827	3.10083
TCGA-ZQ-A9CR	0.0657534	1	6.0436	13.0208	4.5749	6.94454	6.82524	5.88358	3.33752	7.70807	9.25154	6.82401	5.30977	6.55721	9.87222	6.96416	6.72621	5.05629	4.95147	8.23431	8.76938	10.159	4.69449	4.94684	7.43499	4.67839	6.83696	2.8703	6.02641	9.37242	9.00785	4.41778	8.28067	7.08125	5.96738	9.06105	4.57806	7.1397	3.6701
TCGA-VQ-A91Q	1.73425	1	6.1766	11.4481	6.38447	8.97554	6.4262	5.5507	3.80199	9.07643	9.59169	6.32004	5.65051	7.58832	11.6387	9.10054	6.03638	5.41555	4.00494	8.68551	9.01664	9.06277	4.86365	8.99003	8.42165	5.84384	6.90642	5.64285	6.79381	9.46519	9.37816	5.51637	8.05217	8.07809	6.48941	10.7505	4.1759	9.6361	3.82041
TCGA-D7-A6EY	0.953425	1	6.51923	12.3059	4.62964	8.73629	6.24337	6.2867	3.79903	9.10398	8.78754	5.01704	5.90778	8.99755	11.3511	7.11145	6.30926	4.41111	4.57233	8.05344	7.93918	5.76422	3.73279	7.85183	8.63366	5.63736	6.43137	3.28364	5.51039	11.4043	10.7714	4.84216	6.17066	8.5896	6.22948	9.94261	5.58686	10.5241	4.17573
TCGA-RD-A8N1	9.6411	0	6.72488	12.3245	4.51204	7.06479	6.1347	6.69691	3.40046	8.27905	8.88692	5.28801	5.97114	5.43732	11.3579	4.70215	6.00596	4.81045	4.83899	7.72125	6.46628	7.88011	4.17895	8.54958	8.29947	4.90202	6.24221	3.5598	5.90962	7.41168	9.76671	4.05843	4.70762	7.45324	6.69589	8.94045	4.61221	7.30159	4.02825
TCGA-FP-8210	0.419178	1	6.96718	13.1312	5.87815	7.71208	5.73872	8.45008	4.89196	8.58849	10.1349	5.86418	5.14004	7.20819	11.327	7.01736	8.4054	5.65956	5.34708	8.93892	7.4715	6.60471	5.09541	4.34104	8.14889	5.01626	7.42955	4.28445	6.47243	11.3303	9.50028	5.62191	6.19412	8.82349	7.57797	8.82492	4.45611	8.01245	3.59797
TCGA-CG-4442	0.003	0	6.9847	11.9684	5.62801	8.59558	6.55671	5.12322	3.34461	7.32383	8.13752	4.69587	6.74847	8.75214	9.8982	4.38584	5.3295	3.79475	4.12102	7.03097	6.63142	7.1009	4.2093	3.11295	8.31466	5.25836	6.00055	3.02303	4.51085	6.55589	8.7876	4.36595	6.37536	7.21402	5.16666	7.79309	4.51963	10.3843	8.05605
TCGA-CD-A487	1.02466	0	6.24944	12.3236	4.28418	7.95007	5.19734	5.11885	3.68314	8.84133	8.27431	4.90988	5.94184	6.00393	9.95021	8.05845	6.88248	4.53033	4.20443	7.11091	9.43412	5.4296	3.47456	6.7509	7.56748	5.33954	5.89932	4.23266	5.09144	13.3056	9.50158	4.1152	6.15102	6.92384	5.08419	8.67717	3.60985	10.8584	4.16036
TCGA-CD-5798	1.11781	0	6.31806	13.1071	5.64187	8.68282	4.83227	6.37334	4.38412	8.23495	9.42834	6.17047	4.54303	8.34934	10.7952	8.52403	10.2074	5.2235	4.77541	7.97427	11.2765	7.59274	4.44361	4.54575	7.28969	4.08898	6.88372	4.96275	5.49109	12.3251	8.17809	5.78092	6.17623	9.01173	6.14708	10.0242	3.82627	10.4174	5.75771
TCGA-BR-4257	0.805479	1	6.62714	12.46	5.53608	7.67844	6.53021	5.698	3.498	8.92247	9.41631	5.19008	6.69103	9.40042	12.568	6.32842	5.80737	3.72886	5.33029	7.60731	9.04475	7.62083	3.69089	6.43655	8.19139	5.20301	7.29973	2.92329	5.19601	6.99348	9.68181	4.44869	7.08175	7.54374	6.34268	9.5334	4.63542	9.86383	7.23657
TCGA-BR-8371	0.983562	1	6.0203	12.1126	4.82747	8.15678	5.07985	7.30927	5.16701	7.38882	7.74446	5.16178	4.11576	5.35451	9.38684	6.99787	9.42512	6.08626	4.67852	6.96707	4.80562	5.1971	4.02579	3.144	7.28102	4.40308	7.15463	5.58652	5.49135	7.38753	8.57977	3.77352	4.62828	9.25311	6.32894	7.64411	3.66143	5.90168	3.20199
TCGA-RD-A8N5	4.7863	1	5.83851	13.2904	4.82816	7.27943	5.45964	6.24049	3.81675	8.30767	9.73888	6.17368	5.43447	7.08625	11.2645	8.24192	6.02165	5.18823	5.22755	8.39092	6.9885	9.18716	4.13475	6.15358	7.60563	4.81248	6.76743	4.16661	6.49493	9.32986	7.75445	4.84541	8.26239	8.42471	6.57102	9.92309	3.89484	6.38334	3.29868
TCGA-R5-A7ZI	6.21096	0	5.40352	11.898	3.03551	5.67802	5.24542	4.88336	3.09343	3.45729	6.69148	5.09	5.90504	3.58188	11.1298	4.37628	3.63193	3.66858	3.4946	5.37983	5.11445	4.89859	3.25328	5.46732	7.26759	4.36193	5.26647	4.16195	4.25647	8.67985	8.74566	3.56908	4.82715	6.53975	4.755	7.13988	5.30416	3.22923	3.22753
TCGA-BR-8286	2.45205	0	6.82496	12.3644	5.38081	8.26192	7.31642	5.49322	3.25229	9.14613	8.67027	5.9646	6.64237	8.1201	11.7092	6.88708	5.50824	5.42955	5.22596	7.51559	8.44344	6.12828	3.74164	3.90432	8.53883	6.0786	6.57317	3.18541	6.14808	10.4431	9.06821	4.2569	5.82896	7.96726	6.07524	10.5846	4.02515	8.49974	4.27971
TCGA-HU-A4H4	1.9863	0	6.8317	11.9761	3.45662	7.3475	5.82114	6.35551	3.18874	7.76301	8.21168	5.94869	6.4798	7.39174	12.0075	6.37007	4.15359	4.01354	4.3156	7.1322	5.77933	5.4521	3.34495	6.36565	8.422	5.47504	6.10497	2.9093	5.53613	6.41668	10.3039	3.60878	5.86981	6.93356	6.00342	8.96349	5.10905	5.42007	4.64409
TCGA-BR-8364	1.84932	0	7.05794	12.822	6.10858	8.08198	5.77985	8.99742	5.1235	9.86618	10.4226	5.59529	5.05373	8.05046	11.672	9.5278	8.78063	6.07652	6.0396	9.09573	7.25387	9.49013	5.41032	3.19788	7.98612	4.72986	7.65597	5.39712	6.08759	11.1993	9.18579	5.94052	6.36478	9.39121	6.6247	9.72766	3.87803	9.57992	3.54425
TCGA-IN-8462	1.56712	0	5.2206	11.8813	4.80064	8.04524	5.06626	6.06478	3.7958	10.1486	8.00014	5.2137	4.64339	7.12016	13.1552	6.12466	7.89194	4.50447	4.21327	8.2581	6.8313	7.70724	4.93599	6.25432	7.15043	4.75833	5.90802	3.98777	5.17323	8.89542	8.41752	3.93761	6.00638	8.37953	4.97427	8.66814	3.87418	11.3942	4.72255
TCGA-HU-A4GU	0.547945	0	5.83855	10.8043	5.72967	7.10505	6.2927	3.99801	3.11204	8.86657	8.0792	5.63439	6.4455	6.65449	12.0373	10.059	4.69492	3.40341	3.60985	7.23571	8.72812	6.05389	3.24568	3.20855	8.37417	6.0914	5.82617	2.87641	4.70113	10.5518	8.88445	3.80835	6.0324	7.2424	7.29772	8.49682	3.81214	3.70706	5.0215
TCGA-BR-8059	1.20274	1	6.94974	13.0172	5.74093	9.31864	5.5156	5.93161	3.96018	8.44411	10.1985	6.48501	5.369	8.16187	10.4167	8.67522	7.49946	4.97642	4.83418	8.8842	11.8144	7.8127	4.32607	2.94291	7.63305	5.10558	6.66628	4.13723	5.96779	8.77243	8.42776	4.40035	6.90521	8.33537	6.63599	9.00423	3.68273	5.89923	3.30757
TCGA-D7-6525	1.11233	1	4.67446	12.1445	6.13926	9.85045	5.93918	6.14165	3.48874	8.91475	9.33112	6.40032	6.15436	10.1618	10.1598	12.6776	6.66343	3.66173	3.98588	8.49326	11.6647	10.0551	3.72257	6.32219	7.81772	5.75631	7.17827	2.9854	5.8347	14.4678	10.2487	7.07023	5.64596	7.82124	5.60063	8.68801	4.83881	12.2812	3.29931
TCGA-CD-8531	1.04932	0	7.50377	12.3536	3.74526	6.19414	5.64397	5.80356	3.13527	3.90129	9.16978	4.89742	6.86919	2.63707	5.82564	7.07045	5.40282	3.60226	5.09401	7.67135	8.60212	7.08168	3.54449	3.26814	10.1658	6.3284	6.28089	3.01431	5.91316	7.14826	7.77538	3.4156	4.54342	9.9098	5.29482	8.18878	3.7511	4.88877	3.27778
TCGA-CD-A4MG	0.547945	1	6.32451	12.1392	5.07377	5.66128	5.99867	5.71816	3.33688	7.90833	8.17201	5.13063	5.92312	5.65728	11.5131	7.45862	5.04192	3.57036	4.77731	7.3094	6.95683	6.88136	3.72076	5.1537	7.73684	4.71474	6.18719	2.90558	5.14671	6.4631	7.58003	3.57625	5.94571	6.43257	5.82331	8.20716	3.71483	6.5995	3.65612
TCGA-VQ-AA6D	1.4274	0	5.51542	12.365	4.38269	8.19261	6.75997	4.46499	3.16562	8.95709	7.80913	5.93485	6.69257	6.93494	12.9077	9.8434	4.38791	3.39007	4.39899	7.9221	7.44933	6.10007	3.85751	5.86813	8.4876	6.27943	5.87267	5.10805	5.69406	7.70148	9.95178	3.1726	4.96598	6.79806	4.86936	7.9164	4.71232	7.12577	4.66601
TCGA-D7-A6EV	0.936986	0	6.88472	11.3989	4.93255	8.59778	6.60782	4.67412	3.1525	8.35674	7.96658	5.13095	6.1141	8.60106	11.839	5.36071	4.84285	3.6403	3.77947	7.12788	7.09683	6.667	3.33089	7.33497	8.81192	5.54468	7.81662	2.96361	5.22362	5.95392	9.07155	4.04449	6.46452	7.2292	4.75773	8.32485	3.37632	9.11605	4.53596
TCGA-F1-6177	0.003	0	8.02366	11.8931	5.8103	7.27935	6.907	5.57229	3.21809	9.0244	7.93172	5.83325	7.52807	6.67725	11.8019	5.32165	4.36863	3.29403	4.14074	7.7836	8.03926	7.74286	4.06559	7.25271	9.06072	5.90393	6.18016	2.86255	5.38102	3.68969	9.51631	3.96719	5.45125	6.40348	4.17354	9.27352	4.36127	7.0814	8.28753
TCGA-BR-6456	1.4411	1	7.00364	12.7572	5.53015	8.17184	6.00555	6.70501	4.40875	10.2227	10.591	6.41278	5.74926	8.19638	12.3833	8.65062	7.92534	4.97977	5.18644	9.70623	12.1116	9.47496	5.15436	3.24675	9.25777	5.62647	7.41026	4.30069	6.91829	7.11432	9.69709	4.73809	7.06399	8.9821	7.0274	10.5103	4.45649	3.29766	3.8669
TCGA-BR-7715	2.80274	0	6.60694	12.1963	5.0622	5.41949	6.81011	6.53174	3.52839	5.90183	9.37965	5.81352	5.77805	5.20356	11.1318	11.3922	6.96985	4.00808	5.12994	8.39129	8.86767	6.92621	4.07723	2.96196	8.01843	4.89063	6.46716	4.32139	5.93926	7.93059	9.14073	4.73895	5.97814	7.28288	6.27246	9.53359	3.74568	7.19843	3.94969
TCGA-HU-A4GH	0.980822	0	5.20461	11.793	4.1634	8.18885	5.70528	3.85568	3.10809	6.44958	6.40517	5.02877	4.99404	8.77131	11.73	4.03298	3.76027	3.36203	3.89803	6.88944	5.85477	5.42102	4.05159	7.44138	7.8207	5.23602	6.03196	6.0606	4.81639	6.25093	8.07367	3.78395	5.07586	6.74334	4.38504	7.2499	3.71663	6.04061	4.53016
TCGA-BR-4363	0.003	0	5.57353	12.2314	4.5534	6.4164	5.86315	7.32508	3.71873	7.28746	9.39641	5.56813	6.91236	6.59493	12.5491	7.06121	5.80925	4.10195	5.86941	7.74505	8.25495	8.45977	4.37573	4.32927	8.68131	5.94613	7.18478	3.43493	5.31917	10.1879	10.258	4.81705	6.38962	7.52893	6.06756	10.6778	4.94974	4.33671	3.25807
TCGA-CG-4440	0.334247	1	4.16555	12.1732	3.78607	9.02084	6.31975	5.13001	3.23202	9.37137	8.32329	5.28393	7.57064	8.81634	11.0038	11.1847	4.5294	3.39041	5.71146	7.02516	7.63774	9.04381	5.33964	5.67077	8.2272	6.06096	7.67473	4.76182	5.06254	8.12162	9.58421	3.65959	4.66597	6.40937	4.68558	8.06447	4.01928	9.81462	3.72367
TCGA-KB-A93G	1.67945	0	6.52576	14.308	6.07843	7.16263	6.04686	7.81606	4.32493	7.19192	11.1781	7.40786	6.03361	6.54564	10.1106	10.1804	7.24569	6.14982	5.74048	9.8124	7.83341	11.2174	4.87403	6.69315	8.42901	5.11281	8.14582	3.22127	8.02671	5.18269	8.76083	5.09123	9.71364	9.10299	6.58164	10.5322	5.47844	4.37427	5.59871
TCGA-HU-A4G3	0.465753	0	5.91845	10.9869	4.86025	7.25665	5.1413	4.50049	3.17255	6.91532	7.68752	4.7499	5.21035	6.0299	12.2059	6.04073	4.58824	3.52697	4.87961	6.92632	6.57902	5.3374	3.44884	6.2667	7.37534	4.41326	5.81349	2.92929	5.49103	6.24324	7.5924	3.76906	5.5551	7.28779	4.97263	8.28758	3.16621	8.65282	3.14596
TCGA-HU-A4HD	2.78356	0	4.47952	11.4378	5.16278	8.3845	6.4128	5.93394	3.24028	9.71754	8.28901	5.57829	5.51135	7.62711	10.3276	7.03625	4.96626	4.01055	4.35109	7.84999	7.01971	6.84379	3.72814	4.48618	8.00183	5.58116	5.86767	4.3398	5.04059	9.4996	8.91528	3.87513	5.51026	7.56778	5.43292	8.14044	3.45679	4.73436	3.86697
TCGA-FP-A9TM	0.517808	0	6.3436	10.707	5.26814	7.73853	6.18705	6.21228	3.35755	9.03486	6.94261	4.72355	6.34877	7.74876	11.8814	4.46413	4.37473	4.07603	4.33298	6.07189	4.20938	5.42626	3.17464	7.22022	8.40423	5.79683	5.56108	3.18053	5.64535	8.14194	9.19178	3.67451	6.11411	7.26892	5.83089	7.98173	4.01916	8.23681	5.26127
TCGA-R5-A7ZF	0.709589	1	3.98445	11.3824	5.27904	8.05344	5.98874	5.7774	3.09914	8.42388	7.36428	5.88045	6.70172	7.37233	10.1573	12.0675	5.27141	3.69108	3.64678	6.70125	6.76293	7.82151	3.79164	3.62177	8.42154	5.97617	6.41546	5.14938	4.76873	9.33697	9.87295	4.00675	5.80833	5.16012	5.62191	9.87998	3.89774	9.16376	3.71932
TCGA-VQ-AA6J	2.29589	0	7.01078	11.519	5.10905	8.01504	7.4709	6.34241	3.3581	8.11766	9.28696	5.84017	6.39619	6.92964	14.05	5.42942	4.58694	4.0474	4.10074	8.21142	7.55972	6.64912	3.95623	4.31114	8.5423	6.39743	7.00598	2.93719	6.13519	9.70933	10.5699	3.84009	5.38944	8.71958	6.38162	7.2075	5.19482	4.84419	5.14912
TCGA-CG-4437	0.671233	0	6.66156	12.0414	4.84095	8.70536	5.00128	5.90145	3.25402	8.45202	8.85679	5.12188	5.61113	8.75021	10.047	6.58299	6.50664	3.51307	4.79524	7.86193	9.94554	7.33769	3.9897	4.34747	8.28668	4.82561	5.99758	3.03007	5.26331	8.10596	9.52754	3.6099	5.78106	7.33778	5.2782	8.37255	4.75849	10.3277	3.8448
TCGA-VQ-A8DT	4.06575	0	5.82909	10.9917	4.13277	7.97633	5.80485	4.05994	3.07583	8.72166	6.66482	4.32074	5.76274	8.24453	12.6703	3.76407	4.24547	3.83968	4.21927	5.15797	4.36902	5.48755	3.10517	5.85946	7.37007	5.15838	4.82954	3.14913	4.17957	7.2064	8.46254	3.78239	6.50073	6.99106	4.59968	8.05374	3.46289	7.70631	4.39275
TCGA-VQ-A8PD	1.3589	1	6.18256	10.8867	5.50842	8.13139	5.91524	7.14528	3.5129	8.44812	9.34325	6.22108	5.94077	8.0418	11.5993	6.14574	6.40846	4.88311	5.89414	9.04419	6.63226	8.31369	3.98931	4.57705	8.3284	5.15868	6.89598	3.54155	6.87951	11.3215	9.80405	4.654	7.80091	7.89747	7.04539	8.00838	4.68747	8.89268	4.03698
TCGA-BR-7716	3.31507	0	7.33268	12.3597	4.33189	8.72515	7.75927	7.13701	4.75761	8.70469	8.78532	5.57448	6.62198	7.2513	11.1725	7.51955	6.02531	4.19922	4.24059	7.91636	9.20223	7.15272	3.92656	4.68575	8.32538	5.0362	6.7523	4.1906	5.32496	11.7257	10.1688	5.12307	6.54547	7.43199	6.56968	10.6782	4.60459	6.4694	4.23121
TCGA-HU-A4GP	0.747945	0	5.4701	10.8899	4.54025	7.71722	5.15597	6.51878	3.18561	7.25683	8.11066	5.60671	6.14658	7.87329	12.5258	6.12908	4.57642	3.98895	4.46666	6.99305	4.82531	7.49967	3.20391	6.4634	8.03018	5.05893	5.78069	3.11315	5.93448	7.97077	7.73108	3.91783	6.61802	7.16548	5.13777	7.22579	3.56627	8.7606	4.30321
TCGA-HU-8610	0.0630137	0	6.43665	11.5594	5.54987	7.91765	5.60658	7.1219	3.24656	8.12246	8.98409	7.2239	5.42755	8.03644	11.5887	7.3621	5.8317	4.2902	4.93659	8.94483	6.7082	8.394	4.07904	3.62417	8.34976	5.03327	7.32968	3.03958	7.01021	11.0272	9.67238	5.70472	8.05431	8.10307	5.60252	8.78412	5.19638	9.18685	3.79942
TCGA-CG-4443	2.49863	0	5.92708	12.2948	5.6735	6.36798	5.87587	5.63793	3.24413	5.82367	8.48728	5.79084	5.42782	6.22708	9.33418	5.95643	4.97304	3.34941	4.69106	7.66167	5.79381	4.99383	5.20123	3.00561	7.18816	3.89291	6.51307	3.72953	6.08333	4.97077	7.82646	3.92706	4.07615	6.07347	6.6419	9.93612	2.98587	9.71289	3.4186
TCGA-VQ-AA68	3.63836	0	4.09128	10.8259	6.12627	10.6844	6.21307	3.99209	3.28695	9.65807	7.80066	4.51947	5.47523	9.17056	11.8311	3.71555	5.43572	5.52855	4.93584	7.31639	8.01609	8.12704	3.36445	8.90855	8.23707	6.15589	6.43264	3.07764	5.30365	12.7031	10.2915	4.40844	6.08409	7.96872	5.0112	9.26748	4.43585	12.3619	4.24033
TCGA-CD-A4MH	1.01644	0	5.04311	10.7378	4.65374	7.25546	6.88634	4.66592	4.8052	9.08218	7.88024	4.45686	6.52013	6.28064	10.6831	13.1238	5.09079	3.89606	4.45981	6.74402	8.65229	5.09417	3.45133	4.28738	7.48783	5.11081	4.82024	2.95646	4.55283	6.07183	8.52549	3.54994	6.33795	5.98883	6.30582	8.98668	3.88619	6.71002	5.06325
TCGA-BR-8677	2.2274	0	7.34183	13.0031	5.1483	8.55768	6.08085	8.19447	4.12202	10.6639	9.89926	6.45473	5.72868	7.8145	8.13191	10.0334	8.64594	5.52972	8.52734	9.09083	7.90448	8.70844	5.41267	5.30161	8.557	5.45804	7.63307	3.43997	7.38425	12.0073	10.2191	3.98114	4.53712	8.66055	6.58041	9.66893	5.21535	3.70259	3.48265
TCGA-VQ-A925	0.378082	1	5.26721	10.9082	4.56326	7.69606	6.1335	4.91812	4.18117	8.64176	7.89017	5.37382	6.18383	7.33469	11.5345	4.38591	5.25508	3.85728	4.69117	7.93626	6.55728	6.01301	3.88843	7.20479	8.46848	5.60264	6.55998	4.6537	5.7598	5.77953	9.11437	4.0041	6.40912	7.44846	5.16543	7.72036	3.95655	8.20836	4.07146
TCGA-BR-6452	2.89041	0	7.12374	11.7168	5.17634	8.06884	6.88976	5.54626	3.43202	7.05788	9.32689	5.59164	6.36027	8.54259	11.8304	6.4009	5.10741	3.84614	4.12909	7.91161	10.6039	7.12006	3.94591	4.01668	8.38827	5.54558	6.09502	2.91149	5.43153	9.30587	9.94044	4.4832	7.31829	7.75476	5.91972	10.0037	4.87174	10.1329	7.33616
TCGA-BR-8384	0.309589	0	6.309	11.6901	6.2921	7.7708	5.39867	8.68126	5.71623	8.306	10.2562	6.00032	4.48433	6.86726	11.2703	7.82835	9.06755	6.62039	6.59042	8.68028	6.36838	7.93888	4.4665	3.15616	7.88579	4.83471	7.72917	6.10311	6.68946	6.11527	9.62254	5.26017	5.67685	9.90255	5.94739	8.46277	4.27332	6.39602	3.43408
TCGA-BR-7717	1.51233	1	7.39702	12.8722	5.47712	7.31277	5.95173	5.5673	3.49442	6.4353	8.28885	5.75508	4.59628	6.94406	12.7558	8.61574	7.48908	4.15229	4.17906	7.76726	9.70295	7.90881	4.3941	5.4659	7.54986	4.3903	5.79257	3.3107	5.24948	6.40297	8.27914	3.58178	5.21797	7.97719	5.15335	9.09208	3.31313	9.33332	3.73496
TCGA-BR-4267	0.515068	1	5.68599	11.9706	4.93345	8.31542	4.91253	4.62179	3.17171	7.9175	8.07732	5.2403	5.48095	9.21906	11.768	5.02361	4.7015	3.59961	4.84725	7.48338	8.78166	7.23485	3.58061	3.28021	8.09549	5.00554	6.45572	4.73304	4.91157	8.03241	8.77495	4.05728	5.76778	6.32339	5.1073	8.77331	4.8923	6.59314	3.11858
TCGA-IN-A6RI	1.53151	0	6.15966	10.9958	2.9926	8.38371	6.06947	5.22909	3.15117	5.34473	7.21845	5.09712	5.60692	6.84352	12.2136	5.54071	4.21499	3.29513	4.50241	7.39388	5.28066	5.30619	3.82483	7.10477	7.61921	5.56422	5.36658	2.91708	5.08205	4.76897	8.40306	3.59733	5.08242	6.50869	4.68422	6.14715	3.44089	6.7661	3.54214
TCGA-BR-7722	1.27671	1	6.41844	12.1236	4.66488	7.75681	4.81777	5.2422	3.47547	9.43574	8.71345	6.06676	4.8906	7.65451	11.2323	7.31405	6.47534	3.93115	5.30688	8.13152	10.3612	6.24428	4.39935	3.33331	7.311	4.22293	6.07816	3.36139	5.7406	9.20978	7.77399	4.00591	5.22879	8.15453	5.44591	8.47759	3.40579	7.77052	3.23783
TCGA-BR-4368	0.003	0	7.03441	11.9211	6.01292	7.58984	6.4626	7.38271	3.90938	11.276	8.67791	5.18928	6.80179	8.6162	10.7614	6.27666	7.83029	4.92985	5.92219	7.06295	7.69205	7.53443	3.93729	2.9428	8.31209	5.22311	6.96892	4.32239	5.3376	6.54042	10.0677	5.47498	5.34109	8.24348	5.5418	9.28348	4.96346	6.45507	7.59743
TCGA-CG-4301	0.252055	0	5.98788	12.2094	5.05316	7.98084	5.49458	5.84616	4.06527	8.19987	8.99188	5.94137	5.39865	7.53389	12.3711	5.75447	6.73727	4.30248	5.99745	7.70187	10.1891	7.54444	5.49195	4.30565	7.6917	5.16528	7.12057	4.01228	5.56515	7.68546	9.20542	5.00533	6.93306	7.56407	6.31186	9.83275	4.54674	8.28198	4.0766
TCGA-CD-5800	1.09589	0	6.61603	12.4364	5.79334	7.93491	6.36238	5.65928	3.27778	5.28644	8.02718	5.77699	6.49211	6.95967	10.9345	12.4349	5.6981	3.34993	4.49612	9.48771	8.65244	6.66039	4.95222	6.20746	8.6768	5.5573	5.33177	4.24296	5.46406	9.47212	9.41064	3.65421	5.62707	7.57091	5.10768	8.12276	3.05222	8.98876	3.63956
TCGA-VQ-A8PJ	0.224658	1	5.8763	11.8717	4.19124	8.84588	6.15589	5.59085	3.52108	10.5852	8.19054	6.1309	5.35339	8.94726	12.383	7.71184	4.43991	3.85728	4.35696	8.47458	6.69625	6.51457	3.50523	4.39367	7.80307	5.61453	6.19065	3.40138	5.95937	6.87431	8.84494	4.2494	6.91423	8.21684	5.50968	8.15744	3.37373	8.76686	3.95064
TCGA-D7-5577	2.14247	1	7.49746	12.8546	4.71551	8.47071	6.29672	4.27164	3.17553	8.56435	8.57134	5.31919	6.30851	9.16661	12.6769	5.90815	5.82898	3.49954	4.61871	7.66879	9.22269	7.8948	3.71327	3.80023	8.49356	5.20165	6.16097	3.01044	4.77502	12.6083	10.7161	4.09953	5.83235	7.82561	5.60451	8.55119	5.36856	12.3195	3.12164
TCGA-RD-A8MW	3.1589	1	6.06583	12.7439	4.06919	7.05493	5.18859	5.64544	3.48561	7.72116	8.37714	6.07615	5.14197	5.23294	14.9807	10.7286	6.6467	4.22591	4.25805	7.21583	8.87993	8.68214	4.33093	3.37891	7.49241	4.57195	6.79041	3.1953	5.05068	11.594	9.33657	4.45065	6.54676	6.62429	5.58568	9.04237	4.38849	7.65363	3.60818
TCGA-D7-A6F0	1.85753	0	7.42806	10.5306	4.42739	8.50088	7.65734	4.1646	3.58652	8.39224	8.17004	5.71367	6.60064	6.72798	11.5552	13.342	4.77046	3.62292	4.71652	9.02287	8.53746	5.28343	3.41428	3.18016	8.41234	6.52991	7.26711	5.04318	5.70101	4.06609	10.6763	5.73649	5.46651	7.45997	5.40874	9.16939	4.36638	7.65903	3.53492
TCGA-D7-A4YX	3.03562	0	7.67648	10.4312	5.80494	8.04377	6.38951	5.40891	3.13748	9.18713	8.4858	4.90082	6.7348	7.80605	12.1058	5.1588	4.17316	3.47862	4.06922	7.16975	7.80798	5.252	3.51668	2.99759	8.95095	5.93279	6.33818	2.84992	5.40263	6.87354	10.708	3.74212	4.79003	7.16522	4.92758	8.1549	5.86066	5.58455	3.18362
TCGA-IN-A7NT	0.884932	0	7.25359	12.4436	6.81083	8.20876	6.21566	4.28254	3.66097	10.5166	9.34914	6.98664	5.73745	9.60889	10.408	11.9812	6.7979	4.14504	4.04996	8.71185	10.2153	9.99566	4.22168	4.07358	8.14799	6.03185	6.37063	2.841	4.76457	7.42248	10.3261	5.73201	8.08696	9.29145	5.00463	8.13609	4.88597	12.8217	3.40664
TCGA-CD-8524	1.06301	0	5.32002	13.0761	5.28399	8.43558	8.11618	6.27599	4.03051	9.73697	9.90516	6.13889	4.99835	8.49297	13.1725	9.12576	6.72607	4.11714	5.73156	8.9756	9.99806	7.95426	5.86261	5.93212	7.62132	4.51608	7.00774	3.18046	6.32172	9.84615	9.82004	5.73702	5.42006	8.81583	6.65981	10.3268	3.70224	8.46164	4.17199
TCGA-HU-A4GD	1.89589	0	6.40889	10.514	4.40588	7.1014	6.29946	4.16359	3.31351	8.71744	5.86196	4.39254	6.13136	6.19786	9.95382	7.22967	3.97225	3.84013	3.9852	5.07795	4.7152	5.50707	3.19586	4.52419	7.90686	5.61442	4.90217	4.49118	4.69585	8.93632	7.39996	3.30224	5.48974	5.31752	6.18088	6.81115	3.36005	5.48667	4.578
TCGA-IN-A6RS	1.04932	0	6.16548	12.417	4.33679	8.06348	6.04549	6.4022	3.21424	7.02955	7.63927	6.45518	5.75933	7.55249	9.45853	6.02928	4.89684	3.63842	4.81049	7.08138	5.7389	8.11086	3.34632	6.5558	7.4916	4.93663	6.32837	3.25984	5.98411	9.85143	9.66346	4.10895	5.9178	7.40535	6.06477	7.98306	4.05336	10.5332	3.10046
TCGA-BR-4294	0.003	0	5.24835	9.76344	4.3266	5.67689	4.45248	9.58255	3.07235	9.19339	6.61356	4.35353	3.83654	4.11304	10.4872	4.13248	4.13819	3.50054	5.7128	4.72485	4.57952	6.17669	3.30414	2.93862	6.04078	3.2283	4.87995	3.96403	4.01162	3.68933	8.8139	3.00145	3.34843	5.15874	3.63052	7.41393	3.87211	3.05502	3.09909
TCGA-RD-A7BT	0.717808	1	4.641	10.5508	5.07853	6.34262	7.71761	4.72006	3.09112	9.12834	6.84544	5.11869	6.55214	6.57052	11.9684	10.0979	5.05486	3.50663	4.25159	6.03475	7.60532	6.85027	3.58235	4.12432	7.99167	5.11174	4.81138	3.03252	4.70096	8.03781	8.5908	3.83358	5.74368	6.29108	4.60169	7.10283	3.31168	7.95436	4.66847
TCGA-BR-6566	2.73151	0	6.65619	12.0338	4.73278	7.38879	5.31421	4.55238	3.2188	6.86514	8.97994	5.00139	5.35479	7.39396	8.17177	7.67326	6.07327	3.31436	3.75618	7.48702	10.5166	6.07198	3.41564	4.22027	7.48339	4.42916	5.59925	2.87572	4.46691	5.00876	9.09379	3.64351	6.56904	7.4326	5.74504	8.85099	4.18853	7.91098	3.51202
TCGA-D7-6524	1.48767	0	6.98181	12.7649	5.6752	8.62821	5.82523	7.20716	4.34628	8.62153	10.9132	7.0094	5.55584	9.9001	12.3361	8.2223	6.98656	4.80695	5.50221	9.9196	9.44017	8.44955	4.54267	4.42885	8.21744	4.85901	7.12583	3.31005	6.95014	11.3594	8.90011	4.98161	8.83095	8.63436	7.37864	9.0648	4.81193	10.9655	4.13598
TCGA-BR-8592	0.523288	1	6.36765	12.2336	5.56483	7.48787	5.74156	7.39782	4.88176	7.85837	9.8187	5.56739	5.09156	6.02552	10.9654	7.42455	8.91556	6.11231	6.45358	8.75865	5.98669	7.18411	4.62624	4.44497	7.7898	4.78854	7.20212	5.6515	5.94816	4.76675	8.50024	4.98354	5.85807	9.29809	6.97576	8.28325	3.81159	5.85793	3.97181
TCGA-VQ-A91X	0.791781	1	6.3516	9.37919	4.3892	8.19495	6.29894	3.04709	3.07102	7.83387	6.03308	4.59529	6.53168	5.79646	11.5259	8.35624	3.50605	3.24511	3.60076	6.79295	6.3785	3.8454	3.10305	3.11971	7.62702	5.09252	4.35237	3.15819	3.82109	4.46993	7.79351	3.0472	5.13013	6.37994	5.02659	6.13417	3.0342	5.90491	3.52899
TCGA-BR-8373	1.23288	0	6.79152	11.5029	6.46587	8.60001	7.85124	8.0374	5.32864	10.3135	9.8722	6.10605	6.19615	7.84873	11.6826	12.38	5.76229	4.80357	4.79375	9.73777	8.46652	7.83866	4.21381	6.44795	8.34717	6.223	6.85323	5.65029	6.29458	9.7782	10.0396	5.12195	7.59221	9.55723	7.23541	9.97215	4.36454	10.7673	4.7246
TCGA-CD-8533	1.28219	0	7.45565	12.4624	5.11703	6.75573	8.18699	6.67129	4.43381	8.53245	9.42507	5.87019	7.00775	5.27368	11.8232	12.9615	5.16011	3.90103	4.75125	8.33795	9.42256	6.15934	4.23587	3.67854	11.1458	6.36884	5.8327	4.86821	5.51861	4.82198	8.98332	4.47648	7.37418	7.1558	6.63616	9.11857	3.32824	6.7495	5.97153
TCGA-IN-AB1V	1.31233	0	5.80435	10.7443	5.50592	7.83025	6.20578	5.48618	3.45911	10.0368	6.41478	4.48826	5.80532	6.83727	12.3815	5.96655	7.48789	4.68497	4.41303	9.28537	3.52195	3.96854	4.81478	8.56682	7.37368	4.7455	5.17023	5.06829	4.89916	9.49435	8.46524	3.71193	7.88196	8.60401	4.80672	6.86829	4.14744	9.05559	5.23059
TCGA-VQ-A8DV	1.10411	1	3.73601	10.9569	4.09083	5.53269	6.75474	5.1033	4.06839	9.97037	6.74835	5.47151	6.66535	6.26111	10.9304	8.60095	4.67673	3.48111	6.83493	6.58907	6.49832	6.90482	3.5766	3.22621	7.25997	4.96436	6.5763	4.8071	4.52224	8.04233	8.52683	3.5741	4.73618	5.30615	4.71508	7.82887	3.25228	7.28925	3.84369
TCGA-RD-A8N2	9.69863	0	5.74695	11.753	6.17129	7.19349	4.93655	8.07677	5.04055	7.38387	8.39002	5.28658	3.99839	5.37388	8.92553	6.97623	9.87144	6.49826	5.78268	7.37899	5.37439	5.47042	4.06848	3.20101	7.12277	4.36207	6.79474	6.14601	5.49118	9.70065	8.59809	6.53348	6.0324	9.18711	5.52706	6.91629	3.5682	6.66177	3.12992
TCGA-CG-5718	3	1	6.82802	11.5684	4.24877	6.38215	6.25328	7.15275	3.15592	6.7782	7.8701	5.42385	5.4479	5.83619	9.87579	5.75983	4.99996	3.32229	3.59032	7.47928	7.06134	6.87673	4.029	4.83806	7.51805	4.2092	6.13105	3.06693	5.97392	10.1263	8.89565	3.63474	5.27717	7.09201	4.85156	9.20238	3.94878	6.54735	3.3747
TCGA-BR-7707	2.9863	0	7.53015	12.5519	5.17356	8.73659	6.47312	5.73019	3.18303	7.99951	8.6894	5.98401	6.33599	8.11814	12.1103	7.66855	5.18539	3.38829	3.91367	7.35534	7.60527	7.20661	3.83299	7.13333	8.72202	5.72849	5.66192	2.86951	4.98488	6.86045	9.56419	3.59904	6.34275	7.11411	5.63346	8.15318	5.37515	10.5498	4.39791
TCGA-VQ-A927	0.547945	1	5.65189	11.0025	5.10243	7.84796	5.91992	5.92915	3.24691	7.58432	7.99402	5.12343	5.70366	7.24013	12.1953	5.65806	4.8458	4.49346	5.55206	7.52091	5.34287	6.85463	3.32169	6.54214	7.63324	5.01473	6.39589	3.35686	6.18318	7.91249	8.70021	3.89574	7.00871	8.67446	5.83154	8.50126	3.86793	5.20443	3.36989
TCGA-CD-5799	1.08493	0	6.65317	13.8315	4.54983	7.89986	6.02454	5.54977	3.25151	7.37184	8.27292	5.50379	5.79918	6.55369	11.5328	9.04104	5.77539	3.7101	3.85024	7.68515	6.7505	8.27495	5.38568	3.18868	8.24906	4.49231	6.2552	2.98292	5.57484	5.71921	8.42795	3.63356	4.96335	7.07526	5.52414	9.07138	3.35698	5.59569	3.42014
TCGA-D7-6521	1.54521	0	5.63801	12.3743	4.85806	7.52581	5.39279	5.93368	3.73688	9.94548	9.28904	5.76681	4.71617	8.07006	12.309	6.19867	6.65427	4.65851	5.19758	8.0735	8.8803	7.44618	4.29178	3.05333	8.02088	4.48629	6.9794	3.44572	5.9415	10.0235	8.53811	4.9523	5.72611	7.78845	6.07467	10.9144	3.85921	5.53939	3.56053
TCGA-VQ-A94R	3.54521	1	5.75599	11.5535	5.88515	8.03378	6.25751	7.47386	4.3798	7.56872	9.84887	5.40953	5.9816	6.32504	12.3548	5.44256	5.37829	4.77011	4.87511	9.04804	9.25702	5.53788	4.69783	5.14602	8.91409	5.79239	6.57406	3.11681	6.12296	6.08385	10.0353	4.56219	7.35822	7.90738	6.88103	9.26108	4.21393	4.3564	5.81952
TCGA-FP-8099	1.42192	0	6.9493	11.6308	5.76709	8.10274	6.06208	4.58546	3.36061	10.317	9.19568	5.78871	6.33038	8.30617	11.788	7.25905	5.10377	3.61571	4.217	9.06673	9.945	6.02924	4.10166	3.57572	8.71687	5.88481	6.34872	2.90348	5.87002	9.72156	9.88212	4.03933	6.24079	7.87994	5.8499	10.3755	3.99063	9.23791	4.24625
TCGA-BR-8484	2.09863	1	6.43944	11.9606	4.50668	7.192	6.20378	6.22288	3.40879	9.04955	9.31955	5.30046	5.76651	7.06756	12.1107	6.07497	5.19319	4.41622	5.37068	8.27742	7.9014	7.06232	3.99185	3.84981	8.51853	5.64885	7.00845	2.99112	5.78037	6.07423	9.8486	4.2793	5.27872	7.5078	6.79504	10.1427	4.91526	5.40025	3.19647
TCGA-BR-7196	1.82466	0	6.4686	12.7384	5.49565	7.81842	5.71667	7.07383	4.07323	9.37917	10.674	5.98111	5.75484	7.18262	11.9738	7.72139	7.71751	5.19754	6.74322	9.25957	6.77525	8.60939	5.8736	2.91508	8.23283	5.50151	7.59757	4.04671	6.60705	10.9348	10.3067	4.24584	5.82741	8.39654	6.05547	9.74686	4.35079	6.29989	3.21986
TCGA-D7-A747	0.69863	1	6.09665	12.3007	5.69984	6.75197	5.72499	6.68218	4.04395	8.07787	8.44987	4.77751	4.61929	5.63563	10.8453	5.47933	9.44652	5.81542	5.20748	7.03729	7.02243	4.52736	4.32368	3.16044	6.98436	4.3953	6.32294	5.94696	4.89352	5.60823	8.93648	6.57775	5.67601	8.55454	7.25114	8.96068	3.82721	4.19623	3.90755
TCGA-VQ-AA6K	1.03562	1	6.7041	11.915	4.59513	8.26316	5.91811	4.97876	3.7782	9.74383	8.85684	5.73056	5.9162	7.62394	11.9631	5.67187	5.75042	4.46557	4.07735	7.94274	9.54325	9.05798	5.5843	7.55039	7.96722	5.69461	6.59133	3.86562	6.10569	10.088	9.46196	4.33107	6.30023	7.46561	5.83909	9.99601	4.00055	9.19777	3.64993
TCGA-RD-A8N0	3.3863	0	5.59813	11.0717	5.03065	6.16696	5.23836	6.81347	3.79981	5.73202	8.03053	4.58725	5.14197	5.37404	11.6472	4.36742	5.78599	4.65107	6.01398	6.87517	4.55314	6.26342	3.87655	5.65445	7.44438	4.46373	6.10638	3.93556	4.83772	5.93931	8.91729	4.15787	4.87738	7.63655	6.2217	9.05715	4.30558	4.63583	3.35685
TCGA-CG-4305	1.32877	0	6.65788	13.0981	4.56645	8.22759	6.27846	6.70291	3.95143	10.1971	9.69912	4.95895	6.83226	8.78174	9.95897	5.97502	5.80058	4.23	5.83225	8.01946	9.76848	7.70909	3.93499	3.06421	8.11165	5.76633	6.55354	2.92984	5.22906	6.90359	9.76803	4.44112	6.5144	8.08356	6.67994	10.4113	5.01892	8.49493	3.67912
TCGA-D7-8574	1.43288	0	7.03731	13.0079	5.23133	6.80882	5.8627	8.06831	3.58335	7.10614	10.0981	5.23374	5.37184	5.48022	11.0016	6.18063	6.62727	4.68873	4.75669	8.11086	5.76653	5.9299	4.52532	3.34892	7.82767	4.95203	6.98178	2.99847	5.64048	6.15801	9.00216	3.92095	4.99647	7.78802	7.69914	8.21023	4.03218	5.14032	3.42063
TCGA-BR-8367	2.19452	1	6.82491	12.6164	5.81931	8.07397	6.95819	6.85586	4.67862	10.3526	9.9999	5.24145	5.93447	8.25019	12.7328	6.82611	7.25791	5.51582	5.76392	9.68969	7.46567	6.94907	5.78869	3.32557	8.37875	5.3903	7.31561	5.28199	6.99122	5.43776	8.8868	5.19975	6.72361	9.69205	6.68456	10.5699	3.93908	7.58669	4.03591
TCGA-BR-8296	1.29863	1	6.20936	11.5688	5.30367	7.84624	6.23613	5.2727	3.52672	9.67342	9.01107	5.38301	5.92367	7.08727	11.5523	6.051	5.54719	4.46011	4.75336	8.41955	8.48256	7.82296	3.82263	5.06428	8.06798	5.19592	6.48136	3.67686	6.17854	8.96423	9.27994	4.2642	5.82871	7.88671	6.71684	8.9753	3.95288	3.6923	3.23972
TCGA-CG-5724	1.00274	1	4.05424	12.9309	5.61315	10.2099	5.8154	5.95864	3.24517	8.70936	8.8111	6.25046	5.75929	10.0983	10.8361	6.88159	6.18023	3.43328	4.16167	8.25873	9.93019	7.90702	4.34257	6.14072	8.40547	5.69739	6.78328	2.8773	4.92397	9.04224	9.53386	3.9121	5.44767	8.56561	5.23976	9.81118	4.50775	12.1864	3.94515
TCGA-BR-4279	0.79726	1	5.59764	13.6265	4.7679	5.79505	5.17723	7.65707	4.23414	8.78643	8.936	4.84787	4.82318	6.34781	10.1296	6.36999	8.35274	5.96561	7.71062	6.87533	5.75185	8.45358	4.62456	4.74522	6.5033	4.52929	7.38912	4.38602	4.83325	7.37149	9.28982	4.65799	6.75223	8.20555	6.00966	10.0305	4.41662	3.96735	3.30947
TCGA-HU-8602	1.86027	0	7.8753	11.5463	5.84377	8.64281	7.73258	5.69951	3.19633	3.40763	8.96862	6.30045	7.1807	10.7661	4.84067	6.75513	4.30438	3.74823	4.61315	7.97407	6.28843	9.34711	3.49653	2.94239	9.63696	6.55964	7.02553	2.87612	5.85985	3.61822	12.0289	4.47565	6.92584	7.56475	5.17519	9.49033	6.30515	7.56204	4.04671
TCGA-BR-4187	0.386301	1	5.92759	13.7623	5.04889	6.67032	5.92087	8.58438	4.92914	8.07621	9.84034	5.42416	5.12165	4.77756	10.9155	7.39928	8.46036	5.59118	7.08649	7.75875	5.516	7.34335	3.97492	3.33629	7.45833	4.80366	7.96588	4.48651	5.31809	9.20977	9.97781	5.01177	4.95769	7.90133	5.26607	8.41768	3.78603	4.25333	3.18711
TCGA-HU-A4H0	0.175342	0	6.62405	11.7208	5.22105	9.41502	7.2142	5.20949	3.13671	7.33891	7.69263	5.23041	7.24523	6.95081	11.934	4.32204	4.32073	4.77756	4.69947	6.46538	6.45316	5.98482	3.32054	3.1303	9.22137	6.98642	6.18801	2.87631	5.40119	9.58584	11.5595	3.45485	5.74604	6.74296	5.00847	7.51065	6.58544	4.84188	3.34389
TCGA-RD-A8N6	0.745205	1	6.57237	11.444	8.57585	7.52086	6.98183	6.12793	4.32242	8.9383	8.33606	5.7628	5.90305	7.60591	11.5314	10.0448	7.92958	5.17772	4.91843	8.16995	9.08918	6.70891	5.00271	4.04345	7.68731	5.19893	6.35661	5.69254	5.24693	7.79633	9.28702	5.35113	6.11521	8.26911	5.73059	8.80689	3.49643	8.56267	4.77428
TCGA-CG-4438	4.50685	0	6.92509	12.0896	5.61323	7.877	6.8616	4.92415	3.42276	9.50385	8.34913	5.19327	6.5632	8.01835	11.524	12.3175	6.3714	4.09883	5.24561	7.08606	7.52911	6.60226	4.49975	5.71918	8.32951	6.34618	7.13903	4.51635	4.81724	10.2371	10.9206	5.09129	5.26931	7.03504	5.68355	9.87505	5.26893	7.01102	6.34441
TCGA-RD-A8N4	5.94795	0	5.33312	10.492	5.57363	6.84663	4.96864	7.79071	5.78433	5.29139	7.61551	5.65043	4.21494	5.48743	7.35315	6.53843	9.38612	6.73038	6.06184	7.21232	5.19512	6.5463	4.2689	3.006	7.1277	4.56838	6.28407	6.27254	5.53584	4.70298	9.6624	4.96498	6.78547	9.4268	5.65888	7.66027	4.1145	3.27691	3.22551
TCGA-D7-A6F2	1.30411	0	5.96014	10.9826	4.04385	6.34712	6.46638	6.09801	3.28519	6.91417	8.20171	4.41626	6.14048	7.40202	9.31689	6.61992	4.6513	3.95328	4.86867	7.18625	5.40841	5.9423	4.46186	5.13244	7.6259	5.68564	5.80025	3.10745	5.16278	8.32027	8.67993	3.58699	4.71671	7.08927	6.44945	8.95083	4.1078	4.41291	3.31011
TCGA-BR-A4CS	0.123288	1	5.43938	12.1802	3.48368	6.81966	5.18444	5.48993	3.21504	7.12281	8.45758	5.64541	4.83515	5.6633	14.5437	7.19655	5.12371	3.81577	3.88294	7.58757	7.80777	6.88965	3.80665	4.27643	7.12658	4.69867	6.33084	3.64006	5.46966	10.1056	8.37734	3.73101	5.91679	7.13189	5.30065	8.09256	3.73933	7.23545	3.36344
TCGA-HU-A4H6	1.76438	0	4.50317	10.8489	4.40616	6.96873	5.13912	6.77135	3.17385	8.11664	7.20693	5.82044	5.48649	6.58718	11.2871	6.75408	5.34623	3.90899	4.14727	6.35897	4.96655	6.42931	3.31524	4.83075	7.6748	4.72159	5.48805	3.26092	5.27328	8.96021	8.54163	3.41351	5.86913	6.7886	5.11946	7.56077	3.7245	7.78344	3.99152
TCGA-BR-8297	0.616438	0	6.78176	11.8046	5.62529	7.78322	5.88318	6.87172	4.56059	8.41518	8.9696	5.02468	5.43825	6.95014	11.1724	7.03329	9.38268	6.09555	4.97156	7.87303	6.01356	6.80304	4.40232	4.01359	7.86528	5.29855	6.61498	5.83745	5.66894	7.64422	9.21177	5.69133	5.60434	9.08461	5.85393	8.23864	3.63999	4.88729	4.49765
TCGA-BR-6458	1.61096	1	7.1018	13.3566	6.2182	7.46945	6.12665	7.81803	3.81726	7.64642	10.0295	6.2122	6.15166	7.7447	12.667	8.3803	6.46826	3.90087	5.73032	9.08196	9.41736	8.60733	5.47777	5.86035	8.61308	5.27085	7.12794	3.82753	6.31341	6.31997	10.2321	4.71893	5.36239	8.23034	6.98931	8.93487	4.63047	4.72565	4.75792
TCGA-CG-5721	0.50137	0	6.49675	13.1998	5.0181	8.11438	5.72483	5.64256	3.25385	11.055	8.32334	5.76073	6.07089	7.64759	8.71418	6.79288	6.69697	3.6863	4.64161	7.14872	6.7691	6.61786	4.47994	2.93893	8.58855	5.35127	7.61543	3.19918	4.87263	6.25799	10.9346	6.00494	4.99428	7.4673	5.3127	8.76826	6.24701	7.66489	3.57113
TCGA-CG-4441	1.16712	1	7.02575	11.8834	4.48052	7.45354	6.13578	5.72471	3.31694	9.45375	9.8295	6.06711	6.34807	7.63513	12.0391	6.67987	5.35646	3.56272	4.60654	8.65568	9.75981	7.02528	4.78622	4.09814	8.45782	4.72748	6.62893	3.94166	5.85165	8.52515	9.05905	4.65224	6.91689	7.71065	6.32727	11.1182	4.38133	7.27813	3.40547
TCGA-FP-8211	1.13151	0	6.64251	12.4801	5.32652	8.55435	6.05867	3.77842	3.19405	9.286	7.48026	4.8246	5.56144	7.75469	10.6192	5.06902	4.60239	3.51217	3.8455	8.50627	8.34298	5.58999	3.51111	3.86447	8.04152	3.25358	5.13972	4.09265	5.2702	13.5714	8.73521	3.69161	5.24062	7.61926	5.31043	8.58172	3.90002	9.64658	3.45944
TCGA-BR-8058	3.10411	0	6.60218	12.7996	5.10579	7.77973	6.24934	6.46562	3.69512	8.32479	10.0402	5.40648	5.77334	6.66542	12.6027	6.39671	6.1417	4.96072	5.09776	8.77658	8.40512	7.22516	4.75844	3.16818	8.7229	5.71794	6.92859	3.19228	5.90189	9.7167	10.2086	4.84848	7.00161	8.07698	7.39943	10.2315	4.53992	5.98621	3.39477
TCGA-VQ-A92D	5.56712	0	6.3905	11.8646	6.42421	8.85217	6.36878	4.95101	3.32247	9.12817	9.60165	6.81949	6.4844	9.57359	11.8431	6.38669	4.9887	3.57537	3.95687	8.63446	9.27976	6.87023	4.19634	5.90843	8.61191	5.61085	6.33467	2.88024	5.98439	7.74163	9.3267	4.43509	7.12791	7.84588	6.07091	8.97139	4.04568	7.78099	3.33069
TCGA-CG-4462	0.003	1	6.38715	13.6085	6.15958	7.88643	5.30591	8.04554	4.626	9.05955	10.6895	6.13631	5.2164	8.19964	11.4525	6.19808	6.38201	5.9473	7.09269	9.21542	6.42952	8.65686	4.38272	3.66744	7.88475	4.6452	8.23574	3.1716	6.58441	11.9524	8.69736	5.03343	8.3366	8.63424	6.68762	9.45444	4.79549	8.35885	3.65315
TCGA-ZA-A8F6	1.43836	0	6.1573	12.3704	5.12286	7.75154	5.60302	7.32587	4.09714	9.12635	9.22144	5.23029	5.36665	7.4846	10.1779	7.0092	7.94062	5.33874	6.07343	8.25897	7.73589	5.59509	3.97261	6.6385	7.43161	4.70144	6.99198	4.5423	5.35899	9.91517	8.18179	4.23803	4.91419	8.66215	5.26938	6.94066	4.01991	4.70558	3.81914
TCGA-VQ-A91S	2.73973	0	8.21074	11.884	6.30068	6.77202	6.61889	5.02105	3.20234	10.573	8.42575	6.01439	7.0533	8.23552	11.3887	8.04655	4.77877	3.76244	4.4471	7.97804	7.85125	7.8893	3.79365	5.55995	8.84509	6.16877	6.37573	2.93608	6.15603	7.2227	10.5065	4.14699	5.76968	7.30249	6.49194	8.83863	5.74637	8.40663	3.93158
TCGA-BR-A4J8	1.12603	0	4.79897	11.985	4.52056	6.59265	5.12082	6.06467	3.68984	9.07729	8.66195	5.40399	5.93	5.37912	10.1998	7.81993	7.32877	4.95871	4.44448	8.14213	9.10151	6.03745	4.55292	3.03842	7.52294	4.44951	6.755	3.62744	5.70879	6.40145	8.0239	3.47657	5.39252	7.63899	5.80141	7.97529	3.44393	4.64093	3.13839
TCGA-BR-8369	1.16986	0	5.59945	11.4442	5.77698	8.40621	6.29162	7.35963	4.48506	7.30244	8.69926	5.46076	5.63113	7.47409	12.9003	7.96152	7.8811	5.30619	7.35263	8.33818	7.09007	7.61615	4.25825	6.55194	8.18587	5.54305	6.45141	4.85902	6.17796	6.34141	8.60243	4.42779	5.44225	8.58676	6.05688	7.54448	3.38904	6.52435	3.75168
TCGA-B7-5818	0.975342	0	4.56036	11.9458	5.36142	8.78654	6.71804	5.25981	3.11263	5.21344	7.84913	5.88051	6.07248	6.80967	12.9059	5.88734	6.5319	3.32497	4.04545	7.69147	6.47464	6.91066	3.55022	3.12661	8.05497	5.23377	5.57757	2.90367	4.86411	10.7097	9.30196	3.35361	5.09344	7.60997	5.09022	8.08881	4.39167	6.35269	3.12895
TCGA-VQ-A8P2	3.17808	0	7.50598	11.1635	3.96681	7.8954	7.54906	4.41828	3.15079	8.11788	7.70255	5.23433	6.70554	6.78179	10.9328	10.0488	4.31235	3.30911	4.2049	7.51946	6.93105	4.2927	3.84376	6.03947	8.35753	5.34938	5.74335	2.86901	4.79348	4.32137	8.68579	3.61699	6.32058	5.60389	5.04401	7.39705	4.11288	7.99517	8.46865
TCGA-BR-8678	2.06575	0	5.47541	12.0247	6.98326	6.58966	8.45033	6.14963	3.34374	5.47881	9.17651	6.22679	7.39014	6.9221	12.8252	14.4198	5.87616	3.93084	4.53324	9.09731	7.28331	7.2274	5.88057	3.11945	9.67612	6.68797	6.65465	6.03662	5.75875	4.41272	10.9942	6.12525	4.86185	7.28526	8.47416	9.00138	5.71776	8.64072	3.38577
TCGA-HU-A4GF	2.15068	0	7.2801	11.0938	5.27663	7.2608	7.28703	6.50487	3.27006	9.59722	8.31233	6.10375	6.3382	6.48443	10.3346	7.23681	4.42389	3.53677	5.03891	8.37354	6.66953	6.93558	3.83837	4.38537	8.46053	5.94027	6.50962	4.99185	6.17578	12.5344	9.7614	4.40794	5.93776	7.54222	5.729	8.63493	4.29388	6.18747	3.45145
TCGA-VQ-AA64	1.53425	1	4.8496	12.1911	4.95622	8.14133	6.89067	5.92404	4.05378	8.74917	10.3946	6.4239	5.53693	7.31034	10.7054	7.31024	6.41934	4.0267	4.69454	9.24796	11.5961	8.48489	4.49082	6.60433	7.97692	5.64723	7.2747	4.7889	6.74564	7.24734	9.83251	4.60966	7.30244	7.58692	6.55324	9.30453	3.50377	11.0793	4.37433
TCGA-BR-7704	2.93699	0	5.4993	12.5989	3.39496	5.80529	6.25413	6.7295	3.13246	8.97916	8.4113	6.55609	5.84521	4.32456	11.3938	7.24493	6.21412	3.79457	4.10771	7.45272	8.53218	7.65116	3.66559	2.95743	8.27378	4.77999	6.29041	2.94613	5.40103	8.44094	9.85046	3.61829	5.17169	7.34525	5.77764	9.27014	4.51239	4.51677	3.3369
TCGA-RD-A8N9	2.96712	0	5.5789	12.7833	5.14142	7.17114	6.45089	6.8783	4.42144	7.69489	9.97895	6.07343	5.54074	7.24181	11.2703	7.46847	6.42398	5.05941	5.92079	9.09532	8.99578	6.48283	4.40525	6.94398	7.81296	5.10944	7.32589	3.61157	6.69352	9.88515	9.25899	4.77882	6.60029	7.92862	6.80187	11.0276	4.33928	8.88421	5.22751
TCGA-BR-8060	0.953425	1	7.03648	11.9468	4.2013	6.87699	7.44409	6.65929	4.10032	4.69828	9.40074	5.67867	5.90234	3.69262	15.3521	12.2125	6.6479	5.29392	5.45094	7.98905	7.37503	8.81112	3.99499	2.98752	8.28653	6.10465	7.00525	5.14169	5.99756	4.41541	9.86602	4.55423	5.70025	7.78738	6.49989	9.81572	4.97393	3.25668	5.40058
TCGA-BR-8682	2.71507	0	5.01612	11.1888	6.33454	7.86329	5.79425	7.4218	4.16692	7.19283	9.45897	5.36306	5.31234	6.93219	10.8732	5.94502	7.18572	5.3949	5.99691	8.5443	7.91692	5.66252	4.46399	4.66456	7.61486	4.57667	7.10493	4.84009	5.92011	7.02816	8.54999	5.52014	5.36591	9.2256	5.68834	8.0184	3.93411	5.10475	3.99214
TCGA-BR-8368	0.358904	0	6.97522	11.1865	3.92902	7.24733	6.73431	5.37617	3.19405	8.56269	8.02285	5.3029	6.55351	7.28987	12.8373	5.77194	4.00971	3.59961	4.33786	7.01719	6.74355	6.3098	3.45344	4.88759	8.58856	5.26973	5.53125	2.99612	5.57849	8.86863	9.76945	3.7389	5.68933	7.07818	5.16766	8.30292	4.06801	5.32318	7.50058
TCGA-HU-A4G9	2.01644	0	6.84837	7.89284	5.15149	7.50734	5.90691	4.64685	3.05481	5.76401	5.82724	3.97005	6.32637	4.92928	11.9146	4.15915	3.27415	3.31074	3.73365	7.32265	4.63175	3.60699	3.10679	3.17512	8.00981	5.27103	4.1947	2.88171	4.28437	5.58079	8.36592	3.06456	5.07109	7.22492	3.97043	5.73648	3.22376	3.7224	4.95047
TCGA-CG-5723	6.83836	0	6.4797	13.4607	3.90661	7.31108	6.03594	5.74184	4.21507	9.7626	7.59833	5.40413	5.48003	7.02798	9.66916	6.74527	6.17711	5.30915	4.32288	6.02576	7.87745	6.95189	3.58928	6.25518	7.79944	5.01345	6.63738	4.48857	4.41713	9.8184	10.3459	4.88387	7.69876	7.10211	5.07158	9.37757	5.36592	7.41174	3.34215
TCGA-D7-8570	2.06027	0	6.54694	12.211	5.64256	6.28869	6.9379	5.46163	3.35134	9.46594	9.38585	5.67228	5.89047	5.29683	9.91545	8.45578	4.98031	3.52577	4.4686	8.09914	9.12542	7.02012	3.85731	2.98118	8.19767	5.07185	6.80982	2.96559	5.73609	10.006	10.3596	4.09636	5.04517	7.54001	6.10465	7.80155	5.14031	3.49507	3.18316
TCGA-IN-A6RN	1.6274	0	5.3364	11.109	5.29246	7.57691	5.40363	4.36718	3.46011	7.10456	7.15935	4.67602	4.59882	6.56741	12.3635	4.41181	7.58378	3.74271	4.0331	6.44369	6.76029	6.97759	3.46941	5.11106	7.0902	3.59432	5.1903	3.86048	4.83082	8.78175	7.66124	4.3033	5.59457	6.51178	5.08889	7.59749	4.08127	9.78912	3.77442
TCGA-FP-A8CX	0.0191781	0	5.6858	10.6922	4.22782	7.57984	5.93881	4.83558	3.181	9.31999	7.47753	4.80785	6.00293	7.11693	11.1519	4.78191	4.81156	3.64635	4.8178	6.85773	7.50051	7.1518	3.26753	4.46772	7.76014	4.42204	6.25637	3.25436	5.17258	6.36759	9.0614	3.45971	5.69642	8.27772	4.67182	7.77522	4.08373	6.0276	3.67121
TCGA-HU-A4G2	2.02466	0	6.80706	11.939	4.8427	6.71775	6.64047	6.35357	3.23984	8.40016	8.41827	6.40961	6.3252	6.46836	12.4264	8.80453	5.32847	3.51209	5.57444	7.68117	6.13178	6.67209	4.53931	4.6152	8.00477	5.33098	7.13168	2.94733	6.17009	7.97141	9.64896	3.67104	6.8723	7.69504	5.88941	7.2605	4.02637	3.81231	3.31221
TCGA-BR-8679	0.003	0	5.07727	12.1386	5.86641	7.53061	6.97179	6.48142	3.46708	10.6941	9.44124	5.69859	6.72918	8.57705	12.0382	7.62958	5.75953	4.43153	5.52898	8.58491	9.46932	6.36376	4.14542	4.70631	8.76277	5.9156	6.82165	3.53514	6.27665	8.60251	10.6699	4.15566	6.56498	7.63114	6.2631	9.46185	4.309	5.76641	4.79708
TCGA-CG-5726	2.4137	1	6.90164	11.7715	3.99811	8.06577	6.43986	5.12679	3.09223	7.60272	6.70273	4.58059	6.70927	6.55985	11.2992	4.85171	4.22679	3.43377	3.91287	6.00461	5.8486	5.19735	3.22265	5.81437	8.52138	5.06349	4.59661	2.86951	4.78158	7.39903	9.25382	3.32515	5.78385	6.56721	4.90717	7.65121	3.67425	5.56544	8.8451
TCGA-BR-A4J9	0.0383562	0	5.97234	12.1817	5.40261	7.02867	4.90545	7.12089	4.75006	7.21766	8.07834	5.14278	4.1224	6.02535	9.93726	6.93003	10.051	6.48764	4.79107	7.51147	4.93527	6.47591	4.46776	3.50333	7.01597	4.1833	6.13855	5.78785	5.78259	5.29792	8.55506	4.99232	4.57496	8.81457	5.77536	8.5349	3.45781	5.27108	3.66093
TCGA-CG-5716	0.003	0	5.21984	10.8046	4.85351	7.44358	5.15307	5.69388	3.1689	5.18955	7.04847	4.45749	5.25377	6.68928	11.5521	4.53485	5.08669	3.75372	4.91208	6.07553	4.03258	4.52309	3.362	5.15774	7.61156	4.57857	5.44932	3.29283	4.8082	5.9857	7.71785	3.64492	5.35869	8.01429	5.36929	7.80148	3.54008	4.14801	3.98229
TCGA-CG-5734	0.665753	1	5.0861	11.4507	3.93101	6.92928	4.66658	4.6664	3.04508	6.42481	7.33817	5.09087	4.52417	6.38038	11.0521	5.23204	5.19426	3.67884	4.83961	6.13022	5.68994	7.50966	3.13542	6.16503	6.85383	3.76172	5.33786	3.00447	4.98998	7.07311	8.80908	3.65838	5.22321	7.80816	4.99388	8.19205	4.25367	6.04276	3.15348
TCGA-HU-8608	1.75616	0	6.97841	10.4729	5.54274	8.42367	6.92148	6.22459	3.07735	8.51527	9.09521	6.39277	6.97198	6.45676	12.5954	5.00434	4.07333	4.01175	5.29663	8.24179	5.18792	7.08572	3.2785	7.17965	9.48314	6.60881	7.61171	2.95981	6.64054	3.7599	11.1377	4.7679	6.73794	7.06335	5.93381	8.47961	9.3603	3.29943	3.06801
TCGA-HU-A4H8	0.739726	0	6.93967	11.2723	5.34951	7.69239	6.74876	4.96643	3.08305	6.44658	6.74505	4.28017	6.5795	7.44503	12.9643	5.49949	3.80002	3.46663	3.89897	6.45729	5.48804	4.85317	3.27152	7.90169	8.57361	5.3243	5.32145	2.93068	4.90475	7.02624	9.70329	3.35072	5.18701	7.21151	4.55518	6.96873	4.31361	8.39324	6.32611
TCGA-BR-6705	2.13425	1	5.76096	13.3812	6.00193	7.43843	5.32462	9.24524	4.95706	7.52237	11.0358	7.08254	5.35822	7.54271	10.0726	10.3953	8.80584	5.15655	8.53256	10.2087	8.5068	8.73067	5.73111	5.42574	8.37706	4.70562	7.89922	3.80064	7.58819	5.06986	8.69529	4.55103	5.6114	9.50846	7.0315	9.21446	3.88626	5.13634	3.49737
TCGA-VQ-A928	0.476712	1	6.90024	11.8648	6.97077	7.61394	5.27291	6.25402	3.97205	6.15104	9.86091	6.25087	6.41566	6.58482	11.8309	8.03596	5.54391	4.49468	4.83337	9.12649	8.61094	7.80058	4.641	6.61928	8.59475	5.6152	6.9725	4.24711	6.60728	5.85221	8.74719	4.51808	7.51023	7.81418	6.72978	10.2196	3.83951	10.9715	3.31305
TCGA-IP-7968	0.210959	0	5.49875	11.6161	5.40506	8.93297	6.67663	7.03877	3.42083	9.20996	10.0473	6.49428	6.48826	7.19806	11.4193	10.4007	5.48428	4.52754	4.62703	9.84483	9.19569	8.45603	4.39947	6.03326	9.28381	6.27925	7.11331	4.55884	7.24066	9.67649	11.0337	5.07456	7.25958	9.3592	6.43987	11.0012	4.84526	12.5414	3.46998
TCGA-FP-7829	1.6274	0	6.90176	12.5776	4.39977	7.32861	7.17523	5.83224	3.70031	8.64874	9.47315	6.02023	6.17129	8.14059	11.7604	6.5653	5.51785	3.73438	4.88328	8.57977	9.76256	6.07677	4.18813	6.37064	8.69663	5.73469	6.56609	2.90491	6.24067	7.98796	8.85413	4.25815	7.39789	8.26681	6.12712	8.93412	3.4643	9.62434	7.34712
TCGA-KB-A93J	3.07945	0	4.69621	12.2298	3.80834	9.43022	6.48406	5.69718	3.11598	6.88451	8.59403	5.15799	6.31368	7.84481	11.7512	6.72224	4.35364	3.71861	5.02846	7.67353	6.55235	5.79417	3.94294	6.26546	8.74949	5.44057	6.772	2.85545	5.60176	4.78251	10.5042	3.96817	4.34704	8.17776	5.35818	8.11261	5.10565	3.79194	3.59621
TCGA-CD-A48A	1.03562	0	4.579	12.1292	4.80588	7.16124	5.23188	4.87373	3.34873	5.21543	6.86231	4.77985	5.84112	6.20402	11.032	8.75493	6.227	3.93844	3.58472	7.03688	8.03418	4.71142	5.26555	5.03389	7.68858	4.98107	6.12981	4.86506	4.84719	9.97995	8.85721	3.29519	3.91773	7.75762	5.2901	8.75912	5.74259	8.02398	3.39979
TCGA-CD-5813	1.03288	1	6.23761	14.3187	5.5059	6.63192	5.06035	8.0146	4.2523	8.31648	10.1476	5.85613	5.13076	5.54187	8.50291	10.4402	7.64418	4.4197	6.79008	9.20507	6.2251	7.57852	5.54089	5.45062	7.8552	4.54109	7.69254	3.5832	6.75424	7.24809	8.76449	4.54461	5.59231	9.22595	6.24762	9.08494	3.98373	4.49248	4.23157
TCGA-VQ-A94O	1.75342	1	7.78681	11.1404	5.91902	7.48751	7.18118	6.75441	3.19816	11.0331	8.61572	6.30581	7.51585	7.38946	10.4661	6.13456	5.14715	3.68998	4.0983	8.96379	8.0562	7.18268	3.66141	3.98323	8.93174	6.34944	5.94187	4.46191	5.77793	7.51589	9.91091	4.38952	7.41315	7.83034	6.36633	9.23687	4.17466	9.53315	6.59832
TCGA-RD-A8NB	1.40548	1	6.52235	12.8892	4.98595	8.55879	6.74029	7.3098	3.89949	9.28399	8.94592	5.57158	6.35953	8.59136	12.155	7.15493	7.03372	5.0658	4.9378	8.10338	7.32994	6.91696	4.27637	7.0665	8.66578	5.95496	6.98541	4.27012	6.16053	9.18337	10.6898	4.84115	6.03053	7.71397	7.05032	8.99507	5.40311	8.32209	4.33597
TCGA-VQ-AA6G	2.16986	1	6.22702	12.147	5.06538	9.48716	5.94131	4.58497	3.22592	10.3437	8.37143	5.78958	5.88463	9.52808	12.1827	6.59724	7.12775	4.12178	3.85802	7.71648	5.90383	8.11937	3.56297	6.83725	8.41424	5.47211	6.46707	3.11782	6.16831	7.95909	9.48325	4.27336	6.79082	8.65412	5.74249	9.43169	4.98248	11.4679	3.79244
TCGA-BR-4201	2.57534	1	7.03606	12.7559	5.08491	7.77632	6.07303	7.91719	4.15845	9.02751	9.60277	5.41715	6.2725	8.58461	10.899	7.10623	7.18873	4.41179	6.57097	7.96014	8.94534	8.58019	3.95894	3.24462	7.9204	5.14013	7.1021	4.34241	5.36479	8.08468	9.46003	4.25884	6.62771	7.42889	5.87558	8.88327	5.46551	10.6807	4.36576
TCGA-BR-A44U	1.15616	1	5.75619	11.688	4.26419	6.81648	5.84856	4.66121	3.38878	8.49861	7.76541	5.13286	5.38386	7.17303	10.0928	7.43323	5.44277	3.5384	4.27498	7.02351	9.37174	5.96801	4.59105	3.55369	7.06109	4.88358	5.60224	2.95108	4.59731	6.37725	8.14111	3.25721	5.07461	7.29425	6.88011	7.90351	2.96539	3.88632	4.38344
TCGA-VQ-A8PO	0.772603	1	7.47761	10.9944	5.1552	7.99552	6.52289	5.21204	3.20983	8.35121	8.88857	5.42877	6.67863	7.39505	11.4653	6.28697	4.59701	3.59253	3.78726	7.5659	8.34848	7.74213	3.57498	5.38344	8.98216	5.67691	5.88633	2.89782	5.67656	5.18754	9.96222	3.76471	6.61108	7.13617	5.97822	8.3354	4.76061	9.76033	3.58776
TCGA-CG-4476	0.003	0	5.35018	12.4347	5.41062	6.8214	6.31969	7.41797	4.089	7.43833	9.5006	5.21645	6.32732	5.70948	10.3867	5.19658	6.66272	4.94682	6.42444	7.61632	6.06504	6.12369	4.06003	3.46233	7.83406	5.47492	7.18467	3.66782	5.47108	5.47821	8.70239	4.76082	5.80885	8.00992	6.55562	9.00211	4.1795	4.0045	3.71848
TCGA-BR-7959	2.76712	0	5.59865	13.2252	6.25604	6.71702	7.36162	6.40392	4.43628	9.46036	10.0658	5.93422	5.3135	6.79877	11.5353	9.28334	7.36124	5.59363	5.02246	8.88202	9.10056	9.34911	5.01258	5.19046	8.33265	5.78738	7.22583	5.22213	6.57047	9.41661	9.69307	5.63815	7.04564	8.7743	7.5044	11.6883	4.19744	9.17393	3.32498
GSM2235557	1.89041	1	6.19893	13.4314	5.30446	9.1847	6.21692	8.08436	3.18999	8.51354	9.9564	6.5888	5.19098	8.18055	12.0965	7.60594	6.48525	3.66445	5.74803	10.3298	6.7965	6.76975	4.1853	6.07391	7.43254	4.64055	7.07268	3.19456	6.99555	9.75123	8.06176	3.72507	5.34385	9.98396	6.00619	8.54335	3.75435	11.0776	4.18333
GSM2235558	1.9726	1	6.22719	13.114	4.87063	8.38427	5.61809	5.99737	3.02253	8.63138	8.88584	5.70292	5.51061	6.44755	11.2589	8.79583	7.59166	4.4063	3.95473	8.44342	9.01897	6.65577	5.50408	7.03781	7.29938	5.04226	5.82729	3.15543	6.68275	10.4607	8.92387	3.86617	5.71271	7.44858	6.04855	9.955	3.85989	7.96735	3.86916
GSM2235559	4.84932	1	6.23316	12.5336	5.82069	9.62364	6.58193	5.48385	3.29858	8.64634	9.18565	6.59173	6.08795	6.78591	10.8823	9.2904	5.69575	3.43747	3.65851	9.95233	10.7851	7.72595	4.53856	3.56312	7.50934	5.02232	5.64001	4.02466	7.74543	9.97867	8.766	4.70974	5.33866	7.18575	6.4843	9.08536	4.0814	12.0893	3.18189
GSM2235560	0.986301	1	5.90184	13.0688	6.15931	6.87595	6.06863	6.37228	3.65309	8.57184	9.52303	5.8221	5.56464	6.81379	12.0099	7.0702	8.55205	4.60544	4.17429	9.89548	9.08347	7.98289	5.27252	3.23834	7.73193	4.72553	6.28492	3.2504	6.41664	6.8476	9.23166	4.61201	5.61427	8.98767	6.98126	9.98564	3.96831	5.05133	3.24645
GSM2235561	6.9863	0	5.79122	13.249	5.72855	7.17267	6.27198	8.6635	3.46668	8.09544	9.63654	5.30314	5.80178	6.50458	11.4457	9.87953	7.18106	3.9553	4.99751	8.67629	6.30135	5.8375	4.39125	3.27376	8.28539	4.96578	6.33969	3.06197	6.25571	10.1126	8.34374	3.706	4.5491	8.36205	6.43879	7.47638	3.71223	5.02971	4.03528
GSM2235562	1.47945	1	6.79065	11.8851	6.00132	7.5877	7.24354	4.75254	3.33338	9.16316	8.18351	5.28961	6.50384	6.67573	11.3193	12.8013	5.24248	3.30152	4.5308	8.3018	10.7919	7.81008	5.00804	4.4015	8.95486	4.89614	5.4256	2.9514	5.70552	5.12824	9.23724	4.16087	6.17116	6.97687	7.27206	8.21373	3.72311	13.2352	5.59828
GSM2235565	5.34247	1	5.30649	12.4105	5.49329	7.91005	5.15902	7.25859	4.12853	7.71123	9.27456	5.72345	4.92469	6.50458	11.0189	8.37427	10.2022	5.77047	4.60404	8.57651	6.2539	5.27752	5.46059	3.49632	7.7819	4.96349	6.51129	4.71987	5.79228	9.46825	8.4658	5.81593	4.68506	9.46076	5.74242	8.40993	3.85475	6.62326	3.3617
GSM2235566	0.90411	1	5.01768	13.3462	4.39426	6.75139	6.76869	5.63884	3.32057	7.52238	10.1087	5.75757	5.69928	6.57762	11.766	12.5138	6.39356	3.71952	4.56994	8.82062	8.91301	5.94208	5.58929	3.73124	9.9744	5.13214	5.69207	4.48605	7.05377	5.60431	9.51403	3.80624	5.45555	7.83254	6.40742	11.1201	4.3075	7.50864	8.67098
GSM2235567	3.53425	1	5.03338	12.9826	5.21989	8.05121	5.56225	6.81995	3.96734	6.20802	9.72906	5.8371	5.18654	6.33424	10.2093	6.9642	8.58991	4.40749	4.33938	9.44077	6.69477	7.25054	4.44074	4.09628	7.92568	4.77244	6.09494	3.53868	6.57096	7.60174	8.74479	3.55246	5.94157	8.77752	5.92531	9.12505	3.7258	7.31122	3.65183
GSM2235568	6.73973	0	5.46502	12.2119	5.57374	9.27229	7.11878	5.51395	3.3689	6.35698	8.17843	7.65742	6.2628	6.28788	10.6782	11.5217	5.0206	3.86288	3.48989	9.17024	7.29428	8.13023	5.91215	3.5298	8.1269	7.13288	5.26205	3.97382	6.76854	6.26348	11.2862	3.85254	4.81972	7.00524	5.02371	8.45495	3.95872	10.8888	3.69669
GSM2235570	6.65753	0	6.13435	13.249	5.12378	8.6154	6.66809	6.2198	3.36476	8.0977	10.0019	7.79407	5.78317	8.49984	12.0233	8.73624	6.34877	3.49489	5.19789	9.89674	9.98239	8.57597	4.56672	4.28705	7.58702	5.14869	6.62861	4.63373	6.71683	9.58536	8.76459	4.74294	5.96972	7.58506	6.60334	9.65385	3.77744	10.4444	3.96714
GSM2235573	6.73973	0	5.58101	13.0259	4.72201	8.21389	6.69533	5.57039	3.3803	10.1609	8.7248	6.37359	5.06875	6.53023	11.6758	8.61841	6.92989	4.04021	4.73619	9.14087	11.1756	8.64335	3.4466	3.27466	7.6981	4.70792	6.35644	4.69472	6.12882	9.65794	10.7841	4.77263	5.66793	7.09581	6.98287	9.83616	3.93906	10.7881	3.328
GSM2235574	0.90411	1	5.95553	12.7365	7.93286	6.64506	5.86313	6.0148	3.37216	9.41181	9.74834	6.51788	6.08282	7.65669	11.7776	11.9887	6.54242	3.95056	3.93417	9.98181	12.148	11.5114	4.03873	3.55852	8.48756	4.96312	6.64508	4.23412	5.74253	10.9231	8.55702	4.84524	7.25008	7.44333	7.24148	8.67593	4.43583	11.4756	4.04031
GSM2235575	7.06849	0	4.87292	12.3024	6.78665	5.89149	7.75759	5.54963	3.257	9.05451	7.13812	5.44294	7.59788	6.42696	11.2867	12.261	5.36146	2.90563	4.15799	8.26965	7.16448	6.13369	2.99593	3.4561	7.81668	4.8482	5.76822	4.20838	5.27843	9.19006	8.96132	7.46292	3.89231	6.22387	7.51207	7.20999	3.488	5.51757	3.67823
GSM2235576	0.328767	1	7.01723	12.0745	6.83059	8.63085	6.69902	5.08151	3.35011	12.3685	7.75623	4.66261	7.18027	8.19847	11.6922	9.95867	4.36822	3.2716	5.08081	8.02478	9.66628	8.31361	3.67904	3.81311	8.53984	4.77966	6.21745	4.39893	5.58696	8.42507	10.6854	4.21596	5.24332	6.93568	5.58547	6.84013	4.74208	13.1411	3.29482
GSM2235578	1.72603	1	5.59338	12.2838	5.6558	5.82154	6.19863	5.7522	3.06076	9.44683	7.84574	5.50823	8.07571	4.91547	11.8241	7.37358	4.8942	3.86926	6.13963	8.60359	8.35892	8.1673	3.20742	3.57747	8.83797	4.78305	5.97654	4.08958	5.71525	4.67329	10.3913	4.17834	5.8428	6.22311	7.60738	7.57262	4.28742	3.73173	3.82142
GSM2235579	1.39726	1	6.14529	11.1295	8.94058	9.59666	6.2094	6.88542	3.43506	8.59124	9.46145	5.07698	6.20664	10.6913	10.9881	10.863	7.39376	3.5073	3.91843	9.48446	13.0371	12.6709	3.10887	3.73787	8.66925	4.5273	6.86502	4.24652	5.31688	7.72556	10.6719	5.70412	6.21618	7.35845	6.87649	7.80058	4.49112	13.044	3.37793
GSM2235580	2.05479	1	6.28699	12.9234	6.07522	6.44815	5.94428	7.3176	3.75953	8.91258	9.27891	5.49453	6.03008	4.69194	11.665	7.98184	7.71646	4.29518	5.06322	9.22453	7.47941	8.77303	4.27341	4.72749	8.02733	3.89282	5.98612	4.22641	6.08911	10.4195	9.17158	5.24977	5.36665	7.68123	7.07754	9.07354	3.73473	7.49906	3.19936
GSM2235582	1.06849	1	6.58351	12.8876	4.43405	7.67599	5.50221	6.10823	3.40513	9.21314	8.52867	5.81835	6.02966	8.29962	12.2641	7.47904	6.45415	4.19382	4.55344	8.841	7.74603	8.54816	3.73471	3.38091	6.79035	4.38966	5.96903	4.64646	6.83396	9.61318	9.39438	4.45866	5.01815	7.68168	5.83403	8.10458	3.76344	6.53447	3.43182
GSM2235585	1.89041	1	7.15411	12.6511	5.80347	6.71426	6.93165	5.84506	3.40365	9.55109	7.59252	5.38995	6.23912	6.23376	11.916	6.95726	5.31785	3.52786	4.38621	8.68306	8.39677	8.82805	3.62881	3.26871	7.97449	4.32238	6.86603	3.335	5.56139	11.2892	10.4251	4.5568	5.35139	6.71783	6.40019	8.82549	5.26686	3.41796	3.84965
GSM2235586	6.32877	0	6.73478	12.5714	5.21256	6.65447	6.34034	8.19197	3.32876	9.90186	8.6252	5.39265	6.79391	4.64227	10.1728	7.21731	7.33899	4.50557	5.04963	8.85997	7.29593	6.71905	3.75354	3.25512	8.60085	4.57957	6.70137	3.9317	5.65504	10.497	10.9133	3.75404	5.10467	8.49563	7.39171	7.42027	4.00172	5.9611	2.98227
GSM2235587	5.26027	1	5.93674	12.6918	4.78215	8.10682	6.70748	5.87378	3.30505	9.35456	8.09947	5.4127	6.25974	7.93682	12.3043	9.84046	5.88671	3.88794	5.62669	9.27239	7.98696	7.14006	4.32978	5.05558	8.26305	4.17893	5.78758	3.30598	7.22752	10.4401	9.26514	3.85348	6.75464	7.75518	6.12584	8.13677	4.30693	12.5725	3.98184
GSM2235595	1.23288	1	5.66477	12.6373	4.95947	7.66504	5.64461	7.00182	3.52207	7.40225	9.47935	4.95427	5.62784	6.98209	12.1378	6.53908	6.69341	4.6341	4.75215	8.62014	6.60719	7.96437	4.21328	5.46493	7.72034	4.98332	5.75893	2.84815	6.16465	7.10391	9.29271	3.87237	4.33153	7.3502	6.52926	8.50522	3.92312	9.67732	5.12502
GSM2235596	6.16438	0	6.08007	12.8	4.29167	7.05094	7.44134	6.28186	3.2025	6.48556	8.6392	5.21719	5.70442	5.19912	12.0627	12.261	6.19041	3.95986	5.90008	7.98903	8.17103	8.01966	3.82332	4.0331	7.74115	5.1057	5.1532	3.56455	6.4693	5.89191	10.2108	4.29364	5.24076	7.48826	6.25282	9.05229	3.63457	4.59398	5.20863
GSM2235597	6.90411	0	7.2308	10.8497	3.89949	7.611	7.28396	5.50465	3.3296	8.97749	7.8976	5.47232	7.64571	5.59703	13.0467	5.1775	4.49191	3.80314	3.96061	8.33497	7.83466	6.30001	4.12916	4.58899	8.99585	7.0229	4.65463	3.03464	5.79592	3.41644	9.32883	3.64573	5.45211	6.18272	6.0434	7.25087	3.9669	4.77347	4.472
GSM2235598	1.72603	1	6.63121	12.5336	4.47069	7.42786	5.73217	7.48651	3.31873	7.8573	9.59901	5.39543	5.60339	7.57017	11.3146	7.58526	6.76673	4.25931	4.59767	8.80298	7.63191	6.87183	4.11803	3.49784	8.35475	4.35208	5.73303	3.7639	5.91912	7.94852	9.74859	3.42165	5.2415	7.4861	6.83671	7.48294	4.22897	8.56527	3.7289
GSM2235601	6.08219	0	6.41879	13.0688	5.11561	7.43116	4.96625	6.75825	3.57229	8.23438	9.60628	5.54747	5.13981	5.80708	12.03	7.79976	6.42806	4.97918	6.31666	9.29067	6.85277	8.73182	4.20199	3.8124	8.63803	4.90098	7.14385	2.59067	6.28134	9.71151	8.409	4.58783	6.76286	7.88753	7.01314	10.0679	3.74476	7.70876	3.81758
GSM2235603	6.57534	0	5.1649	12.3507	5.29896	7.88815	7.51466	5.53824	3.50992	8.20452	8.9163	6.42549	5.34173	8.8002	12.2105	12.6443	5.85329	3.54313	3.72974	9.3124	9.25576	6.58708	3.63119	3.61306	8.65046	6.75805	6.13311	4.22075	6.58295	9.79256	10.3235	4.31659	5.56974	6.01485	5.67481	8.4192	3.60806	9.08029	3.89928
GSM2235604	6.08219	0	5.53892	12.4413	5.56248	7.07615	6.91737	5.61292	3.31798	8.56234	9.07854	6.23599	6.51348	6.31223	12.6928	6.94566	4.96319	3.76349	4.12834	8.19103	9.69493	7.6294	3.69835	3.80953	7.67912	5.20869	5.78137	3.77011	6.19944	4.93084	10.0864	3.6475	6.80517	6.20728	6.22083	10.179	4.09847	3.83914	3.82159
GSM2235605	5.50685	1	6.29918	12.8171	4.81465	8.29886	6.0381	8.78769	3.31974	8.39312	9.73099	5.68443	6.02467	7.20409	11.7548	6.09432	6.74612	4.35729	5.27688	9.49413	6.83658	6.01221	4.41204	3.70252	8.22246	5.3792	6.73409	3.20499	5.70069	7.04384	8.78003	4.23967	5.1273	8.87483	6.28271	8.20374	4.00182	6.54339	4.04174
GSM2235606	6	0	6.64388	12.5103	5.06212	7.43494	5.79516	9.57008	3.84997	6.71343	9.96969	5.95619	5.69692	6.13668	11.1417	8.34056	7.21408	4.37806	5.45546	9.26445	6.56557	7.14571	4.35415	4.02287	8.08754	4.70397	6.48233	3.05708	6.52638	7.35527	8.83309	3.76116	5.90549	8.46789	6.96363	7.73405	3.86994	7.68663	3.82284
GSM2235607	0.493151	1	5.57479	12.9637	5.51703	8.21796	5.82084	6.63373	3.54353	10.4188	9.37778	6.71471	6.23275	9.65595	12.117	8.20026	6.79358	4.31077	6.05105	8.98394	10.0767	8.5244	5.82786	3.51359	7.6778	4.77278	7.15585	3.35728	6.09337	11.3465	9.1452	4.57486	7.13458	7.77651	6.22696	9.02192	4.52808	7.45485	3.91987
GSM2235609	0.657534	1	6.21362	13.2198	5.00737	7.74647	5.93881	7.25071	3.53412	9.39379	9.38419	5.49453	5.76913	6.51228	11.7202	6.82447	6.69767	4.26571	5.4897	8.77843	9.2606	7.83721	3.90982	5.25177	8.38008	5.33076	6.06675	2.44245	6.36158	10.3677	10.2574	4.1124	6.86913	7.91462	7.31838	9.1371	4.20866	9.16595	3.54836
GSM2235610	1.89041	1	5.83632	12.8523	5.15179	7.85311	4.89618	8.86032	4.14288	7.56527	9.60628	5.80224	5.21638	6.84077	11.0468	9.85245	8.06707	4.63451	5.73378	9.09489	9.50866	8.44688	4.26953	3.85394	7.49517	4.3934	7.24468	3.61975	6.27436	8.49412	8.94598	4.2691	5.75334	8.53251	6.61692	10.444	4.06204	6.63761	3.31358
GSM2235611	0.657534	1	7.78866	10.981	5.09024	7.79121	5.88668	6.64755	3.48832	8.42643	7.13937	4.83541	5.74048	7.41251	11.9469	4.52824	6.4272	3.90005	5.07879	7.1441	6.78764	5.87299	3.64451	4.35854	7.96729	5.52488	6.07084	2.70433	5.47128	10.0586	8.95369	4.24001	5.8067	7.70358	5.40147	7.10328	3.95067	9.26264	6.13262
GSM2235612	2.38356	1	6.41722	12.5587	7.02151	7.54269	5.32179	7.16459	3.56779	10.1216	9.50252	5.31227	4.83764	7.91582	9.74318	7.26759	8.59286	4.40089	4.88752	9.00055	8.60391	7.85598	4.60057	4.10775	8.2872	4.55119	6.46043	3.66484	5.93532	10.1898	9.12668	4.80799	6.3293	8.6311	6.78626	10.4833	4.08923	8.46287	4.16946
GSM2235613	6.82192	0	5.31783	11.2087	4.37343	7.75117	7.6901	4.82127	2.98651	9.16316	6.93878	5.55125	7.38723	7.45007	10.807	11.2269	5.07181	3.91792	4.27627	8.02415	6.04159	7.76806	3.71706	3.82583	8.52397	7.13022	4.91146	4.15065	4.82897	6.20063	7.98571	3.90074	6.30726	6.42912	6.75469	7.63511	4.0257	5.30713	5.65749
GSM2235614	6.32877	0	6.91449	12.321	5.39473	8.16668	6.4365	5.64556	3.35197	7.84001	8.53273	5.44091	6.63191	7.819	11.9713	6.61514	5.3119	3.83569	4.68324	8.09691	9.17612	7.58111	4.12324	4.31622	9.30126	6.19	6.65914	2.84921	5.25796	9.65322	10.5213	4.66633	6.14651	7.26487	5.67805	8.8595	4.75501	3.64283	3.14711
GSM2235615	6.32877	0	6.33118	11.6248	5.59496	7.66615	6.72455	8.61714	3.38506	8.89532	9.8919	6.22469	6.076	6.21486	11.5474	9.37195	6.93338	3.97383	4.72879	9.07436	7.47552	8.61961	4.48723	4.30945	8.0167	4.62353	5.89226	3.15068	7.00581	6.1866	8.86595	3.87488	5.65227	7.69768	5.26394	8.06181	4.09628	6.29508	4.16424
GSM2235617	5.83562	0	7.62387	12.5103	5.62555	7.20571	6.87306	5.40581	3.299	5.92253	7.8976	5.00428	7.19176	7.17524	12.4292	6.38355	4.83124	3.8789	4.96187	7.46024	8.20279	6.93339	4.3533	4.7088	8.81734	6.26998	6.51129	3.44671	4.88088	7.96172	9.22246	4.40476	6.26298	6.90023	5.83734	8.13409	4.23513	4.52274	2.98332
GSM2235619	5.75342	0	5.39992	12.2385	4.74445	7.48838	6.74063	6.1291	3.60991	9.14238	8.33041	5.0176	5.48366	7.17809	12.2413	5.16954	6.11061	3.93826	4.79698	8.32284	5.64799	5.68807	4.17655	6.02628	7.94829	5.10034	5.48622	3.20132	5.85095	7.81047	9.80426	4.00603	5.73943	6.61522	5.69935	7.68004	4.22601	4.73811	4.40727
GSM2235620	5.83562	0	6.46757	11.5392	4.69576	7.46317	7.19351	5.13424	3.53873	9.74392	8.16179	5.12542	6.6486	7.19735	11.8728	6.1599	4.65578	3.39955	4.53003	8.62088	9.37134	7.5816	3.5444	3.50652	8.53397	5.38427	5.46481	4.45127	5.3775	9.45137	9.9045	4.93558	6.95273	6.83343	5.3075	8.89264	4.7676	7.02157	3.30229
GSM2235622	1.89041	1	7.01891	12.8703	5.20519	6.43276	5.85485	7.57123	3.22472	9.71992	10.3052	5.62273	5.50983	6.51499	12.0691	8.23814	7.08142	4.43796	7.04212	9.33314	7.2143	8.38996	4.6945	3.53294	7.50221	4.31374	6.9579	3.35762	6.53694	3.78427	9.18933	4.6308	5.16486	7.624	7.71562	9.07653	4.09217	7.26646	5.48914
GSM2235624	6.32877	0	6.9196	11.4516	4.59994	6.48081	7.18781	5.02468	3.21787	9.23793	7.62903	4.60767	7.05186	6.83511	12.1667	8.4117	4.80426	3.85002	5.16397	7.69372	8.05294	7.28566	3.86976	4.44959	8.75207	6.06958	6.00995	3.20989	5.63166	10.4566	8.86451	4.94633	5.68229	6.11189	4.85104	7.99146	4.12152	11.5699	3.60189
GSM2235626	6.32877	0	6.55957	12.4855	5.65716	6.86751	5.54416	7.81121	3.30232	7.99775	9.8216	5.62273	5.56546	6.36683	11.3724	8.45944	6.90855	4.9714	6.58879	9.0993	8.91197	8.16998	3.7248	3.773	8.42284	5.32807	7.98479	3.89397	6.31659	7.8488	8.4055	5.47368	6.92785	8.73552	6.85202	10.3252	4.41387	5.94366	3.50318
GSM2235627	5.75342	0	6.94068	12.7512	6.56915	8.10237	6.55661	5.27981	3.45405	5.84594	7.80252	4.95606	5.26635	6.62359	11.4801	5.10668	4.83833	3.80712	5.05956	8.06986	6.94033	7.92059	3.6146	5.19976	7.93692	4.86182	6.10492	4.48379	5.92617	9.04482	10.2141	5.27474	7.13659	6.81229	6.299	8.64439	4.51424	8.20896	3.55585
GSM2235628	6.08219	0	7.13148	12.4519	5.70795	6.7727	5.88814	6.84986	3.56388	8.85926	9.82778	5.78191	5.66714	7.85617	11.0033	7.99361	6.19867	4.4183	5.75948	8.9088	9.87701	9.30213	4.00045	4.47473	8.56955	5.24315	7.75962	2.93383	5.99535	10.0844	8.28988	5.2282	7.79316	7.85547	7.20207	10.466	3.96718	10.9886	3.91638
GSM2235630	5.75342	0	6.31917	13.139	5.78432	6.54186	6.0995	7.97081	3.2656	8.82976	10.4182	5.3013	5.13483	5.65257	11.5524	4.97261	6.54199	5.06913	5.4164	7.75572	5.78775	8.08453	4.14146	3.53159	7.56532	4.46615	6.86201	2.50802	5.66878	5.04843	9.10638	4.82022	6.20713	8.93903	6.9861	10.0695	3.53756	3.318	3.55192
GSM2235632	6.24658	0	7.29827	12.4975	5.39741	6.59718	6.33484	6.99484	3.2525	7.66993	7.67841	4.8264	7.67525	5.82173	10.9844	5.78265	5.50547	3.98727	6.26942	6.92524	7.72406	7.09292	3.74177	3.96577	8.73419	5.24985	6.12896	3.91764	4.9096	7.16986	9.6637	4.95603	5.46438	6.68408	6.032	8.51736	4.57899	3.56012	3.58058
GSM2235633	1.39726	1	5.84582	12.8	6.27134	6.68834	5.20453	8.2916	3.83599	10.3368	9.36076	5.34852	5.68535	7.31593	11.4655	7.60375	7.56068	5.11822	5.6757	8.34788	9.4902	7.90432	4.27032	3.71246	8.79414	4.38866	7.47805	3.89576	5.29863	10.4484	9.13844	6.70761	6.64295	8.46789	7.03994	10.1123	4.22029	6.98486	3.50418
GSM2235635	5.91781	0	5.92254	11.219	4.14703	7.70322	7.11057	5.261	3.08074	4.87813	9.0653	6.85647	7.17264	6.5096	12.1818	5.01002	4.90181	4.0723	4.55826	8.84929	7.98233	8.07727	3.94988	6.17438	8.69045	6.11414	6.57813	3.24602	5.98619	6.78617	9.51182	4.34907	6.76703	7.78689	5.43649	7.40555	4.60234	5.09047	3.54033
GSM2235637	5.58904	0	4.93448	12.3024	3.74302	7.91547	6.37457	5.71118	3.133	10.0554	7.96646	5.3013	6.98968	7.26141	11.3579	5.49356	4.94929	3.7858	4.68973	7.54972	5.84448	5.42532	5.10215	4.07923	8.1334	5.96403	5.85133	3.69861	6.98991	10.8558	10.0958	3.2752	3.50895	6.87316	5.47733	8.59201	4.3142	4.58994	3.73909
GSM2235695	9.94521	0	7.60618	11.052	3.40693	8.987	7.92472	3.87776	4.47638	9.81909	6.85954	4.76518	5.58989	7.84498	12.0233	3.34742	3.05443	3.197	3.35136	4.71419	6.30011	4.46446	4.2782	3.56239	8.69257	5.5057	6.30994	4.3716	3.58477	8.45259	9.90985	3.29056	4.29777	6.46976	3.1955	9.59058	4.29221	4.38271	4.9538
GSM2235696	8.87671	0	6.71695	10.7921	4.57827	5.99643	7.12152	5.02501	3.43551	7.25295	7.53692	5.04809	7.39225	7.19444	7.65267	5.1787	3.81297	3.62953	4.24226	6.54357	8.1618	6.74229	3.96517	4.32237	9.13549	6.96153	6.57167	3.5019	4.52647	2.80735	10.6368	3.74996	5.36928	5.94527	5.07762	8.39914	6.78921	3.9169	9.30391
GSM2235698	1.89041	1	4.58361	9.86773	3.96938	6.83345	5.64695	5.42807	3.71158	7.09699	7.99544	5.1373	6.08411	5.5547	12.472	4.57184	4.8707	3.77394	5.02792	8.07736	5.82775	6.63685	4.08496	3.73	8.40946	6.02576	6.64174	3.76606	5.04806	3.77887	9.51182	3.73739	6.16663	7.70858	5.73545	8.39628	3.67303	4.04697	3.62018
GSM2235699	1.89041	1	6.25922	11.6805	5.20954	7.71019	6.14686	6.31604	3.80825	9.26601	8.77663	5.78329	5.39751	7.26386	10.1677	11.1116	6.06953	4.04079	4.18881	7.9631	10.8534	7.52596	4.68751	6.62063	8.26305	4.78134	7.04074	4.24946	4.59259	9.71151	9.22065	4.41534	7.46444	6.97108	7.14324	9.54192	4.23926	6.96601	4.75318
GSM2235701	8.87671	0	5.62745	9.58585	4.76834	7.14279	7.78013	5.71679	3.35248	8.19483	6.48078	5.11585	7.43252	6.27895	11.6213	7.85242	5.27233	4.07801	3.84522	7.5302	5.5442	6.00451	4.37617	4.104	10.1558	7.1168	5.34457	4.97547	4.61256	5.27839	9.81205	3.58312	6.51424	5.70199	6.80182	7.81118	4.20468	7.32614	6.99984
GSM2235702	1.47945	1	5.1037	12.2032	4.86926	7.81501	6.27198	5.20938	3.68792	9.98679	9.38083	5.02204	5.06586	10.0837	11.9408	8.46594	5.94211	4.71842	4.29038	7.84683	10.0565	7.83205	3.49823	5.84507	7.13105	5.39839	7.06903	2.93722	6.00366	11.5395	8.88262	4.15416	8.2271	6.83381	7.24721	11.647	3.47608	11.0886	4.25539
GSM2235703	3.53425	1	5.56729	11.1439	4.03262	6.87443	6.45551	6.4954	3.50271	7.76879	7.68199	5.21923	6.13862	7.39187	11.5737	7.10346	7.7604	4.48493	5.33343	7.02099	7.19158	5.59147	4.8027	3.70943	8.72966	5.62065	6.2715	4.7653	4.81418	9.66977	9.20584	4.25405	6.27011	7.5134	6.06936	8.76478	3.82005	6.82856	4.75064
GSM2235704	8.9589	0	4.92808	11.4062	5.63104	7.63807	6.22399	6.17843	3.73248	8.9694	7.99866	5.14524	5.35213	7.38785	11.4504	5.34589	7.40922	3.8828	5.28509	6.88497	5.77571	5.46876	4.61714	4.41008	7.32819	4.9151	6.02701	3.40835	5.09866	10.9882	8.96437	3.92523	4.95828	8.04512	5.49702	8.5734	3.65528	5.94962	3.55925
GSM2235705	9.36986	0	4.92031	11.637	4.04764	7.68458	6.20076	5.18913	4.1581	9.34266	7.94591	5.20644	5.17361	7.63823	11.2634	5.72365	6.35727	3.92533	5.48403	7.1205	6.06989	5.98849	4.04653	5.32482	6.93424	4.88847	6.10087	4.16749	5.51097	11.4507	8.92543	3.696	5.0685	7.7415	4.85282	9.47891	3.68183	5.64302	3.19441
GSM2235706	0.164384	1	5.3403	10.7879	4.37232	7.00765	7.24282	6.56076	3.16272	8.96351	8.1852	5.85958	6.67533	6.74341	12.472	7.16169	6.01338	3.68224	4.1428	7.23175	9.10039	7.07566	3.91942	3.32312	7.91165	4.87416	6.39361	4.00673	5.44258	7.52329	8.00439	5.4959	7.23169	6.97108	5.8431	8.34715	3.81362	7.91929	3.20481
GSM2235707	9.53425	0	5.7603	11.5756	4.50529	6.61804	6.3173	5.45448	3.47216	7.68105	7.23872	5.1124	5.9406	7.808	11.2277	5.0877	4.86222	3.1298	5.53166	6.56803	6.62509	5.76821	4.66427	5.91631	8.30806	5.70181	6.01538	2.67881	4.03517	7.61472	9.05118	3.91616	6.24723	6.21035	6.09989	7.58237	5.25377	9.43879	4.79094
GSM2235708	8.9589	0	5.47681	10.1377	3.97158	6.59957	6.83041	5.20576	3.20745	7.72245	8.21306	5.4541	6.13518	7.83228	11.0919	6.13611	4.74868	3.84793	4.8068	7.56433	7.23465	5.41207	4.80867	3.82402	8.32518	5.68634	6.03056	3.29755	6.33025	7.5781	10.2208	3.95441	6.49521	6.93485	5.52366	8.62775	3.6801	6.84119	4.21581
GSM2235709	8.87671	0	5.77756	11.052	3.73325	6.89081	6.95694	5.11463	3.13456	8.46031	7.69263	5.52868	4.92589	6.43097	10.3345	7.74306	3.80984	4.05092	4.69742	7.25812	6.14595	6.03858	4.58808	3.65749	7.99773	4.98447	5.65814	3.26258	6.47247	8.96085	10.4594	3.16623	4.1322	6.22768	5.03843	8.84633	3.63187	3.51511	4.39737
GSM2235711	1.56164	1	4.96009	10.5978	4.22146	6.98081	6.63807	4.97187	3.71306	8.90563	7.8136	4.39121	6.57629	10.3203	11.766	5.04074	5.30599	4.39825	4.90933	7.7425	8.81211	6.55961	5.07086	3.16293	8.69485	5.64382	6.40955	3.48232	4.82967	11.0327	9.70721	4.22236	6.52961	7.32496	5.38034	8.37008	3.60601	6.04259	3.11084
GSM2235713	9.53425	1	5.55931	11.3137	4.83286	6.93784	5.27329	6.54046	3.8381	8.98101	8.53067	4.84982	4.98753	8.51846	10.4656	5.8408	8.03074	5.55127	3.89392	7.74763	8.82964	5.65763	4.41635	3.55781	7.71776	5.05817	6.4771	4.17255	4.7069	8.80199	8.44764	3.96326	5.98052	8.29256	6.35255	8.42212	3.30693	8.66419	3.65589
GSM2235714	3.78082	1	6.005	10.7232	4.57259	7.05045	6.10414	4.41786	3.35019	9.27307	5.90203	5.27276	6.38706	8.65185	12.0627	7.14246	3.74063	4.19483	3.72162	5.51392	5.32638	5.27597	5.15463	4.9444	8.65887	6.35077	4.51567	3.96096	4.86655	7.5631	8.24397	4.16813	5.15917	7.17693	4.47874	6.84463	4.37814	8.43518	6.21509
GSM2235715	9.69863	0	6.25129	12.1342	4.35792	7.37984	6.76869	5.13491	3.13765	6.7212	7.84497	5.6584	6.8792	7.86526	11.1841	5.97156	4.2764	3.42683	4.50931	6.55295	6.31305	6.65927	3.64908	6.09184	9.09685	7.00039	6.71251	3.03204	5.18948	10.0151	11.0084	3.63667	5.85358	6.70302	5.41221	8.47777	5.57088	5.04516	3.20431
GSM2235716	8.54795	1	5.62411	11.1783	4.40633	5.9588	6.77121	4.9171	3.00336	6.7756	7.65991	5.49287	7.09383	8.07462	11.0349	5.90128	5.93457	4.64254	4.85757	6.78587	7.37855	6.25678	4.53618	3.15435	9.4538	6.66908	7.26729	3.78303	6.20195	7.56534	8.56952	9.99123	6.16829	6.06396	9.96352	9.86308	3.75297	3.72491	3.62187
GSM2235717	0.246575	1	6.20327	12.8703	5.04412	7.74526	5.73881	6.71614	3.64563	7.26608	9.94972	5.46017	5.12001	7.89796	12.1667	7.7484	8.65377	4.68821	4.96926	8.19164	7.11148	6.6742	4.39509	4.93761	7.81668	4.93802	6.8635	4.21017	6.17323	7.94235	8.62779	4.70852	5.88916	8.96094	6.9786	10.4109	4.02444	6.02275	3.62356
GSM2235720	9.78082	0	7.68484	12.3605	6.44597	7.98125	6.36233	5.54531	3.19826	4.44375	9.96096	6.63173	5.77833	8.078	11.766	6.76757	5.44563	3.63494	4.40688	8.45772	9.56935	6.54808	4.43457	4.25314	8.30283	5.87544	6.18182	5.66516	5.29084	10.9988	8.90559	4.06428	6.92739	7.88845	6.38178	9.37968	3.62799	11.4988	3.97532
GSM2235721	9.78082	0	6.77145	12.5336	6.80919	8.73206	5.54042	5.23591	3.62109	9.8791	9.85246	7.12411	6.38484	10.1796	11.8787	6.9898	5.57521	4.0729	4.68591	8.76346	10.3442	7.90738	4.25501	3.89204	8.61326	4.9512	6.72421	3.41238	5.16569	11.0499	8.14103	5.5508	7.90503	8.65073	6.07237	9.99695	4.28605	9.85816	3.54136
GSM2235722	2.9589	1	6.33417	12.3115	4.52421	8.53685	6.23912	4.93004	3.56001	8.83076	9.31358	5.33545	5.32375	7.3504	10.9994	5.74882	5.95473	4.54866	4.34109	8.1479	11.133	6.79219	3.7282	8.40347	8.53591	4.54708	6.09494	4.28332	4.82508	11.2818	10.6456	4.12829	7.03456	7.19458	5.32975	9.69305	4.42992	11.2255	3.22368
GSM2235723	9.69863	0	4.80388	11.1733	4.56067	6.80765	7.50448	4.81653	3.30215	10.0047	8.73596	5.64496	5.23432	8.4757	11.3874	11.6877	4.72797	3.63494	3.51794	7.86932	8.69419	5.63299	4.83228	6.4718	8.05942	5.3206	5.57517	4.28673	6.00864	4.70613	7.52184	3.81622	7.23169	7.62446	5.19013	8.44178	3.58784	10.4564	8.9857
GSM2235724	0.821918	1	6.42511	12.7365	4.93241	7.78106	5.77484	6.7825	3.98936	8.6544	9.65313	6.92235	5.6211	8.9322	10.0593	7.02546	6.58453	4.29735	4.99468	8.08986	10.0327	8.34003	4.49897	6.64485	9.02236	5.47009	7.1543	3.93414	5.16419	10.2596	9.19302	5.10404	6.78552	8.17815	6.7703	9.97272	4.09501	8.57227	3.63909
GSM2235726	0.0821918	1	6.14745	12.3507	5.89841	6.80031	5.19483	7.57295	3.33964	10.3312	9.87745	6.46139	6.11304	4.80704	10.2423	5.82959	6.99106	4.61271	6.06027	8.19164	7.3596	6.66153	4.30782	3.17251	8.82867	4.50053	7.66643	3.60582	5.89098	10.1862	11.0928	4.24971	5.13332	8.60681	6.81637	8.61128	5.79689	3.30821	3.32516
GSM2235728	2.87671	1	6.26152	12.341	5.33311	7.15926	5.99604	6.62208	3.64527	8.06725	10.7822	6.1479	6.04789	6.58496	11.4168	6.66174	7.07777	5.0057	5.91421	8.90536	7.21177	8.34279	4.71464	3.74989	8.91528	4.70761	7.08812	3.03301	6.19512	7.55349	8.83749	3.87275	7.0271	7.84141	5.79718	8.28614	3.97427	5.55378	4.18719
GSM2235730	4.0274	1	5.36203	10.9491	7.44307	7.25354	6.3552	5.61047	3.37884	8.17318	7.56666	6.1095	6.11135	6.93833	10.6031	4.9016	5.68808	3.759	4.17797	7.424	5.6	5.91031	4.60249	4.76733	8.59667	5.02778	5.92567	3.17431	5.03765	9.5316	8.99442	4.25756	6.60274	7.19796	5.89516	8.3863	3.82257	5.64712	4.15256
GSM2235731	9.69863	0	6.72853	9.63681	5.4314	7.50342	6.33599	4.20887	3.66225	5.32624	7.86017	5.43064	7.02192	6.62359	5.26708	4.32508	3.93151	3.75818	4.14102	6.73663	6.26049	6.04631	4.45627	3.53428	8.86614	6.47952	5.09996	2.66415	4.52863	3.02382	9.88287	3.57097	5.65892	5.95749	4.62528	7.02773	4.12785	5.49589	3.65589
GSM2235732	9.69863	0	5.99831	11.2087	5.59409	7.41317	6.00367	6.31561	3.25096	8.68483	8.64133	4.82862	5.78116	6.19997	11.1627	9.7462	6.43068	4.38443	5.76397	7.60391	7.05267	6.13414	3.69027	5.51996	8.51612	5.11569	6.55773	4.45372	4.53446	9.38102	9.98479	4.41046	7.44774	7.23249	5.7566	8.42064	4.36442	7.87659	5.53122
GSM2235733	11.8356	0	6.41565	12.38	5.20584	8.71132	5.63816	6.66976	3.15372	9.99582	9.69197	5.86154	6.11557	8.73866	12.2182	7.55506	5.56387	4.16396	4.31558	8.96407	10.8497	9.89158	4.32978	7.0035	9.02486	5.41741	7.43884	3.69271	5.4008	11.1862	10.2541	4.86612	8.10323	7.15799	6.30695	10.9928	4.89503	12.4198	4.0209
GSM2235734	11.8356	0	6.89403	11.5818	5.00574	7.56079	5.44896	5.86932	3.33848	6.47696	7.97288	5.74043	5.9468	6.05216	11.2499	6.26202	4.01888	4.16598	5.25902	6.85441	5.73826	6.86539	4.05639	3.32941	8.81486	5.45714	5.84958	4.10479	4.85583	3.40001	9.36224	4.34262	5.06293	7.3688	5.62636	9.07456	4.11212	3.30092	3.61156
GSM2235735	11.9178	0	6.36729	11.4177	4.40714	7.98874	5.96531	4.7372	2.99158	8.02643	7.73762	4.65178	6.90893	9.52507	10.7375	6.21036	4.53456	3.10487	4.37756	8.08678	7.30236	6.11861	4.4046	7.86344	8.43795	6.31468	5.82999	4.58275	5.10586	12.2243	9.94268	4.42131	6.35708	7.61191	5.19628	9.17611	4.83811	11.1439	6.62216
GSM2235737	3.69863	1	5.56172	10.9138	4.8057	6.76445	5.41798	6.2652	3.03325	5.63847	8.83351	5.25753	5.94804	7.98675	11.4655	5.12463	4.92497	3.57195	6.59625	7.00761	5.52879	6.10196	4.96741	6.29852	8.30114	5.0004	6.69557	3.4861	6.01244	9.61083	9.57242	4.47167	6.82645	8.02593	5.80206	8.44466	4.36161	5.45113	4.01828
GSM2235738	12.5753	0	6.37229	11.0764	4.11279	7.82329	6.71844	5.25801	2.94691	8.43349	9.08768	5.85958	6.78487	4.63202	10.868	8.1485	5.04937	4.11755	4.60672	7.68292	8.08487	6.99986	4.06756	3.37173	8.68831	5.80333	5.9337	3.09109	6.08657	2.78356	10.0133	3.38481	6.60668	6.47841	5.20973	8.5726	3.74977	4.53509	3.29444
GSM2235739	1.15068	1	6.60189	10.963	5.15055	8.11932	7.58818	4.73211	3.22855	10.5054	7.67141	5.06434	6.41997	9.38794	11.8666	4.38049	4.89114	3.75075	3.41696	7.56224	8.83954	7.60101	3.24667	5.6665	8.4781	5.16283	5.66293	3.08178	4.71912	8.13789	8.47201	5.07757	7.33219	7.67622	4.95783	8.13075	4.31362	11.3947	4.29897
GSM2235740	0.328767	1	5.90151	11.5694	4.89562	8.57461	5.36438	4.65942	3.36502	7.49775	6.1345	4.38571	5.60694	8.18684	12.6734	6.60019	4.77553	3.67697	4.93588	5.35794	5.55771	7.03184	4.15721	9.93685	7.71644	4.92899	5.09596	3.13652	4.19875	8.31136	9.15388	4.0522	5.0542	9.30857	4.78449	7.97963	4.68684	6.68443	3.69342
GSM2235742	0.246575	1	6.37229	11.3622	4.51792	7.74759	6.00059	4.27046	3.31517	6.79331	8.26963	4.93815	7.19983	5.20295	11.5158	9.24098	4.6658	3.20794	3.7991	7.79428	10.6795	7.00969	4.16478	3.55967	8.8518	4.99808	6.29683	3.27567	4.82684	5.875	9.81737	6.08089	6.69659	7.20719	5.49467	9.19893	4.55657	10.6125	4.69555
GSM2235744	4.0274	1	6.24485	11.6868	5.14461	8.32317	5.44578	5.18731	3.04137	7.14504	8.58615	5.63663	5.67938	7.24201	12.4888	8.3028	5.39263	3.59103	5.54085	7.5918	6.84305	6.87094	4.32938	4.45032	8.1049	4.64407	6.63044	3.21288	5.87531	9.53374	8.60444	3.68069	7.11278	10.066	5.92993	7.20653	3.90246	6.57539	3.41752
GSM2235745	8.71233	0	4.89504	11.4516	4.19041	8.19601	5.76205	6.39717	4.37552	10.6304	6.82536	5.1459	5.12193	8.58331	11.4457	6.20049	8.93462	6.0066	4.31128	6.01082	4.18892	6.01056	5.73128	3.23873	7.4869	4.88885	6.56683	3.20671	5.72673	10.3956	9.90985	3.47843	5.80311	7.85267	5.36236	9.80295	3.82385	3.49764	3.29418
GSM2235747	0.986301	1	5.58637	11.6741	4.23289	7.10341	6.05139	5.55984	3.15099	7.06735	7.9217	5.2388	6.26238	8.06901	10.9954	7.25669	6.34202	4.11411	5.91467	6.39432	8.40637	6.69335	3.41007	4.89754	7.04381	5.60506	7.16073	3.22646	5.93652	6.01366	9.25385	4.00071	7.19172	7.67076	6.2915	9.91646	4.11429	7.55984	3.67168
GSM2235749	3.20548	1	6.69077	11.7263	5.18291	6.99528	6.85271	4.74228	3.75166	8.10994	6.6063	5.06144	7.05234	7.95747	11.6112	5.35837	5.18813	2.92565	3.26589	7.46398	6.18029	6.25175	4.48902	4.99996	9.03251	5.32807	4.97406	5.0314	4.65647	8.24841	9.09966	6.53238	4.72491	7.20845	4.42654	7.85781	3.51244	11.9729	4.82167
GSM2235750	0.575342	1	6.56846	11.985	6.24571	8.90917	6.07841	6.01693	3.43153	6.92308	9.0508	6.18646	6.2507	7.19928	11.8241	7.86688	5.90564	4.07017	5.44597	8.63514	9.95961	8.64032	4.05996	5.47497	8.88054	5.90139	6.94971	2.61828	5.62875	6.8131	8.45369	4.27966	7.22003	8.20234	5.67964	9.61648	3.96579	5.98299	3.954
GSM2235751	8.30137	0	4.8904	10.7629	7.7957	6.48128	6.83995	5.95906	3.37234	8.88067	6.70517	5.94322	6.45407	6.32021	12.412	4.66414	4.42471	3.86455	4.30995	5.40604	6.32216	6.86861	4.21899	6.1665	8.13168	5.53073	7.51182	3.22666	4.48404	8.99293	10.0597	3.77704	5.29834	7.03337	4.69538	7.17764	4.9407	4.59775	3.22843
GSM2235754	11.3425	0	6.34459	13.0047	5.34325	8.38698	5.87299	6.50453	3.38237	9.67453	10.1962	6.05529	6.13128	8.20658	11.7602	7.12934	6.49984	4.04497	6.22229	8.52563	8.56194	8.72283	4.23539	6.94424	8.30283	5.57005	8.15287	3.90083	5.42166	10.159	8.6901	5.44927	8.992	7.93106	6.7477	10.4088	4.45221	7.59692	3.39571
GSM2235755	7.15068	1	6.39032	11.7066	5.52462	7.68458	5.41565	7.51196	4.31511	8.77868	9.32265	5.01231	4.58873	4.93491	11.4312	6.73337	8.76301	5.56355	5.36648	8.36348	5.89099	6.76519	4.78508	5.32323	8.0094	4.20069	7.5512	4.34185	5.47684	8.06931	8.95678	4.77536	6.41722	9.37259	6.39297	8.12151	4.3565	5.83018	3.75929
GSM2235757	3.28767	1	6.8154	12.0253	6.45988	7.33011	7.01087	5.3278	3.164	8.3389	8.70253	5.86932	6.63911	7.70996	10.9347	11.2983	7.45949	4.05605	4.41482	8.23957	9.95001	8.58779	3.89594	4.42835	9.06176	6.2045	6.27374	5.01484	4.83853	10.4888	10.4174	5.09855	6.877	7.09581	6.02614	8.94553	4.22729	8.88888	7.7222
GSM2235758	1.06849	1	7.41642	11.9452	5.81081	8.07813	7.34708	4.26173	4.27207	9.81542	6.67477	4.42575	5.29978	9.08027	12.3534	8.54906	6.17423	4.90144	5.09719	7.19493	7.56078	4.87494	5.12529	7.46779	7.64281	6.56308	5.97209	3.8279	4.78933	11.4817	9.23166	4.40871	3.78022	8.53368	4.3538	9.0981	3.50921	3.58325	3.92592
GSM2235760	1.64384	1	7.72261	12.5336	6.32376	6.94477	6.96153	6.62524	3.29891	6.46781	9.8753	6.02492	6.20536	7.56146	12.2963	8.5178	6.74705	3.95029	5.55801	8.67401	8.43446	6.65665	5.19505	4.86059	8.20123	4.92032	6.70137	3.26045	5.8576	4.91812	8.11619	3.84048	6.1273	8.22419	6.83117	9.38888	3.55971	7.75654	4.66014
GSM2235761	11.0137	0	5.94116	12.421	5.10739	7.4033	6.10939	7.33173	3.25455	7.66798	10.0794	5.6375	4.99237	7.07322	11.5054	7.01416	8.87463	4.78806	4.99223	8.70826	6.81871	6.62895	5.144	4.39047	7.76998	4.64787	7.06267	2.78349	7.22377	7.88443	9.46735	3.96262	5.53788	8.90164	6.54188	9.90439	3.48552	6.3795	4.33161
GSM2235762	3.20548	1	7.14667	11.5756	4.66893	7.24353	6.51251	5.34351	3.08759	8.39403	8.53067	6.05071	7.30771	7.50436	12.5865	7.04804	5.30304	3.59072	4.91177	7.52093	8.49362	5.17218	4.60202	6.99238	8.19312	5.08034	6.78495	4.59252	5.27102	6.02606	7.94065	4.60518	5.48837	7.70536	7.03571	9.76455	4.06806	4.23308	4.44107
GSM2235764	0.739726	1	6.24181	11.4004	3.61513	10.9563	6.08506	4.37856	3.07238	10.2167	6.72981	5.13794	6.44317	8.75117	11.8666	5.0001	3.87317	3.21765	4.11006	5.60879	6.62684	5.70522	4.79648	9.40114	8.3287	5.95181	6.70184	3.82953	5.30489	11.1862	10.3988	4.14828	4.19904	7.43449	4.25148	11.9594	4.26771	9.51444	4.23804
GSM2235767	1.47945	1	5.46075	12.2747	5.63515	7.59275	4.89707	8.95892	4.49292	7.45787	9.35138	5.4541	4.08772	6.32112	12.0822	8.13873	10.4309	6.94994	5.04544	8.997	5.1777	8.69158	4.60296	4.83932	7.47637	5.43793	7.50774	3.93229	5.3273	5.81986	8.56089	5.33878	5.07516	10.2066	5.6087	8.25135	3.83384	2.95913	3.24767
GSM2235771	11.7534	0	5.22198	11.8636	4.55705	8.09666	5.53435	5.99985	3.29908	8.54825	9.46637	5.12138	5.75492	7.8732	11.7489	6.165	6.19285	4.6239	4.43063	8.86246	8.92534	5.76858	4.06957	6.48923	8.01824	5.52309	6.10726	3.63122	6.38047	9.38499	9.42857	6.10533	7.15836	7.93531	5.61227	8.84886	3.87717	9.6923	3.80155
GSM2235772	4.93151	1	5.68091	12.546	4.57037	7.53931	5.73074	6.20103	3.52397	8.67254	9.94548	5.05565	6.59802	8.30373	12.1818	6.88087	6.66248	4.22061	4.58921	8.68979	9.60242	6.55598	4.57236	4.88623	8.96256	6.11964	6.52332	3.49606	6.36158	9.29768	9.52295	5.03587	6.38239	7.51913	5.68569	9.0125	4.40794	9.49962	3.96933
GSM2235773	1.39726	1	5.439	12.2931	4.44421	8.4765	5.72644	5.75868	3.32762	9.62248	9.42592	5.22056	6.00438	8.45762	12.2182	6.90783	6.0651	4.50146	4.13684	8.20832	9.20651	6.61731	5.01574	4.62362	9.04587	5.6276	6.6446	3.72482	6.1001	10.2958	9.69008	4.55117	6.51159	7.42844	5.947	10.1262	3.92928	9.50763	4.173
GSM2235774	0.986301	1	4.888	12.2564	5.09613	9.61314	5.17606	5.32742	3.45185	10.2116	9.30024	4.94943	5.59567	8.64798	12.2568	6.42133	6.03429	4.53257	3.7573	8.0446	8.9995	6.17512	5.38776	4.3465	7.5319	5.09638	6.56925	3.28927	5.95929	10.8156	9.2688	5.2579	6.61144	7.55955	5.85245	10.5384	4.00721	9.13912	3.92154
GSM2235775	9.86301	0	5.16184	12.421	4.95566	9.00337	5.56271	5.17551	3.36908	9.74207	9.30767	5.29503	5.4829	7.89744	12.0691	6.51904	6.30533	4.49179	4.05791	7.36997	7.94607	6.25596	5.4782	7.6326	8.38922	4.89686	6.38665	3.59468	6.42638	10.9181	10.0105	5.63426	6.17404	7.66401	5.7619	10.6607	3.95221	9.63829	3.87125
GSM2235778	1.89041	1	5.69681	12.6511	5.58394	8.33673	7.08048	5.02305	3.54881	9.00235	9.09559	6.0653	5.80816	8.26903	12.0627	7.1374	5.93496	4.00462	5.09597	7.97846	9.68853	7.07613	4.25928	7.45774	7.82738	4.94297	6.19372	4.01844	6.01789	9.35342	8.49999	4.43404	7.33166	7.68677	5.94075	10.4594	4.19987	7.96182	4.42691
GSM2235779	4.0274	1	8.07483	11.0329	4.76737	7.57136	6.64049	4.45399	3.30464	6.82611	7.82568	6.12694	6.89338	8.2573	9.53972	5.73978	4.66319	3.5933	3.82318	7.0272	7.83661	5.24126	3.80453	5.07472	8.62141	4.9792	6.62612	3.09553	4.74108	3.54949	10.4938	5.58239	5.74575	6.8925	5.97887	7.3563	5.5573	4.79339	3.92444
GSM2235781	9.45205	0	5.23714	12.0006	5.63837	7.73703	6.86679	4.95707	3.22797	8.00207	8.97336	5.74089	5.66873	6.53384	11.7835	12.6443	5.69536	3.72505	4.61	8.01231	7.88366	6.65355	3.88679	3.55425	7.82206	5.71828	5.53684	5.09818	5.26605	9.86097	10.0364	4.37219	7.16694	7.14864	8.55814	9.68476	4.35636	7.56796	5.75467
GSM2235787	2.05479	1	4.83241	12.9637	4.20433	7.46094	5.83591	7.10429	4.09879	9.49123	10.308	5.47881	5.44957	8.58707	11.7489	5.13932	6.67978	5.06964	4.56189	8.99355	5.5529	7.03692	5.00148	6.99699	8.40022	5.5572	7.34721	3.91564	6.28565	11.3178	9.07798	4.13907	6.6465	8.9584	6.40336	10.4724	3.79976	7.50027	3.59623
GSM2235789	3.0411	1	6.2471	11.7263	4.4908	8.09601	5.74874	5.5868	4.09497	8.95997	8.49069	5.20137	6.2272	8.52718	11.7032	5.45578	5.9322	4.31553	4.60179	7.4672	8.84337	6.51693	4.22654	4.91367	8.25791	5.37704	6.73655	4.10124	5.37197	6.46201	10.2341	4.0937	6.09472	7.20764	5.42088	8.30584	3.85802	7.79785	7.38122
GSM2235790	9.78082	0	5.06645	10.1891	4.06301	7.91425	5.95132	5.67848	3.96099	6.88685	7.82341	4.97991	6.00481	7.80164	11.4072	3.15516	5.22049	3.79801	5.40949	6.89341	6.0002	5.86165	5.66299	4.4254	8.12849	4.56552	5.54291	3.66976	5.77675	7.07947	9.46097	3.86702	6.69882	6.64133	5.86336	8.5197	3.7687	6.79546	3.64217
GSM2235791	2.05479	1	4.96009	12.4312	5.13437	6.6893	5.46183	6.64577	3.54996	8.24998	9.13748	5.16129	5.49422	5.88454	12.3946	7.57185	7.83319	5.67111	4.76074	7.99516	6.92177	7.13211	4.22999	3.37513	8.16868	5.36692	7.93782	4.10287	5.12622	12.1584	9.50537	4.74747	6.54483	9.13481	7.12187	10.3694	3.8149	4.82931	3.5773
GSM2235792	7.56164	1	6.67758	12.2297	4.64892	7.74759	6.73442	5.12234	3.33923	6.25506	8.75725	4.82142	5.76263	8.35651	11.4072	6.24488	5.92186	5.14802	5.58774	7.63628	8.95839	7.19581	3.91881	5.26677	8.64617	5.3377	6.98823	4.05139	5.9585	10.5432	8.79412	5.04791	6.93017	8.56949	6.28661	9.36582	3.89527	10.015	4.03696
GSM2235794	9.94521	0	5.23579	10.3993	4.4109	6.72341	6.08351	5.80531	3.75579	7.04847	8.3571	5.00261	5.35575	6.7781	11.3677	8.49166	4.83225	3.71383	6.00908	7.97846	7.39674	5.72866	3.83853	3.76381	8.30283	4.94934	6.62416	4.08573	4.70554	6.79132	11.2445	4.41909	7.00119	6.82326	6.1652	9.18435	4.27877	5.91361	4.13834
GSM2235795	9.94521	0	6.88145	12.5587	6.00973	7.02923	6.42342	6.79114	3.39552	7.95486	9.63287	6.40198	5.68173	7.16945	10.087	9.25473	6.50117	4.11725	6.31043	8.16406	8.08147	9.24797	4.42496	3.51524	7.56046	5.21209	7.30166	3.68488	6.40163	10.4607	7.9818	4.48449	7.59464	7.49741	7.08299	9.88889	3.93755	6.55377	4.01661
GSM2235797	9.45205	0	6.09327	12.0661	5.9774	8.83817	6.61684	5.4937	3.18675	9.05451	7.84051	5.78145	6.74048	8.26141	11.2057	6.6252	5.29863	3.22132	3.87615	7.00856	6.99916	7.8126	4.16478	2.94593	10.0388	5.78798	7.15805	3.52044	5.03286	2.77626	9.57242	3.77928	4.59072	6.56812	7.66688	7.95917	6.85327	3.47531	4.26408
GSM2235799	0.986301	1	5.20544	11.6184	6.3397	7.90277	6.56259	5.00262	3.34339	8.57092	7.7517	5.58574	6.2117	7.11626	11.9283	7.63545	4.80124	4.06865	5.55363	7.26314	8.18615	7.40584	4.66622	3.81346	9.11889	5.04426	6.06765	3.35443	5.10625	8.79644	8.62514	3.98705	5.77979	6.77725	4.98317	7.63178	4.40794	9.16477	3.20028
GSM2235801	9.28767	0	6.39032	11.533	4.36772	7.97674	5.36715	6.90536	3.06856	8.32961	9.31504	5.49914	4.81737	7.18907	12.3697	4.88727	6.89864	4.30786	5.95117	7.65264	4.96736	6.22904	4.79799	4.37777	7.15086	4.67832	6.26961	3.63067	5.93694	8.96396	8.27412	3.81531	6.94988	8.39486	5.70101	8.52276	4.17731	8.45947	3.80086
GSM2235802	8.71233	0	6.62352	11.5092	4.49559	7.04996	6.45436	5.54611	3.6883	7.05504	6.74928	4.89639	6.50341	6.71128	11.5632	4.65857	4.03936	3.55829	5.09302	5.91256	5.2158	7.25102	3.59926	3.64353	9.49486	6.10364	6.8524	3.61304	4.60857	8.40957	11.2739	4.26822	5.94782	5.85642	5.25698	8.41848	5.27113	5.29415	3.43925
GSM2235803	8.79452	0	6.33885	10.6091	4.5205	7.24723	6.12243	4.65406	3.60878	9.43766	7.80174	4.47738	6.08709	6.89799	9.80552	3.87454	4.6504	4.27753	5.4151	6.43464	7.17228	5.82661	4.14146	4.98112	8.26823	6.37719	6.42885	2.9497	4.14201	5.30652	9.71182	3.87498	6.64603	6.28191	6.58002	10.0559	3.96967	5.31462	3.74011
GSM2235804	9.36986	0	4.52326	11.637	4.43566	7.95172	5.73881	6.26732	4.18783	7.90571	8.6337	5.31372	4.64653	8.49737	11.8481	5.79226	6.40308	5.36892	4.84152	7.26929	5.02261	5.57934	4.76872	3.42206	7.60288	4.61413	6.65282	4.56949	5.93327	6.59591	9.11819	4.81397	5.03477	8.59575	5.51021	9.08536	3.64892	3.99946	3.35967
GSM2235805	0.410959	1	5.21128	12.4519	4.78396	8.27099	5.03239	5.32403	4.05294	10.5054	9.27301	6.09646	4.72743	9.97572	11.1841	7.87341	8.45177	5.09591	4.83991	8.25299	9.9131	8.44854	4.5376	4.97968	7.30047	4.53777	7.07804	4.78404	6.36943	8.52841	8.58738	4.27247	5.6261	8.92174	6.44788	10.9465	4.13767	8.56963	4.93735
GSM2235809	12	0	6.62641	11.8065	4.14605	7.74407	8.05524	6.25792	3.5655	6.95276	7.8173	4.80249	6.90532	6.48531	11.441	5.20713	7.0736	4.43913	4.9635	6.3861	5.12284	4.98602	4.48723	4.15627	7.73193	5.23218	5.93506	2.70735	4.70657	7.99665	11.0504	3.51579	4.11657	7.27376	5.14863	7.10374	4.57195	6.21651	3.18255
GSM2235810	0.575342	1	7.05248	12.058	4.89837	8.18933	6.60218	4.44062	4.02629	9.62057	8.83119	5.38422	6.59715	8.37208	12.4805	5.19927	4.78253	3.73521	4.51513	8.35055	9.51	7.26293	3.36174	5.58316	8.11903	5.08115	6.54423	3.25103	4.68038	5.75762	9.34444	3.89786	7.64515	6.77147	5.34151	9.47419	4.06093	6.5142	4.19714
GSM2235811	0.986301	1	7.86827	12.331	5.2592	6.21972	7.02337	5.93864	3.9216	6.92201	9.00848	5.35198	6.87183	6.5648	12.32	6.95383	7.05454	4.83875	5.72529	7.4843	7.65465	7.79806	4.16704	4.15313	8.09863	5.30169	7.49438	3.42706	5.231	9.65322	9.44678	4.98013	6.4796	7.9122	6.09157	9.85406	4.70263	4.82709	3.3853
GSM2235812	2.79452	1	8.02735	11.412	5.16427	8.5102	6.40587	5.39507	4.43363	8.867	9.46475	5.5428	5.97015	7.62441	12.0627	5.49439	5.33709	4.14431	4.68014	8.30861	9.67413	6.67957	3.89623	7.94467	8.48195	4.77999	6.46615	3.6068	5.31876	6.46145	9.01824	4.49391	8.46758	7.82275	6.28184	9.2495	4.1859	6.80664	4.5555
GSM2235813	2.13699	1	4.64	11.0714	4.1372	7.19282	5.71034	5.05387	4.38042	7.72308	8.54889	5.32879	6.24981	6.60998	11.2589	2.68436	5.65851	3.7329	5.71603	7.51175	5.66188	7.69304	3.49933	5.27421	7.85738	5.54383	6.28165	3.79336	6.11988	10.4484	9.56121	3.48972	5.63396	6.8892	6.01852	8.91142	4.21029	6.13825	3.96563
GSM2235815	9.28767	0	8.20104	11.4516	4.05578	6.45707	7.87221	5.70423	3.84833	9.99355	7.31863	5.10035	6.51611	5.87879	10.6849	8.60666	4.91666	4.06295	4.42643	5.86132	7.69911	7.09806	3.45778	4.48267	8.1049	5.45714	5.89399	3.90486	4.30656	10.8002	8.82278	3.90861	6.74103	7.18824	7.31259	8.94462	4.2901	4.20521	5.56156
GSM2235818	0.821918	1	5.33272	12.3905	4.89979	8.65107	6.55841	5.16709	3.33673	8.42476	8.37675	5.33319	6.19133	7.39585	10.2764	6.2071	6.66948	3.94558	4.7915	7.00573	8.71793	7.53037	4.04983	5.84037	8.2426	5.53162	6.50464	3.58521	4.84911	10.4729	10.8072	4.17401	6.7742	7.76159	5.35253	9.40262	6.32137	10.208	3.86594
GSM2235819	1.72603	1	8.86203	12.3905	5.38928	7.4637	6.89787	6.35669	3.66225	7.38398	9.14967	6.35825	6.61721	7.31253	10.9538	8.13965	6.19285	4.02541	4.53233	8.14662	9.62638	7.92771	4.96524	4.607	7.864	4.99922	6.92727	4.45571	5.10172	10.7516	9.26514	3.87285	7.27272	8.47171	5.98174	9.91053	4.19367	8.60134	3.48193
GSM2235820	1.9726	1	6.18188	12.4975	5.43902	7.45147	5.93241	7.37172	3.91087	7.81362	9.93472	5.58284	5.12226	6.33249	11.6112	6.6478	8.11039	5.16517	5.10463	8.57066	6.78579	6.5236	3.77199	4.5674	7.57613	4.59064	7.10964	2.85759	5.61904	8.67588	8.71616	4.54757	6.49948	8.5055	6.69206	9.7843	4.03822	7.53713	3.69926
GSM2235822	9.20548	0	7.44767	11.6064	4.19631	6.92744	6.72211	5.07772	3.80423	8.44418	8.39747	6.3725	6.37404	6.45474	10.6002	8.87573	4.48249	3.65907	3.53411	8.20036	7.80023	7.18823	3.75284	3.68661	8.44565	5.78427	7.89823	6.38909	5.4997	4.13148	10.0048	4.09722	5.98585	7.00401	7.92992	8.91593	3.80456	6.91144	3.90458
GSM2235823	0.739726	1	6.26874	12.2647	4.99327	7.70728	5.16557	7.38093	4.00362	8.17717	9.65313	5.46823	4.95417	6.42335	11.7144	7.57811	8.38115	5.57911	4.88632	8.11011	6.93225	5.62153	4.60436	4.32368	7.50815	4.44515	6.81081	3.88768	5.70757	9.98504	9.29459	4.13877	6.09989	8.92824	6.71314	10.39	3.95881	5.75257	3.72109
GSM2235824	6.49315	1	6.1589	12.8703	5.15943	7.89859	5.08029	7.29411	3.9347	7.76943	10.3216	5.94168	4.69886	7.02264	11.4312	7.01416	8.81219	5.65806	4.81437	8.38138	6.58615	7.21657	5.24745	6.15033	7.42	4.19549	6.83351	4.2451	6.17153	10.5136	9.61042	4.56733	6.77558	9.356	6.88003	10.9833	3.76168	6.414	3.92403
GSM2235825	1.89041	1	6.8045	12.8703	5.2918	6.56688	7.89288	7.38355	3.87937	8.04832	10.684	6.53628	5.14584	6.57627	11.219	9.02071	7.72229	5.87111	5.78098	9.12544	7.88624	9.08514	4.35244	3.56524	7.95402	5.23981	7.66768	3.23295	6.20195	7.95378	9.09141	4.4904	7.91133	9.14638	7.42964	10.931	4.4868	4.83302	4.92853
GSM2235826	0.90411	1	5.35846	12.8348	8.8814	7.06648	6.07324	5.96361	3.4681	9.75541	9.18565	7.97519	5.93893	8.68046	10.7074	11.5217	6.38155	3.77271	5.1869	8.2971	9.35944	8.25735	4.39597	3.51936	8.84705	5.60689	6.41417	6.11545	5.77381	11.5065	9.5251	3.82763	6.5339	7.52855	5.60429	10.4154	4.79431	9.90705	3.9709
GSM2235827	3.53425	1	5.81907	12.2119	5.26302	7.79834	5.17129	8.30944	3.93182	7.81293	9.87323	5.87667	4.53875	5.9197	12.7755	7.60306	9.35529	6.17319	5.73557	8.4826	6.40926	5.93287	5.28284	4.04945	7.55807	4.3146	7.2844	4.7292	6.06376	10.3215	8.03874	4.81153	6.67883	9.26913	5.64888	8.86983	3.77085	6.35548	3.33843
GSM2235828	8.79452	0	6.50703	13.0476	4.09001	5.76745	6.52397	7.15687	3.81502	8.59024	8.6392	5.41745	6.46687	6.43498	10.6532	7.47146	5.08425	3.71139	4.91017	6.97968	6.0349	7.75788	4.08325	6.71956	8.78526	5.82738	7.27385	3.44113	5.46061	9.21702	10.9035	4.21776	4.85245	8.38196	7.87362	9.09615	6.53262	4.26299	5.03863
GSM2235829	8.9589	0	8.48059	11.5034	4.31461	7.51672	6.63926	5.10799	3.76406	8.61153	8.05005	5.21719	6.41728	7.40605	11.8009	6.16086	4.83601	3.75637	4.63539	5.98143	9.10365	6.44438	3.35842	6.79775	8.07187	5.58152	6.31784	3.30331	3.98199	8.74922	10.1234	3.88899	6.79968	6.86665	5.5304	7.81175	3.99292	6.24898	3.19456
GSM2235830	8.05479	0	7.10253	11.594	4.27395	8.05379	5.7127	3.69834	3.64766	9.98452	8.24475	7.26932	5.57668	10.3991	12.0822	6.91951	4.62706	3.70802	3.51317	7.90825	9.95961	6.28777	4.84675	3.66078	6.44221	5.28512	5.45407	3.85437	5.46573	12.0663	10.1171	4.79823	6.68323	7.352	5.15055	9.61254	3.20372	7.00478	5.00114
GSM2235837	9.28767	0	6.60229	11.8132	3.58537	6.56311	6.87434	7.52878	5.85133	9.03838	9.43082	4.8735	5.44846	5.12237	11.4655	7.94916	3.85691	4.6463	7.4671	7.42293	6.67729	4.85169	3.27878	4.46801	7.95263	4.88368	7.6003	3.94201	5.39004	5.07385	9.24461	4.25009	6.28019	7.41917	6.0236	10.7346	3.33143	4.6245	6.77617
GSM2235838	0.328767	1	6.62311	11.7456	4.09762	7.24516	6.27635	5.61686	5.39613	9.30831	9.51965	5.15842	5.87947	6.83608	10.8752	10.6821	8.23363	5.68866	4.61299	7.92207	9.82876	6.55201	4.00264	10.8539	8.11122	5.62717	6.81666	4.18173	5.74572	7.53052	9.37011	4.33864	5.39297	8.29362	6.02101	11.0439	3.36295	11.1477	3.11384
GSM2235839	8.30137	1	6.70076	11.6675	4.53818	7.80781	6.64344	5.95329	4.95766	9.68549	8.82074	6.81387	6.16734	8.34883	11.6268	8.44767	7.71325	4.86693	4.57181	8.07856	9.41988	6.77527	3.80111	3.6953	8.17682	4.80582	6.82408	4.05773	5.83979	10.4767	10.4899	4.56813	4.84405	7.88096	4.96908	9.62669	4.30982	7.35759	3.43918
GSM2235843	1.06849	1	6.15217	13.165	4.63897	7.67192	5.96383	6.79885	3.95749	9.952	8.19471	5.29726	6.00272	7.15971	11.6378	6.37912	5.71933	4.40089	6.06712	6.37316	4.44218	7.8126	3.67821	8.36161	7.11827	4.41582	7.00903	3.80893	6.22104	10.8156	8.41619	4.10672	6.23312	7.2538	5.63481	8.86382	3.55271	8.2287	4.30652
GSM2235844	8.38356	0	8.4709	11.0043	4.50583	6.91551	7.15232	4.7574	4.57037	10.1886	7.21516	5.8929	7.24479	5.15459	11.7951	9.83568	5.35438	3.85996	5.32437	6.18068	6.90118	5.92177	3.23387	4.28152	8.94019	4.91957	6.45192	4.43553	4.05574	6.30758	10.4025	3.99744	5.95249	6.51189	5.04782	8.36306	6.39195	4.7978	3.24928
GSM2235845	2.54795	1	7.57335	11.7066	3.94284	6.8032	6.50662	5.32216	6.78559	9.54788	8.42311	5.45327	6.2255	5.78042	11.5313	9.25473	5.98575	4.33441	5.58732	6.30742	6.93177	6.0002	3.3001	4.40471	8.08912	5.12762	6.43452	3.95484	3.82476	5.32298	9.9681	3.67945	5.4271	7.30563	5.66505	8.82214	4.13029	4.25211	3.29354
GSM2235847	9.12329	0	7.31449	12.4105	4.28236	8.62715	6.44747	6.45688	3.90746	7.63086	9.30913	5.52788	5.66998	6.32375	11.9778	7.37225	7.18212	4.19416	5.55584	7.81191	7.9984	6.27982	4.29764	4.34512	8.24931	6.06958	6.8236	2.60937	5.61502	10.1033	10.735	3.83363	5.57242	6.92823	5.81679	9.48367	5.45029	5.1235	3.10958
GSM2235850	9.53425	0	6.29118	12.3507	5.10232	7.86418	6.16909	7.23939	3.66522	6.59086	9.21281	5.96373	5.02928	6.5922	12.0165	6.08791	8.18138	4.53257	6.07326	8.10309	6.46533	7.9343	4.61081	6.58654	7.42788	4.25802	6.74001	3.39317	6.38971	7.62626	8.78711	3.4422	7.1574	8.4076	6.07063	9.80585	4.24726	5.48809	3.76493
GSM2235851	7.64384	1	4.87343	10.456	4.7981	7.77866	6.34642	5.7538	3.25364	7.21038	8.33511	5.35494	5.43915	8.0441	11.7489	4.40208	4.99774	3.76245	5.22692	7.11805	6.78208	5.61742	4.22539	4.09103	7.14886	5.42588	5.62876	3.63361	5.15428	9.0677	8.56089	3.36648	6.13589	7.37402	5.53624	7.84276	4.83749	6.89713	3.65776
GSM2235852	3.94521	1	7.42574	11.7859	5.42704	7.84403	5.56834	8.27679	3.0983	5.6246	9.14698	6.69672	5.14547	8.02384	10.7578	5.57655	6.7868	4.426	5.21529	8.3391	6.70429	7.51538	5.77706	4.23624	7.53301	3.89421	6.2544	3.99347	7.16503	8.52473	9.20223	3.71027	5.71232	8.6696	7.7685	8.6404	3.94644	5.76512	4.5092
GSM2235853	9.12329	0	6.70486	11.953	5.50595	8.5412	6.65784	6.41928	3.5597	7.78699	8.84056	5.7702	5.72245	7.60702	11.7202	5.34589	5.23077	3.83959	5.28931	8.19904	6.37054	5.36646	4.93034	8.16143	7.85603	5.33333	5.56142	3.22398	6.1386	10.4442	10.8835	3.46134	5.00996	6.78979	5.4193	7.56721	4.99514	8.06064	4.16452
GSM2235854	9.12329	0	5.29595	12.0498	5.57505	7.4967	6.6837	5.83566	3.18858	6.06618	9.40173	6.32218	5.79687	5.30037	12.1738	5.05958	6.33664	4.22267	5.53908	8.33837	9.33649	6.62047	4.70246	4.10507	7.86146	5.0395	6.57813	4.0557	6.14541	4.78612	9.47582	4.74617	8.07216	7.46042	6.16208	9.40965	4.87297	4.15026	3.79418
GSM2235855	9.0411	0	7.20406	12.0917	4.8022	8.25111	5.86561	6.85173	3.2824	7.02665	8.74938	5.46098	6.0824	5.56793	11.9713	4.64324	5.84273	4.30678	5.60582	7.0869	5.52242	6.36817	4.10697	4.65906	8.94019	5.24191	6.50795	2.81996	5.62875	9.65564	10.537	4.1038	5.45822	7.80035	6.67087	7.50992	5.08817	4.15216	3.16673
GSM2235862	6.9863	1	5.65731	11.6615	3.98522	6.96601	6.50901	6.02281	3.15494	8.14311	9.08768	6.17963	6.11348	8.10626	11.0549	6.18783	4.32392	3.92557	4.92525	7.96004	8.32133	6.99844	3.61707	3.41493	8.73858	5.30645	6.63096	3.55627	5.71565	9.76952	11.0138	4.27948	6.20062	7.67576	5.51139	7.56721	5.34465	4.13802	3.37565
GSM2235863	10.9315	0	6.94365	12.6639	5.57069	8.27441	5.24824	6.5528	3.65568	9.41638	9.47123	5.2738	5.21198	8.62097	10.8317	7.60306	7.61207	5.1844	4.5231	8.15369	8.74683	6.75709	3.77583	6.16089	7.42788	4.62137	6.46999	3.70017	5.45477	10.4236	9.07798	4.43428	6.7661	8.21382	6.99245	11.6056	4.2911	9.59664	4.24406
GSM2235864	0.986301	1	5.6117	12.3605	4.21119	8.10745	6.62841	6.28271	3.27155	9.84886	8.07864	4.89548	5.0643	7.88884	11.8912	5.24675	6.72399	4.37768	4.58221	7.44335	6.40168	6.02325	4.51571	4.81358	7.5689	4.56231	5.63828	3.70004	5.80573	11.923	7.54858	4.94017	5.11715	7.91706	5.65933	9.94263	3.90149	8.54258	3.83993
GSM2235866	10.6027	0	8.02971	12.4855	4.93611	8.05189	5.49443	6.32425	3.35787	8.09358	9.20979	5.27023	4.91146	8.26141	11.9593	10.4004	6.89124	3.79908	4.78957	7.8177	11.1581	7.11479	3.59853	4.78408	8.17184	5.11448	6.73702	4.41302	5.0066	12.1396	8.9428	4.58946	6.24553	7.24952	6.0066	10.6042	4.42358	8.27743	3.75627
GSM2235867	10.274	0	7.52069	12.4627	4.99275	8.65634	6.1859	7.55604	3.5597	9.72352	8.47179	5.0407	5.73611	7.23381	11.6324	7.99876	7.49483	4.74889	5.45289	7.06129	8.64498	5.56063	3.85075	3.92214	7.98906	5.25588	6.50225	3.3872	5.54261	8.58673	9.98205	4.36586	5.72595	7.82797	5.41341	9.72237	5.26052	10.8696	4.18278
GSM2235880	1.39726	1	7.40126	11.5034	5.15275	7.42734	5.84606	7.32111	3.46989	7.16759	8.80078	5.18042	5.94636	6.09227	11.7776	6.77758	6.41594	4.21047	6.20351	7.5907	6.58874	5.99789	4.17294	4.50689	8.02584	4.71827	6.28948	3.03529	5.42715	9.52283	7.94257	4.22688	5.24995	8.85688	6.35298	7.634	3.90105	5.05053	4.07718
GSM2235881	10.274	0	6.72064	12.331	5.53434	7.75407	6.23637	6.06265	3.08394	7.80042	8.01819	5.42182	5.57859	7.05711	12.1241	5.32833	6.56584	5.05025	5.01064	6.23267	5.19743	7.63435	3.17108	4.98586	7.68917	4.56552	6.32751	4.08181	5.37079	8.54132	7.75861	3.86453	5.86632	8.45736	5.42326	8.43597	4.45829	7.22041	3.91638
GSM2235882	1.06849	1	6.23884	11.9452	4.82816	8.16276	5.53811	6.2993	3.12154	7.22174	8.81949	5.37466	5.39751	6.4808	12.1309	5.54714	6.68762	4.3513	5.92329	7.51175	8.76345	6.79807	4.16227	5.1317	7.4881	4.54708	6.30385	3.38079	5.33356	8.92271	9.24087	4.13592	6.40906	8.17357	6.10464	9.17508	4.71462	5.86016	3.67707
GSM2235885	10.1918	0	7.20845	13.3109	6.03606	8.46741	5.8369	7.2826	3.32317	8.08324	9.42258	6.83218	5.87575	8.90752	6.59201	8.24196	6.22051	3.82603	5.24397	8.48761	8.47477	9.55785	3.59629	6.69825	8.32	5.4303	7.24363	3.78589	6.01624	10.4442	10.9428	3.53444	5.38543	8.77036	5.99563	9.2785	6.57428	10.5625	4.15505
GSM2235886	4.19178	1	5.96235	12.4413	5.56248	8.85398	6.41824	5.69336	3.46068	7.45422	9.59901	6.69846	6.43528	9.09244	10.868	7.80292	5.79618	4.13951	4.48898	8.54577	9.4498	8.75116	3.38836	3.72737	8.30626	5.14911	7.10964	4.18053	5.2595	10.6721	7.86951	3.97049	7.91627	8.17665	6.48196	9.57188	4.38691	8.93821	3.55421
GSM2235887	6.49315	1	6.48747	12.5103	5.17806	7.07517	7.8551	5.53506	3.9413	10.0717	9.27153	5.6758	5.13314	7.54051	12.3534	12.6903	5.45534	4.05368	4.36632	7.98903	7.89077	6.10033	3.78566	5.10356	8.21755	5.21916	6.18453	6.07099	5.51893	7.27158	10.3988	4.55143	6.21005	6.66297	8.08543	8.98604	3.96226	6.69026	3.42376
GSM2235889	7.64384	1	4.97828	11.8342	4.41444	8.37468	6.41997	4.76426	3.63672	8.15016	7.97288	5.44615	5.16226	9.04886	11.193	8.36606	4.48127	3.86525	3.38309	7.84741	5.73254	6.32811	4.65745	5.02105	7.10929	5.07459	4.85316	5.02194	7.02523	10.1354	10.0714	3.72001	5.60741	6.17643	6.24574	8.06613	4.81279	5.32105	6.9639
GSM2235899	2.79452	1	5.7185	11.2399	5.08726	8.37539	6.46593	5.69453	3.48573	9.30117	8.71926	4.76263	5.08227	8.76316	11.1129	9.78121	5.31711	3.74817	5.2136	7.37154	10.6826	7.34994	3.6655	4.92226	7.99629	5.12354	6.09586	4.43396	4.84236	12.2973	9.40852	6.29211	6.84384	8.21067	6.26815	9.8845	4.43478	9.99836	3.51725
GSM2235900	10.4384	0	6.41061	12.7512	5.02553	8.40509	6.2904	7.21279	3.16983	7.73357	8.71034	5.14878	5.67505	8.21073	12.6534	6.99391	4.8816	4.3618	6.48358	7.34793	6.53306	6.02244	3.44143	3.541	7.86676	5.16488	6.58972	2.96866	4.85796	9.24278	9.16799	4.15416	5.11533	8.20495	5.98719	7.13128	4.712	6.79546	3.908
GSM2235901	4.76712	1	5.33669	12.7668	5.64438	8.21116	7.27817	4.85964	3.34523	9.10801	9.11693	6.15844	5.58989	6.52979	11.4705	5.75225	5.35217	4.70816	4.34922	8.34574	8.90581	8.85383	3.72957	4.1463	7.85871	4.53864	6.00995	4.9762	5.69104	10.1968	10.448	4.6555	7.05711	8.04217	6.05462	10.339	4.39608	8.57318	4.30497
GSM2235903	10.7671	0	7.46408	12.5336	5.7574	8.05059	6.84056	5.461	3.30316	7.47342	9.81746	6.3513	5.9115	6.80495	11.6865	7.66201	6.09801	4.27676	4.51693	8.44131	9.66148	7.47136	3.77726	3.4583	8.79879	5.47865	6.59465	2.66175	6.13261	4.43462	8.23185	4.65172	7.53676	7.93106	6.5671	10.223	3.707	6.22795	3.96823
GSM2235905	0.164384	1	6.76983	12.7512	5.40521	8.35948	5.03931	7.899	3.64624	8.31443	8.7618	5.02707	5.3428	7.74198	11.0711	7.05444	8.34745	4.86786	5.9822	7.14903	7.65405	6.46618	4.00818	3.99836	7.68917	4.75616	6.94916	5.23817	5.65585	10.7231	8.76314	4.2769	4.49826	8.14963	6.51627	8.88911	4.16003	7.92901	3.26878
GSM2235906	9.86301	1	6.85084	11.3352	4.91266	8.36294	7.12081	5.29758	3.44056	8.15889	8.62302	5.36549	6.7948	7.51539	12.3697	5.70516	5.08988	4.21862	4.5527	7.39811	9.16682	7.0644	3.62862	7.18231	8.51436	6.22608	6.43022	3.16667	5.38096	8.06285	8.62383	4.00804	7.047	7.55327	5.18782	8.91762	4.84192	10.366	4.0209
GSM2235907	10.1096	0	7.49615	12.6775	5.94504	8.98029	6.28437	4.93133	3.42132	8.21189	8.59858	7.33235	6.60656	11.3377	7.65833	9.68573	5.2908	3.55687	3.77773	7.85215	7.4017	8.51695	3.6803	3.47148	9.03251	5.64662	6.88572	3.33942	4.79426	5.47134	10.641	3.31501	6.25098	8.33641	4.72278	7.90538	8.19152	12.706	4.31701
GSM2235908	10.1096	0	7.12409	12.8	5.03027	7.85748	5.97327	5.71195	3.30257	10.2089	9.63112	5.38422	5.11571	8.92525	11.6486	7.81151	6.26995	4.44769	4.86753	8.62383	8.34885	6.35971	4.09	5.72699	7.91725	5.18476	6.31135	3.50904	6.41839	9.51824	8.02106	4.1443	5.47999	8.21281	6.63258	10.5734	3.80642	6.78949	4.20721
GSM2235909	1.47945	1	5.33751	11.8132	5.0561	5.58431	6.57964	6.32469	3.36865	9.3591	9.53674	5.80132	5.97937	5.95717	10.5302	12.0633	5.61601	3.80884	4.92888	8.54215	7.1733	6.46618	3.8618	3.40572	8.50652	4.86648	6.41229	3.16644	5.34291	5.71473	9.4736	4.21428	5.30972	6.54067	5.69735	7.63842	4.72088	4.60083	3.99841
GSM2235910	11.4247	0	5.8149	12.8	4.89326	8.54478	5.55112	6.30056	3.42891	10.8737	9.32265	6.45746	6.13347	7.11242	8.81865	6.62358	5.32714	3.92918	4.34657	7.42023	7.46807	8.00151	3.88318	3.32659	8.83797	5.83352	6.49378	4.32556	6.09208	12.5208	11.3849	4.06895	5.27592	7.00482	6.01765	8.79246	5.55001	4.22033	4.17517
GSM2235921	11.4247	0	5.24814	10.9906	6.5054	7.93714	6.51135	4.6546	3.36152	7.86816	8.62094	5.56482	6.61721	7.09674	11.051	8.75186	5.01426	3.92331	3.83714	7.86698	9.42397	6.24205	4.66674	3.93364	8.49908	5.07221	5.2475	3.75663	5.21139	5.23324	8.67657	4.04631	5.87515	6.42252	5.01209	8.35054	4.18941	7.1955	3.84449
GSM2235922	11.3425	0	5.58854	12.2297	5.97111	7.09482	6.5343	4.91614	3.47747	9.02738	8.77431	5.52284	6.66492	6.01486	9.21128	12.4885	4.41838	3.85048	4.10159	7.8343	8.37701	6.59021	4.33263	4.95067	8.08754	5.22338	6.16954	4.65473	6.02503	10.7761	10.9178	4.48597	5.52589	6.6385	6.29375	10.0356	6.26971	3.68075	5.41347
GSM2235923	1.15068	1	6.45563	11.5392	5.53946	8.34979	5.79179	5.00659	3.37996	6.82811	9.07324	5.66507	5.48745	6.23111	11.7776	6.93057	5.08815	3.63998	3.67393	7.00051	9.10152	6.90884	3.4463	6.17562	7.61033	5.24525	4.98773	4.20697	5.91912	10.3994	9.05444	3.59387	5.39107	7.10037	5.22989	9.08925	3.62584	9.80357	3.46758
GSM2235924	11.0959	0	6.63121	12.0253	5.50299	8.90099	5.63258	5.65325	3.30926	9.2242	9.10884	6.75359	5.89929	8.32742	12.1104	7.91604	6.90211	4.28656	5.84234	8.26631	10.4068	5.80633	3.95574	5.36924	8.0008	4.53165	5.92478	3.44098	6.1749	11.5826	9.63774	4.14652	5.64952	7.2885	5.56257	9.91053	4.26515	10.7373	4.15203
GSM2235926	11.5068	0	7.04424	13.0259	5.43941	7.52676	6.38236	5.98018	3.45825	7.73154	9.41297	5.88299	6.6619	6.21616	12.3615	7.75778	5.68192	4.03904	4.66007	8.28569	7.06112	7.69799	4.12673	3.63111	9.17761	5.067	6.80084	2.69713	5.88144	10.8355	10.9428	3.74701	5.52241	7.52001	6.58426	9.53322	5.55001	5.86813	3.19289
GSM2235928	10.8493	0	5.1544	10.9491	5.11744	8.11871	6.20242	4.1825	3.38314	10.3091	8.87965	5.57897	6.17587	9.13693	12.0366	6.8633	5.18922	3.46416	4.25678	8.04272	10.5199	7.09945	4.15757	5.49014	8.77428	6.09325	7.14926	3.92247	4.79356	7.9415	8.7134	4.85419	7.64116	7.71547	5.63153	7.78874	4.27503	11.5556	4.18305
GSM2235929	4.93151	1	6.04735	12.9234	5.31975	7.29712	5.36853	8.99769	3.56076	4.7664	10.6561	6.62764	4.7019	6.60504	10.669	8.03195	8.78221	5.76056	6.44713	8.77843	6.25268	6.8508	6.46274	4.6045	7.6778	4.51193	7.64419	4.20279	7.19498	4.00386	8.51391	4.90588	5.59387	8.60742	6.73524	9.38192	4.11127	4.24349	4.84478
GSM2235930	6.08219	1	6.35203	12.6244	4.97196	7.70031	5.90353	5.2772	3.70649	8.68383	9.78921	4.99693	5.71086	8.13659	10.9271	7.10591	7.84135	4.69842	4.75059	8.53709	6.70019	5.12131	6.3762	4.89151	7.90882	5.15492	6.08487	3.15708	6.95571	5.60772	8.6901	3.77747	4.93398	7.66442	5.44925	9.85849	4.71981	4.00885	4.57778
GSM2235931	10.8493	0	5.98572	10.4228	4.65756	7.51841	5.28583	4.23148	3.51209	6.02755	7.80026	5.0934	6.03989	5.87582	11.8183	4.36177	4.43748	3.81954	4.39351	6.78543	8.1546	6.40084	5.07831	8.05672	7.93124	5.12479	5.4524	3.8814	5.79514	8.32525	10.6368	3.82672	5.40316	7.08277	5.06403	8.67761	4.82679	4.28163	4.07619
GSM2235932	4.84932	0	5.22726	11.8201	3.96744	9.27506	6.80428	4.1611	3.45091	9.14864	7.69974	5.48709	6.23061	9.13409	11.8605	5.59993	3.93053	4.22061	3.32502	9.02418	6.92941	5.01651	4.70049	4.64756	8.09561	6.24802	4.60903	4.37509	5.84307	8.61162	10.3952	5.33208	3.65312	6.48816	4.38295	10.6706	3.68237	11.4852	6.40044
GSM2235934	3.86301	0	6.731	12.6918	5.27862	6.69077	6.13279	5.93364	3.27709	9.07405	8.96946	6.41366	6.19261	6.32986	11.7032	5.11148	6.15606	4.04525	4.56919	7.46181	7.66861	8.52093	3.51843	5.54273	8.76303	4.84891	6.91454	3.05553	5.49612	11.0443	11.3533	4.14207	6.55615	7.6631	6.35837	8.26086	7.2346	4.19446	3.3649
GSM2235937	3.0411	0	7.71024	10.47	6.2279	7.01866	6.58727	5.11392	3.30132	8.29114	7.37309	5.23599	6.25413	6.8668	11.8068	5.14649	4.38328	3.93076	4.77332	6.68653	7.21943	6.60039	3.62319	3.93233	8.0455	5.4782	5.99386	2.82454	4.86329	7.74578	7.7758	4.54912	7.43902	7.17391	6.4442	7.65422	3.92513	6.00026	4.33286
GSM2235941	3.36986	0	7.7435	11.2559	5.39201	8.06534	6.38236	5.13985	3.50824	9.97795	8.32484	5.63399	6.8007	6.67485	11.9839	6.13989	4.54498	3.60108	4.64451	6.48379	7.27574	7.15761	3.29686	5.68971	8.92525	5.81192	6.53564	2.70735	4.78128	7.71507	10.7305	4.50857	5.41836	7.0413	5.41182	7.80236	6.69958	8.54951	4.20972
GSM2235943	10.4384	0	7.87721	12.1088	4.95035	6.21078	6.17647	6.25128	3.25855	7.03236	8.67383	5.27204	8.26219	6.99152	11.2233	11.4642	5.49673	3.99651	4.63994	7.35207	6.96795	5.41207	3.87701	3.8626	8.31657	5.71129	6.4657	3.64789	4.91028	4.47012	10.7079	4.27984	6.07421	7.02707	6.72391	10.2212	5.16074	7.24957	7.26701
GSM2235944	10.3562	0	7.03487	12.611	5.47114	7.69616	5.65634	9.17301	3.65525	7.06254	10.2835	5.69301	4.76416	5.82823	11.2589	7.61891	8.41997	5.02635	5.06998	8.93201	5.9492	6.7716	4.86753	3.91958	7.5474	4.25436	6.7538	3.84546	6.49716	7.6944	8.01801	4.28351	4.95196	9.79399	7.37032	8.62618	4.15057	5.56972	3.69097
GSM2235945	3.0411	1	6.24446	12.5221	4.63641	9.01521	6.67942	4.77445	3.40734	6.56426	9.45818	5.85767	5.82206	7.03589	10.946	8.85734	6.31581	3.66793	4.2694	9.13276	10.6983	6.97723	4.19194	4.35062	8.55761	5.6184	6.68723	3.3946	6.39101	10.8355	9.73126	4.78317	7.1123	7.12383	6.38402	10.8628	4.02017	6.62851	3.66681
GSM2235946	10.7671	0	5.94288	12.9437	5.26687	8.81145	6.51535	4.28662	3.175	6.38793	8.33415	4.98958	6.56304	7.47674	10.6914	9.41995	3.74485	3.19893	3.91817	8.45344	8.08357	6.05032	4.79799	7.29468	7.98757	5.58245	5.59405	4.05493	6.16594	4.34874	10.8742	4.1399	4.59883	7.704	5.20205	7.51645	4.71382	7.48329	4.39072
GSM2235948	10.8493	0	6.03559	12.7668	5.61249	7.35828	5.07118	9.82204	4.35675	4.82921	10.7197	6.78074	4.63134	4.84395	8.41842	9.70361	8.90711	6.03072	6.84298	9.39808	6.75896	8.67298	4.60057	3.63478	7.30786	4.40175	7.69158	4.38213	7.40468	4.409	7.95303	3.97049	6.51908	8.56494	6.45891	8.65414	3.94254	3.71548	3.65625
GSM2235949	10.8493	0	6.49659	12.5714	4.94133	8.11076	5.75016	5.17411	3.42925	8.74917	9.39531	5.72202	6.2941	8.66164	12.1451	4.40174	5.07146	4.18027	4.2213	7.96627	7.81771	8.55852	3.86602	3.68589	8.81486	5.12309	6.18227	2.64965	5.77183	11.0098	10.1426	4.95719	7.16438	8.3723	6.05073	9.19369	5.36374	4.79124	3.32578
GSM2235951	0.410959	1	6.23275	12.6373	6.37184	7.93155	5.04895	7.85951	4.11219	8.43897	9.83371	5.87126	4.97333	6.96608	10.1946	9.16059	9.8281	5.8667	5.97625	7.96496	6.79837	7.53087	5.50655	3.84583	7.55213	4.44861	7.70333	4.84895	6.22274	9.91117	8.68876	5.67948	6.5059	10.2266	6.57904	9.89668	3.79529	7.00891	3.45267
GSM2235952	0.0821918	1	5.98507	11.7198	4.8534	10.19	5.4842	4.47021	3.39753	11.2636	8.15664	5.74133	5.5385	11.3021	11.6213	5.46519	4.17342	8.13413	3.46376	8.54215	8.69777	6.49155	3.56985	6.45193	8.50279	5.00309	5.35035	5.63505	5.47371	11.8797	9.28349	4.64662	5.96129	7.6101	4.4112	9.86611	4.48906	12.706	3.61608
GSM2235953	0.821918	1	5.15512	12.0006	5.72179	9.48968	5.01338	5.61608	3.57912	11.1277	8.67172	5.52326	4.67965	7.9357	10.4686	9.66571	7.09249	4.73129	4.15981	8.45704	7.56136	5.75805	3.24747	5.02156	7.41654	5.2318	6.69214	5.13982	5.71525	11.6001	8.84926	6.16197	5.3536	8.12268	5.40907	11.0469	4.00266	11.4165	4.36524
GSM2235954	12.2466	0	7.27282	11.3192	5.16814	7.96659	6.08607	5.24503	3.58219	9.51949	9.15932	5.53449	6.39936	6.71317	12.4461	5.22902	5.28186	3.89456	4.25645	7.4502	8.24831	6.00413	3.74428	3.62912	8.83102	5.4303	7.42848	3.90223	5.27493	7.85313	10.7261	4.69476	6.77784	6.73895	6.03242	9.6448	4.79572	5.43572	3.41822
GSM2235955	12.2466	0	8.51408	11.892	5.57202	8.20591	6.41824	4.72985	3.82023	10.3575	9.39686	6.19704	5.67191	8.02103	11.8912	7.40854	6.04677	4.19217	3.80333	8.83045	11.2407	7.12703	4.16963	3.69632	7.89482	4.52189	6.63439	3.46995	4.93022	6.17643	9.08305	4.66514	7.99046	7.63976	7.00476	10.7503	4.1118	8.32229	3.89665
GSM2235956	11.0959	1	6.74345	11.6248	6.35277	8.84131	6.53773	4.60541	3.52387	9.50612	8.42406	5.73726	5.52894	8.85141	11.9593	7.36027	5.05964	3.54507	4.27826	9.05569	7.23932	7.23789	3.69562	3.76721	8.20925	4.9753	5.63656	3.36543	4.93933	4.98596	8.61485	5.7455	5.80229	7.43361	4.88012	8.26705	4.19474	11.6234	4.43389
GSM2235957	12.1644	0	7.56437	12.1172	6.33485	7.04186	6.83041	5.07249	3.47945	9.45442	8.38237	5.30385	5.97645	7.65459	11.0468	6.42285	5.5468	3.75818	4.46733	7.35151	9.12786	7.32522	4.48723	3.71005	8.66299	5.59262	7.14063	2.80678	4.85443	9.22606	10.6152	3.9465	5.56354	7.91175	5.13727	8.80846	5.02401	6.63714	4.87824
GSM2235958	12.4932	0	5.72146	12.6775	6.42291	7.55957	5.32585	7.39012	3.64997	8.09397	10.0941	6.30412	5.07065	5.68044	11.3628	8.90374	7.69854	5.30558	5.91149	8.69747	5.23965	6.47525	6.17344	3.7066	7.71644	4.64376	7.84294	4.21	7.05221	5.55468	8.08106	4.58641	5.83533	8.91353	5.94158	8.8944	3.58461	5.20141	3.73953
GSM2235959	11.8356	0	5.87073	11.8342	6.50848	9.64075	5.08687	4.60463	3.3529	4.43815	6.48788	5.17614	7.14778	7.50234	3.29623	10.8492	3.84966	5.85838	3.73184	6.08151	4.66902	12.5873	4.5097	3.77981	9.15509	6.99873	8.66261	7.79778	4.66876	9.71151	9.75839	3.40569	4.68328	7.56578	8.36022	5.84295	4.97766	3.77801	3.64776
GSM2235960	11.6712	0	7.30482	12.0253	5.33052	8.87595	7.28467	5.12545	3.50192	7.73957	7.75319	5.50452	6.36186	8.75117	12.0233	4.8665	4.97779	3.84004	3.88106	6.72326	7.09187	8.54874	4.00295	5.05261	8.54176	5.19743	6.16271	3.40756	4.48529	6.40555	8.46098	4.35474	6.11547	6.28943	5.67157	8.07884	5.03648	9.65315	3.88753
GSM2235961	11.589	0	5.95248	13.165	5.70599	6.28024	6.24236	6.43501	3.73909	6.7101	10.82	6.08868	5.58493	6.59401	11.1172	7.54298	7.42858	4.46692	6.10166	9.20664	10.1166	9.02589	4.91769	6.07935	8.34431	4.37163	7.69525	4.37653	6.1873	4.40973	8.4008	4.93748	8.26311	8.47383	7.55541	11.2705	4.12362	4.65843	7.89518
GSM2235962	2.21918	1	7.34408	13.249	6.1616	9.92118	5.55389	4.78066	3.46002	10.0882	9.73099	6.42549	5.81657	9.00068	10.2764	6.84235	6.26239	6.17668	3.79257	7.71864	11.1756	7.85802	4.48723	6.98514	8.15924	4.90248	6.69557	3.84969	5.5061	11.2963	10.2886	4.55014	7.26757	7.35156	5.24071	9.122	6.10142	7.04181	4.0107
GSM2235964	1.80822	1	7.31491	12.1256	5.50763	7.44048	6.27689	6.00648	3.24363	9.13591	9.26128	5.41156	6.56172	7.77546	11.4267	5.20469	5.86344	4.34493	4.73891	8.04583	6.81123	5.90114	4.60937	4.6024	9.03784	5.01875	6.65329	3.24864	5.54538	10.1758	10.1559	4.42312	5.36247	7.64691	5.93158	7.43575	4.10911	4.38801	3.17547
GSM2235965	5.17808	1	4.71122	12.9437	4.88168	10.2685	6.61983	4.16184	3.22332	5.85598	8.10111	5.31485	5.71407	6.18334	7.92794	11.888	3.38915	5.07705	7.96232	7.76392	7.66306	5.1075	6.47848	5.47441	8.28897	6.89237	6.40487	5.46425	7.15855	4.14455	10.0278	4.63228	3.57732	6.85555	5.53817	8.2946	4.04443	7.46336	5.13451
GSM2235966	2.71233	0	5.94639	10.4663	5.47197	7.10908	4.6209	6.82362	3.76562	4.8774	7.40627	4.96963	4.73254	5.20007	11.7144	4.66964	4.99142	4.34532	6.82303	7.12099	4.7257	6.62981	3.48772	3.60052	7.12807	4.67698	5.80623	3.77591	6.12499	5.79155	8.6516	3.72335	5.35139	7.91412	4.69051	9.26551	3.80735	3.49846	3.33581
GSM2235969	5.26027	0	5.28625	12.37	3.92753	7.78999	5.86899	4.696	3.32778	8.4522	8.81827	5.085	6.38006	6.77995	10.0051	7.89551	4.20606	3.80403	3.36315	8.11529	8.05158	5.369	3.92483	4.75323	8.03647	5.6835	5.1711	3.3837	6.27656	3.07659	10.327	3.53849	4.11105	6.09451	4.76347	8.61364	4.47742	7.16359	5.71194
GSM2235971	5.17808	0	5.70586	12.5336	5.20818	6.64317	5.49118	5.99402	3.27955	6.89698	10.5044	5.30314	4.94594	6.4265	9.89791	5.64283	6.27671	4.34943	4.89726	8.44484	9.27275	6.36223	3.70118	3.71458	7.36852	5.04663	6.69658	3.68357	5.47924	3.41802	9.4428	3.56901	6.03189	7.91988	7.08188	11.3902	4.10557	4.00498	3.46063
GSM2235972	4.68493	0	6.09727	9.87978	3.96292	8.20717	6.85591	5.10661	3.53594	4.03666	7.84803	6.03878	6.61632	5.99085	11.1044	6.60869	4.10115	4.04376	4.70744	7.45392	5.97248	5.38334	4.04556	4.22332	8.97784	6.59974	5.14912	3.67563	6.39544	5.05197	10.3201	3.2374	3.64055	5.93123	4.09307	7.15423	4.04797	4.75828	3.09427
GSM2235973	5.09589	0	5.31937	11.2036	4.37825	9.14915	6.51135	5.78486	3.53218	5.22086	8.22621	6.109	6.56566	6.28388	9.81784	8.00128	4.11708	3.85996	3.96705	8.26169	6.32935	5.76564	3.35548	8.29182	7.43475	5.51526	5.04321	3.03627	7.66664	5.21891	9.62157	3.78769	4.73496	6.10755	4.80298	8.63087	3.78284	3.77943	7.43977
GSM2235974	0.986301	1	4.50192	11.588	4.18523	8.23105	7.06968	4.7372	3.27465	8.90905	7.81664	5.97846	6.27018	7.28516	10.731	11.7813	4.35796	3.48462	3.56243	7.69144	6.56514	5.36589	4.40543	7.79003	8.15287	6.23604	5.68945	3.66775	6.15864	7.63545	9.9906	3.33753	4.22681	6.29593	4.26925	8.79165	4.08588	9.1764	4.71375
GSM2235975	5.0137	0	5.62354	11.7928	4.02591	8.09601	6.27303	5.08151	2.92243	7.02299	8.2912	5.15585	5.87081	7.65202	8.83762	6.05843	3.71378	4.16233	4.98116	7.66461	5.55513	5.5283	2.98191	3.81222	7.73979	6.70328	5.0504	3.19632	6.63788	6.31967	11.0665	2.96841	3.37033	6.07008	4.55736	7.85479	4.4313	6.97587	2.9123
GSM2235976	4.52055	0	4.45935	12.4006	3.69869	6.25957	6.52171	4.38873	3.32425	4.62095	8.85462	5.3674	6.56748	6.87654	5.52477	5.82605	3.66501	4.16463	3.2926	7.26062	7.11094	4.87023	6.16372	3.51936	8.11903	6.81357	5.9337	2.85426	6.06504	2.98126	10.8788	3.19513	3.88393	5.61955	5.17708	9.29586	5.79998	5.03697	4.72121
GSM2235977	0.575342	1	5.86611	13.114	5.52421	9.31613	5.57297	5.55509	3.66646	7.59453	8.94581	5.50368	5.4507	8.18109	8.16919	8.73984	8.30494	4.63533	3.81663	8.58464	9.93117	6.88724	4.08735	3.60556	7.55325	5.44995	5.88294	4.35787	5.96345	7.89978	7.7954	4.25651	5.72833	7.80728	5.88068	10.5173	4.24124	12.2251	4.89677
GSM2235981	2.9589	0	5.21017	11.3246	4.85058	8.17069	6.09901	4.73576	3.69265	10.4071	8.61133	5.87175	7.14345	6.01235	11.6811	5.19463	4.76726	3.5094	3.74803	7.11414	10.4451	6.28985	3.7309	3.75375	9.43343	5.40371	6.48233	3.44068	4.99919	9.31097	10.6112	4.80314	7.02228	6.5806	5.04516	9.5161	5.12263	4.27435	3.11022
GSM2235982	3.0411	0	6.27559	12.9637	6.03175	8.54974	5.43029	5.64164	3.28387	9.65619	9.30477	5.69571	5.58683	10.0766	12.056	7.8872	5.95668	4.0165	4.71093	7.9065	10.598	7.60632	3.44584	6.40259	8.01377	5.18026	6.48424	3.00794	6.63788	10.8002	9.76354	3.75361	6.0121	9.19183	5.6565	9.30472	5.69124	9.72498	3.88791
GSM2235983	3.12329	0	6.36921	12.7207	4.67648	6.61272	5.56554	6.74416	3.25234	7.96855	8.76064	5.54197	6.23233	5.45947	11.0793	7.73152	6.88875	4.22302	5.17884	7.66348	7.62836	8.4862	3.41207	3.57832	8.9831	5.08758	6.57414	3.19698	5.52538	8.40179	10.2676	3.54509	5.69155	7.69632	6.21266	8.46296	5.40136	3.88177	3.51977
GSM2235984	0.657534	1	5.26949	11.6998	6.03929	8.32448	5.40428	5.61085	3.32786	8.51354	7.77313	5.20169	6.09266	6.21657	11.6057	7.26179	5.82335	3.88015	4.67473	6.91306	6.62113	7.76193	3.95603	4.52833	8.94252	5.46611	6.24976	4.13282	4.93059	8.09206	9.29271	4.23984	6.22898	7.63029	5.13468	7.47746	4.5449	6.66414	3.71361
GSM2235986	2.87671	0	6.50343	11.1636	5.8359	7.36527	6.05038	5.66643	3.17929	6.97954	7.45099	4.77981	6.05997	5.53808	12.2413	4.35119	5.48707	3.8973	5.13899	6.23732	7.04875	6.6638	3.58496	4.04765	8.38549	5.06738	6.0194	3.54535	5.34568	7.1442	8.21642	4.12597	6.15685	8.13133	4.75176	7.27975	4.04363	4.51232	4.23667
GSM2235987	2.87671	0	6.4946	12.5103	5.73713	8.36016	5.69988	6.41658	3.42729	9.18571	9.69009	5.22983	6.06713	8.74718	11.7089	7.07509	5.83925	3.77879	4.31855	7.64084	10.5775	7.28948	3.84188	4.28738	8.40379	4.82206	6.90798	4.14388	5.21978	11.3756	10.1234	3.86917	6.05832	8.86227	5.40069	9.11998	5.71194	11.747	3.8741
GSM2235988	5.75342	0	6.2984	10.6353	5.8231	7.88572	5.83735	6.07186	3.7629	5.82531	7.57721	4.97912	5.44659	6.21312	11.7318	5.36574	5.37662	4.35691	5.64236	6.55647	4.58138	6.0431	3.37415	5.43652	8.11751	6.16591	5.79645	4.91857	5.52499	7.47752	8.09232	4.08892	6.55488	8.15791	4.88593	7.14444	4.16345	4.16635	3.3236
GSM2235991	2.63014	1	5.01131	13.0916	5.74718	8.79062	6.45843	4.85187	5.04419	10.2167	9.21281	4.82706	5.29081	6.47545	11.6978	10.0516	7.12635	5.46	4.19816	7.95694	10.8362	7.15582	2.97581	5.69556	7.3036	5.63362	6.51896	3.72122	5.67718	11.2892	9.88287	4.41975	6.85672	7.84935	6.01595	11.4146	4.01795	8.57405	3.11825
GSM2235992	10.5205	0	6.14565	12.0832	5.26027	7.87399	6.90299	5.59041	3.22086	8.93316	9.40487	5.0934	6.08665	7.02696	12.1241	7.74914	5.78482	3.62609	4.46843	8.25904	7.42421	6.68935	4.19786	8.22481	7.93982	5.30771	5.88024	3.02644	6.70546	8.89755	9.51841	4.06738	6.08816	8.07802	5.63683	9.88741	3.64461	10.5011	6.00145
GSM2235993	10.3562	0	6.47347	12.0661	4.92032	7.90108	5.76836	6.40024	3.54571	7.55217	8.78916	5.41709	5.77994	5.8189	11.6112	5.78265	6.14524	3.83436	5.47959	7.95694	6.49656	5.88816	3.87432	4.47999	8.66094	5.32497	6.15993	3.86275	5.52782	11.104	10.8306	4.05969	5.36474	7.88896	6.01639	9.49326	4.57815	4.92461	3.38104
GSM2235994	10.1096	0	5.15004	11.4458	6.67659	8.09979	4.92151	7.67554	5.9717	4.76572	8.72816	4.66041	3.89225	4.55571	3.8427	8.558	9.3833	6.6769	5.02578	8.10432	5.9449	4.51679	5.00364	6.25829	6.79473	6.00462	6.1435	3.62934	7.3994	4.84851	7.82535	3.61135	6.63638	9.63035	3.5839	7.31214	3.62574	3.43423	3.22045
GSM2235996	0.493151	1	4.8416	12.6511	6.54134	8.6264	5.41798	5.23154	6.0366	8.07105	10.0181	6.28263	4.4448	7.50234	11.5313	7.88975	4.05119	5.2887	3.25535	9.23486	6.19275	8.60789	3.33397	9.40025	7.71905	7.49723	6.362	3.30004	7.97749	6.70565	10.3026	3.47744	7.83409	7.62221	5.91373	10.0441	4.24229	11.3432	3.4314
GSM2235997	10.5205	0	5.25923	11.7585	5.00817	9.55726	6.32116	4.81022	3.69812	10.0369	9.30767	6.71591	6.13862	10.1047	11.0033	11.1652	5.33892	3.65958	3.38452	8.63514	9.61278	8.32242	4.50871	8.64021	8.18659	6.02524	5.81774	3.12423	5.67201	6.43829	9.87744	4.033	7.80924	6.24756	5.04031	8.80509	4.41673	11.674	7.57722
GSM2235998	10.0274	0	6.56642	11.985	6.9709	10.2256	5.52178	3.9521	3.57531	6.66048	8.83351	6.03878	6.28153	9.39507	10.9118	5.48041	4.92325	3.578	3.19501	7.19595	10.7077	5.96057	4.54282	3.52419	8.24594	5.33292	5.30826	2.99394	4.99325	6.95877	8.42581	4.44355	6.73789	9.07642	5.56781	10.5475	4.23705	6.76711	9.02465
GSM2236000	10.0274	0	5.05962	12.4855	4.59732	7.5624	6.27905	4.52246	3.57673	6.56942	9.14016	6.66407	6.66492	6.69785	9.88114	7.62545	5.31675	3.67233	4.32319	9.25119	8.14179	6.06287	5.90011	4.18103	7.3229	7.04598	5.9297	3.5296	6.35625	6.0118	8.73244	4.05258	5.59848	6.88548	6.07926	10.9738	4.45473	8.59784	5.49664
GSM2236001	10.1918	0	5.48512	12.4006	4.57037	7.44101	5.60785	7.34243	3.53967	7.6745	10.2015	5.69707	5.00986	7.19687	12.5781	6.68361	5.82298	4.03789	5.66233	7.66629	5.69863	7.88044	4.60487	3.62472	7.93554	4.94222	6.83351	2.88987	6.05663	10.1192	8.73654	3.99756	4.83502	8.91417	6.01046	8.81191	3.94876	6.05732	3.69342
GSM2236002	10.6027	0	7.12582	11.1934	6.13966	7.05697	6.9969	4.49872	3.53016	10.1886	8.12655	5.43064	6.78309	7.70533	10.8861	12.1196	5.1954	3.8405	3.5507	7.74081	7.80588	6.99704	4.27618	3.60778	8.83558	5.7635	5.044	2.36343	5.21329	5.31057	8.43433	4.16463	5.70805	7.16508	7.84891	8.18449	3.2987	10.841	8.11563
GSM2236003	10.3562	0	6.51538	12.3905	5.58969	8.05631	5.56083	6.77155	3.71118	9.03467	8.98322	5.96373	4.79254	7.1636	10.1153	8.00802	9.75395	5.67222	4.36694	8.00491	8.07348	5.94749	5.75983	3.70311	8.20442	4.41278	6.54521	5.08914	6.2501	7.59321	8.15762	4.51413	5.04516	9.25571	5.74848	9.6806	3.58614	4.88758	3.60515
GSM2236004	3.78082	1	6.51899	11.5694	5.24017	7.568	5.7398	5.85592	3.48011	7.36209	7.90693	6.1459	5.60735	7.49881	11.9037	5.75782	5.41935	3.7266	4.15292	6.16687	8.04683	6.12596	4.19604	3.92108	8.05771	4.33577	5.73868	4.4566	5.05807	5.17482	10.5055	4.59923	6.35409	7.39181	6.72095	9.01348	3.99945	5.45689	5.26374
GSM2236005	0.739726	1	4.92693	12.7365	4.54504	8.89381	5.61809	4.88225	3.36365	8.67452	9.64192	6.7083	6.71852	9.47487	12.5601	8.05703	5.07497	3.81643	3.94278	9.41246	9.9113	6.73778	3.27397	6.44867	8.88805	5.22085	5.82729	2.7805	6.94302	8.49186	10.1684	3.5736	5.83379	7.04294	5.90306	9.62411	4.21677	10.4175	7.18961
GSM2236006	1.9726	1	7.43556	10.6203	6.99422	8.28106	5.40019	5.36961	5.16196	5.04294	8.28572	5.17247	6.26937	5.49547	11.6324	10.9483	5.21326	4.07836	5.75074	7.49601	6.63348	4.97794	3.76866	7.72961	7.83275	5.80054	6.02655	3.17431	5.98003	2.91647	9.31558	3.8246	4.34514	7.02751	4.93826	8.44682	3.57705	5.34122	3.39075
GSM2236007	1.72603	1	7.02022	12.4105	6.34205	9.33512	5.62404	6.26993	3.4327	9.74207	9.85891	7.01107	5.95346	9.18123	10.7342	6.79344	7.03499	4.05876	4.47496	8.40229	10.5833	8.20349	3.76512	5.92842	8.57367	4.71724	7.23476	3.34654	5.14217	11.4127	9.9045	4.02738	6.68899	8.36744	5.66623	9.04368	6.36487	10.345	3.53621
GSM2236008	2.46575	1	5.32838	12.8	5.56939	7.20519	5.04021	9.18373	5.84711	6.75704	9.77952	5.90118	4.18737	5.17758	10.9271	7.56352	8.51604	5.44666	6.01228	8.37166	5.25199	6.75032	3.45577	7.23706	8.01968	6.28355	7.56686	3.125	5.61944	8.17515	9.34237	3.8127	5.51019	9.96337	6.87294	9.6151	3.46874	7.03491	3.19815
GSM2236009	2.21918	1	6.55256	12.1512	5.79558	7.90704	6.02269	6.1737	3.71512	7.59768	9.25536	5.83665	6.01201	8.09214	11.7318	6.96882	7.03958	4.35017	4.07683	7.84199	7.97115	5.39116	5.49027	8.2032	8.47031	5.55117	5.97341	3.53618	6.42862	4.0482	9.50116	4.20704	4.72244	8.42412	5.932	9.16365	3.72955	4.34001	4.09447
GSM2236011	2.13699	1	5.28479	12.341	4.8704	6.70793	6.52002	7.16459	4.40876	7.71262	8.95316	5.29618	6.08116	5.06035	9.9809	7.64135	7.22514	5.03416	4.76857	7.43685	7.41212	6.70463	3.46603	5.40743	8.10332	6.6603	6.20511	3.34857	6.20027	3.62839	10.8835	3.1812	4.28278	7.24187	5.31294	9.31686	3.7904	5.26253	3.50671
GSM2236013	4.35616	1	6.03773	11.0813	3.98605	6.71474	5.68616	5.87497	3.96099	6.81516	8.6263	5.71332	6.09053	7.24495	10.9918	5.29676	4.53246	4.25498	5.71348	8.32826	7.114	7.70253	3.29802	3.55102	7.92844	5.42366	8.10503	4.20295	4.82259	11.3465	9.64445	4.41179	7.68134	6.95301	5.98132	9.38192	4.84338	5.43938	3.23337
GSM2236014	8.63014	1	6.50023	10.2625	4.08763	7.25405	6.50662	4.03881	4.4388	10.6893	7.1965	5.14273	6.23406	8.04852	11.9343	5.92817	3.48802	3.20976	4.37308	6.9487	4.78755	5.15408	3.68157	6.43151	8.03196	5.7305	5.48536	4.09567	5.57855	5.77322	11.1094	4.04207	4.02865	6.165	5.1525	9.09029	6.02209	6.79345	7.71315
GSM2236015	9.0411	0	5.61849	11.2243	5.60877	7.39503	5.04239	6.79022	4.0525	7.33263	8.01819	4.84825	5.27665	7.43539	12.2105	5.60914	9.13178	5.91642	4.14041	7.05415	4.65805	6.25466	5.12305	4.79131	7.47045	5.19701	5.50021	4.58275	5.71919	6.5715	8.56322	5.20492	4.80693	8.50717	5.47887	8.28541	3.93567	7.45855	4.19468
GSM2236016	1.64384	1	6.05909	11.4804	4.67254	9.3625	6.67942	4.77647	3.72761	10.2089	6.46269	5.61969	6.94199	9.19751	11.9408	11.664	4.7023	6.08358	4.2907	8.50266	6.00844	7.28044	3.54127	4.09309	7.86943	5.85233	6.53242	5.33278	4.94298	11.9978	10.2508	4.44909	5.90829	8.84276	4.43648	8.59043	4.23666	11.2455	3.88225
GSM2236018	9.53425	0	4.95707	11.6064	4.15826	7.17983	6.56204	6.02536	4.20447	8.26223	7.50238	5.03665	5.00095	7.96788	12.1964	4.74158	4.61635	4.51822	7.15948	6.16728	4.86772	9.12112	3.79326	4.19778	6.50738	5.02114	6.94251	3.33169	5.71446	7.88274	8.19826	3.76673	5.46245	8.8145	5.01854	9.03617	4.06154	6.96242	3.50939
GSM2236020	8.9589	0	7.00767	11.2873	4.60072	7.48003	6.10838	4.70176	3.53402	10.3256	6.90937	5.17411	7.29366	7.33414	7.87866	5.53425	6.35468	4.22199	4.22575	5.35486	7.58443	7.43983	3.64908	6.34113	8.3709	6.06912	7.32598	3.62376	4.45587	5.20319	10.3165	4.10935	5.83062	7.624	5.10421	7.41975	4.99068	4.91552	4.34361
GSM2236021	4.19178	1	5.7088	12.2747	4.54404	7.00078	4.85566	7.21476	3.63197	9.09135	8.71359	5.4541	5.07837	6.92333	11.9778	6.28101	8.8804	6.32845	5.22001	7.75976	5.49611	7.60147	4.55496	3.48694	7.27597	4.61663	7.76886	4.08352	6.20416	9.28318	8.68192	6.50572	7.58891	8.77447	6.98126	11.0086	3.7087	7.20278	4.39578
GSM2236022	8.54795	0	6.22491	13.1921	4.37477	9.16607	5.46694	4.75454	3.8648	10.5241	7.66706	5.96826	5.45785	8.31267	12.0691	4.68696	4.37408	7.14967	3.83714	5.95396	7.98167	8.53659	4.72421	4.24461	7.5319	6.06372	7.70773	5.20725	5.4855	10.7516	10.1943	5.2552	5.85924	7.95983	5.02977	9.86915	3.56995	5.78074	4.2375
GSM2236024	8.46575	0	4.94608	11.588	3.84072	7.40226	5.93087	5.73346	3.79677	8.94349	8.12743	5.41078	5.74048	9.38553	11.665	4.97183	5.03796	4.42252	3.77874	6.2109	8.89149	5.79347	4.37617	6.71824	7.56167	5.05856	5.79019	3.36208	6.04771	11.0153	9.2614	3.86829	5.49332	7.31505	6.82399	9.4957	3.81031	7.76957	4.34361
GSM2236025	3.20548	1	6.1376	12.3507	4.61858	7.15211	5.28449	8.35341	3.38075	7.93758	9.97178	5.37736	4.71085	5.82012	11.1714	7.12017	7.0033	5.2598	6.35444	8.52281	5.58544	7.37373	4.10394	4.03798	7.89337	4.68247	7.26897	4.02023	6.3029	9.73368	8.62779	3.18383	6.00531	7.7502	7.02771	8.34161	3.78786	6.63714	3.87663
GSM2236026	5.26027	1	4.90131	12.5221	7.90604	7.26081	5.32089	9.68736	4.51957	6.98007	10.1282	4.52914	4.03546	5.60003	8.55844	8.71662	8.08804	6.81568	6.96394	9.49091	5.19203	4.73364	3.31668	8.73832	7.04293	7.34775	7.82824	3.19178	4.62208	6.62903	8.23298	3.58585	4.46798	8.93007	6.72735	8.2258	3.40437	4.58585	3.35522
GSM2236027	10.1918	0	6.04878	12.9637	6.46286	7.5613	5.96282	6.62614	4.74763	7.56277	9.31066	4.3016	4.31328	8.11532	10.8533	8.35595	9.12922	5.42498	5.97761	8.40161	5.40206	8.25846	3.14535	6.96741	7.47045	6.38381	7.16394	3.01551	5.09554	5.64576	8.84773	3.9684	4.02603	8.39764	5.36777	8.26904	3.41024	7.88679	3.23545
GSM2236028	7.80822	1	8.13227	12.1428	5.53262	8.50594	6.51888	5.52491	3.97821	5.84718	7.40355	4.34281	5.4429	7.25895	9.67033	5.73763	3.86789	4.6615	5.14627	7.84801	7.33352	5.68639	3.4092	8.18738	7.38851	5.86479	6.74399	2.75581	3.91149	8.60919	10.3305	3.80299	5.07897	7.40917	6.32942	8.52947	4.49737	7.81384	6.89053
GSM2236029	11.3425	0	7.26839	10.8371	4.6782	7.60871	6.97145	5.01975	3.15647	7.57833	6.98077	4.94787	6.61946	5.868	10.8718	6.84622	6.29097	3.74595	3.96628	6.63371	5.22445	6.15128	4.76973	4.08843	8.80104	5.57096	4.52866	3.13828	5.3289	8.59416	10.1393	3.13597	4.91801	6.44632	6.08012	6.55387	4.2669	5.03501	3.19557
GSM2236030	11.3425	0	7.74072	12.2297	4.94732	7.74526	6.73566	4.94892	3.00302	8.7429	8.83119	5.91596	6.74318	8.60551	12.1309	6.13989	5.19103	4.01679	4.03172	7.63684	8.69596	9.42416	3.6146	3.47643	8.34777	4.93121	6.56254	3.04897	5.22056	5.98712	7.99061	4.12302	6.63246	7.49253	5.61948	9.01155	4.08203	10.3173	9.49047
GSM2236031	11.0137	0	6.2377	12.9637	4.16579	7.70378	5.63863	8.96789	3.91321	8.60574	10.3052	5.79941	4.94946	5.51408	12.3365	7.27074	7.10511	5.09935	6.2899	8.85252	8.83954	7.3949	4.45101	5.56556	8.31302	4.43829	7.9047	3.59454	7.30822	8.43296	9.36805	3.77354	5.54396	8.67135	6.8449	9.16976	3.91484	11.3477	3.94925
GSM2236032	11.0137	0	7.42267	11.4062	4.4109	8.02148	6.94577	5.10661	3.29122	8.59509	7.81289	5.39775	7.12431	8.30496	11.8912	5.86681	4.78815	4.87074	3.46397	7.67035	7.9123	7.33094	3.25327	3.59429	9.01697	5.3403	5.3587	4.62098	5.16076	7.83883	10.3913	4.26664	5.72913	7.00482	4.80944	8.21906	5.06075	7.69693	7.30444
GSM2236033	9.86301	0	6.82936	10.9953	6.04631	8.1847	6.83041	6.07271	3.40295	8.13539	7.57921	5.07489	5.94349	7.62193	10.9232	12.0003	6.707	4.00688	4.32658	8.1831	8.15178	5.55902	3.84241	3.74861	8.23901	5.22683	5.48877	5.1089	5.51213	7.10263	9.74859	4.56971	5.42101	7.29315	4.8823	8.41339	3.75201	6.70431	4.41244
GSM2236034	10.0274	0	7.34674	12.8171	5.00307	8.47302	6.21099	5.16745	3.31351	7.11605	9.29717	5.58447	6.32313	6.73704	12.2568	6.01194	5.31415	4.24098	3.52963	8.34992	9.36475	6.5951	4.01408	6.07016	8.98564	5.25453	6.3768	3.08601	5.2851	12.3884	11.0665	3.62553	5.28255	6.90473	6.52177	10.5453	5.38259	5.0649	3.42168
GSM2236036	3.36986	0	5.243	9.57563	5.29323	7.89612	6.0072	5.31323	3.80531	5.85481	6.67043	4.74318	6.11304	5.59819	12.226	3.45783	4.59608	4.02021	4.98031	6.10093	5.33005	4.8822	3.67198	3.68877	7.93844	5.8297	5.5212	5.54867	4.9727	6.23917	9.27057	4.02691	5.94975	7.51518	4.507	7.77825	3.92011	4.83515	3.87449
GSM2236037	3.36986	0	6.13541	12.9826	5.01928	10.8738	4.93473	5.58918	3.50095	11.5379	9.27891	5.75197	4.69434	10.789	11.3055	6.76701	7.45949	4.42442	6.7538	7.70716	10.6156	8.38101	5.08885	4.87829	7.76216	4.72321	7.82888	5.00239	5.26104	11.3536	9.47999	5.01402	6.08326	9.79316	6.12413	10.3038	4.21826	7.95974	3.74586
GSM2236042	3.0411	0	6.85717	10.3772	5.91801	6.52078	6.11257	4.90027	3.47728	8.66343	8.70813	5.18443	6.53281	6.30287	11.18	5.27451	5.39412	3.8799	3.96997	7.68966	8.4127	6.03042	3.55602	3.76493	7.80482	4.68674	5.2732	3.88615	5.33549	4.14589	8.89192	3.97923	5.0103	7.12723	7.08844	8.59888	3.36065	3.57227	4.76196
GSM2236045	13.2329	0	7.67299	11.7132	5.49923	7.88993	5.69941	5.30468	5.17739	9.57619	8.21306	4.55715	5.74334	6.59857	12.2963	7.76314	4.1213	3.49617	3.91421	7.71451	5.63237	6.60039	3.35668	7.32945	8.7363	6.72302	6.47994	2.64711	3.59888	10.4319	11.2331	3.71984	3.94259	7.87721	4.71045	8.97504	3.9362	5.80727	4.04387
GSM2236046	2.87671	1	6.71153	11.8636	4.02253	8.59569	6.4142	4.82247	3.06993	8.05589	8.6794	5.22295	5.86012	8.63744	12.5781	6.32922	4.42964	3.89238	4.15292	7.50573	7.43827	6.04631	4.01165	4.42175	7.80349	6.13411	5.7603	2.80335	5.68323	10.0649	8.85995	3.99269	6.02577	7.10361	5.3149	7.76564	4.10471	10.1226	4.61816
GSM2236048	8.38356	0	6.31881	7.8039	4.01695	7.04585	6.96293	4.11125	4.22874	6.94967	5.02548	4.80735	7.42851	5.43193	7.90221	3.87857	3.35629	3.66671	4.97871	6.30654	4.78474	4.72921	3.84164	4.29556	8.07035	6.17644	6.20284	3.02438	3.41893	2.96958	9.05118	3.6683	3.59415	5.68562	4.30319	6.65771	5.4623	3.65945	3.44591
GSM2236050	8.30137	0	6.05377	11.0423	4.63431	6.59431	4.64166	4.53331	4.14611	6.13251	8.32027	6.4087	6.12702	6.59445	10.9766	4.14571	3.57576	3.49413	5.68774	8.63439	6.60943	4.91476	4.29206	4.06775	7.15376	4.78202	7.49556	3.57846	6.002	10.6721	8.8154	3.83965	4.92263	6.92412	5.53427	8.69464	3.83094	4.65628	5.00114
GSM2236051	3.12329	1	5.52361	11.2451	3.81431	7.57919	4.862	7.33222	4.22931	7.91555	9.09289	5.40806	4.81737	5.61498	11.3973	5.04187	7.932	5.68428	4.31456	7.79131	4.48429	6.46317	4.43939	4.95358	7.33361	5.29026	7.21926	3.75556	7.25269	8.96242	8.2933	3.9464	5.02203	7.92476	6.07926	8.65414	4.11701	4.54282	3.55373
GSM2236053	1.80822	1	6.02928	11.4516	3.77774	7.27184	5.51003	5.68719	3.65806	9.28693	8.55407	4.56096	5.34208	7.24786	11.3146	7.52168	8.00155	5.97515	6.60116	7.56224	7.36723	5.62553	4.73974	3.86744	7.0647	4.87964	6.56683	4.32674	6.15433	8.30822	8.264	3.68426	6.05913	7.97814	6.52504	9.30141	3.80599	9.14845	4.47234
GSM2236054	6.49315	1	5.82386	12.4975	5.95547	7.63074	5.85388	6.70519	4.11195	9.00235	9.83582	5.37661	5.16154	9.18051	11.4954	7.90209	8.54643	5.26389	6.03485	8.3188	8.92629	5.66992	4.33387	4.31827	8.52593	4.80406	6.80678	3.0877	6.08781	5.27515	8.74479	3.957	7.396	8.01849	6.87345	10.0104	3.83146	9.15077	3.71579
GSM2236055	10.9315	0	7.15061	12.0661	4.3795	5.99866	6.17966	6.32855	4.41209	7.63402	6.50883	5.06522	5.91112	5.7304	12.0366	12.0507	5.75615	6.9277	5.72619	6.22491	6.76956	6.26427	3.45607	3.76689	8.97011	5.34726	7.13414	4.33848	4.47051	2.75783	9.1985	3.93538	4.26371	7.57748	4.05246	9.00867	3.89301	3.84215	3.38277
GSM2236056	10.5205	0	6.21063	12.4413	4.53521	7.98747	5.51854	6.8063	3.39265	8.96115	8.07786	5.31965	5.87575	8.29313	10.4714	4.29768	5.60384	4.03003	5.35207	7.09079	6.50386	4.75991	4.5944	4.04465	7.0782	4.85753	5.5199	3.57693	4.73116	4.84474	8.64091	3.93041	3.7232	7.95308	5.73066	6.38756	3.96216	5.29128	4.33651
GSM2236057	3.0411	1	6.30302	12.6918	5.89381	7.064	5.80194	6.9799	3.49139	9.37564	8.93708	5.49492	5.47722	7.8599	11.5737	5.23883	6.17709	5.57324	5.01149	8.15045	5.12634	6.58307	3.59308	3.69808	8.74081	5.86334	6.89585	3.72495	5.56617	11.4897	9.30209	3.96716	5.59731	9.02458	6.36957	9.29702	3.60271	7.19271	3.94121
GSM2236059	11.2603	0	4.93524	12.9437	4.78075	7.08268	6.04321	6.87192	3.3822	9.58113	9.66229	6.47827	5.26422	8.4944	11.8304	7.57738	5.87134	4.70112	4.55194	7.94149	8.2194	9.74868	3.89397	8.0524	8.06574	4.99922	7.5231	3.74262	6.06966	7.48755	8.71203	4.34743	7.58498	9.7727	6.16166	10.8089	4.18069	6.64431	4.19913
GSM2236060	3.0411	1	6.86383	12.9437	5.50089	6.11954	5.75446	8.2566	3.11762	7.74221	10.4484	6.63116	5.6137	6.95581	11.0227	8.28806	6.83459	5.35105	6.80528	9.50175	6.10847	10.6373	3.56515	4.23187	8.25279	4.66505	8.55377	3.13246	6.27393	7.89634	8.80824	5.20273	9.2435	8.43516	6.27384	9.06967	4.72452	8.9021	3.70726
GSM2236063	10.7671	0	6.2965	12.4627	5.3827	6.5574	5.95825	7.21824	3.20631	9.05451	9.58655	6.03572	6.265	7.3578	11.2911	10.3174	5.41787	3.80249	5.24483	8.15245	10.7046	8.09081	3.79451	4.41593	8.20123	5.38427	7.02876	6.17101	4.91214	7.88695	8.86742	4.06262	6.92876	8.13698	6.96891	9.85093	4.54653	7.40563	3.89427
GSM2236065	9.78082	0	6.53785	11.2139	4.55719	6.94086	6.83108	6.5409	5.01539	6.92719	7.93506	4.56281	6.34566	8.16961	11.7715	7.16355	7.9994	5.0473	4.34312	6.38354	7.57462	5.01096	4.07461	5.20828	7.65776	5.50122	7.23809	4.09916	4.60566	3.66643	9.23351	4.1573	5.73906	7.77315	4.59417	8.14934	3.45492	3.39384	3.17767
GSM2236066	10.4384	0	6.06367	11.8132	3.80637	6.85163	6.5251	6.81995	5.66073	8.39044	8.79609	6.33148	4.75944	7.97233	12.226	7.01949	8.48492	6.53751	4.26257	7.26978	3.64271	6.53183	3.178	5.43876	7.32185	4.52673	6.95279	3.60556	4.8332	4.64874	8.28988	3.96918	4.78132	7.82983	5.13087	10.5828	3.3096	9.61576	3.56229
GSM2236067	1.39726	1	8.67028	11.219	4.29493	7.78585	5.62175	5.71919	5.34788	9.06059	7.51716	5.64145	6.08116	7.96627	11.3482	6.23339	6.11188	4.4709	5.43461	5.67039	6.21366	9.27554	3.40422	3.47953	6.90113	4.79927	7.54883	3.60556	5.06959	12.6649	10.5135	3.80677	5.75049	7.86156	5.03766	8.68806	3.8165	10.7315	3.14764
GSM2236069	9.45205	0	5.10074	9.48105	3.82852	7.91305	6.62841	3.91356	5.32883	10.4519	6.22535	4.72771	5.18891	7.95747	12.7755	3.58649	3.7472	4.13721	3.20991	5.15392	6.34918	4.64199	3.48822	6.62637	6.44536	5.96403	6.07711	3.5082	4.7841	9.80294	7.79013	3.53225	5.02683	7.08019	3.88576	8.58885	3.25207	8.58633	4.66612
GSM2236070	10.1918	0	7.28462	12.5103	4.38389	6.76345	6.17117	4.36649	4.67712	8.48859	8.53783	6.39031	6.26591	7.19638	12.0233	3.14218	3.83283	3.54523	3.67463	6.72868	7.32525	5.9283	3.52446	3.74666	8.12542	5.47637	7.02205	3.99871	5.48665	7.37933	11.8024	3.86174	5.52433	7.07346	4.83618	8.27044	7.47186	3.09266	3.18704
GSM2236071	9.36986	0	8.10609	10.5013	4.73939	6.92499	6.62718	6.39054	3.74686	8.62637	6.86011	5.27593	7.1014	6.15875	12.0894	4.923	4.40049	3.65857	5.06827	5.45484	6.34747	5.80779	3.22982	3.35185	8.13512	5.445	6.7277	4.05416	4.77708	9.35342	10.5734	3.99454	5.42373	6.84357	5.9341	7.60415	4.87266	4.14037	3.29014
GSM2236073	1.80822	1	7.29693	10.8086	4.17387	6.85359	6.57905	6.65022	3.74234	9.14995	7.70268	5.99451	5.13117	4.90851	11.282	6.20381	5.80352	4.1324	4.43441	7.36847	6.06596	7.62205	3.68009	3.63962	8.15771	5.28049	6.62416	4.22982	5.13337	6.52607	9.12501	5.34732	5.78058	6.57861	4.97459	8.78486	4.05037	4.80915	3.39421
GSM2236074	11.7534	0	4.95965	12.1678	5.90724	5.21265	7.31361	6.07058	3.27791	8.03023	7.06655	5.66194	6.33392	5.28491	11.4555	8.7506	4.55948	3.83635	3.76081	6.8887	5.60497	6.56098	3.39397	3.80016	9.4913	7.25716	7.2988	7.02903	5.49378	4.29047	10.2208	5.57773	4.0466	6.05132	7.31259	8.26161	4.04977	3.88464	3.31068
GSM2236075	3.20548	1	5.41761	12.2564	4.54675	7.40494	5.71034	6.5772	3.27791	7.01101	10.0698	5.40134	5.33917	6.42425	11.3677	7.88888	7.6333	5.2393	6.27222	8.9303	6.44124	7.18272	5.10675	3.54985	8.81734	4.88483	7.33547	3.60218	5.82996	5.87364	9.17875	4.58783	6.57139	8.58375	6.62072	9.02094	3.86582	7.32898	5.59369
GSM2236079	11.589	0	6.79188	11.9226	4.93218	7.84221	6.11724	4.60107	3.48938	8.65732	8.17488	5.20744	6.1143	8.22188	10.9578	5.49817	3.95866	3.58142	3.96944	7.29903	7.56937	6.26014	4.48414	3.64394	9.00937	6.46366	6.08624	3.56068	5.28274	11.0558	10.8595	4.21973	5.26424	6.94775	5.34823	8.06613	5.29457	6.19958	3.3455
GSM2236080	1.15068	1	5.88454	12.5103	5.00711	8.17883	5.38844	5.82455	3.4499	8.99273	8.79488	5.90611	5.6499	9.32329	10.5572	5.9459	6.2019	5.45362	3.93212	7.69875	7.80588	8.26611	4.41288	3.97186	7.81668	5.45353	6.31739	4.90636	5.78372	10.7565	10.0684	4.09494	7.5912	6.79874	8.10009	8.8188	5.85684	4.28542	7.50226
GSM2236082	10.7671	0	5.67663	10.0145	4.99353	7.36636	5.71835	5.95988	3.30885	4.89272	6.66033	4.43467	5.72734	6.33869	11.3973	3.09681	3.99163	4.68688	5.54522	6.53048	4.64022	5.164	3.92855	5.79069	8.01085	5.16902	5.98197	4.41407	4.96617	7.12529	8.62383	3.48592	4.84146	7.48564	5.23065	8.53725	3.9842	3.37524	3.00551
GSM2236083	0.575342	1	4.68737	9.20107	4.34475	6.91452	4.47665	5.75338	3.80391	6.17786	6.19368	4.82949	4.64522	5.13419	11.8304	3.233	4.80702	3.95452	6.12074	5.91842	4.07778	4.54755	3.96098	3.65262	6.72127	4.56909	5.26081	3.66032	4.74557	5.40808	8.12645	3.6346	4.49462	6.99029	4.49659	8.11431	3.69534	3.45829	3.02316
GSM2236086	12.2466	0	6.77949	12.7365	5.14808	5.76963	5.86656	5.25252	3.67386	10.1559	8.04918	4.64185	6.76247	6.54933	5.83153	7.71034	4.90869	4.43952	4.97052	7.75513	7.82902	6.78167	4.33183	3.65207	8.12377	4.69171	6.37634	2.67666	5.13219	7.22243	10.7261	3.91515	5.66401	6.2702	6.67573	10.1771	8.52834	5.91657	3.58028
GSM2236087	12.7397	0	5.58933	12.0832	4.92201	7.08365	5.662	4.81321	3.23402	9.71992	8.56858	5.06434	6.6879	7.96954	10.7754	7.28086	5.23294	2.95585	4.20192	8.61203	7.62424	6.94071	3.4598	4.03452	7.95695	5.38047	6.23517	3.29933	5.14667	8.3349	9.2078	3.66895	6.51779	6.48698	6.1677	8.70289	5.39818	8.45699	3.96098
GSM2236089	11.8356	0	6.43892	11.8486	4.56901	6.41195	6.86169	5.38433	3.50429	9.79977	7.2524	5.86735	6.31972	6.93693	11.9469	8.5536	5.38443	4.58248	5.2187	7.87886	7.17125	7.0808	3.54879	3.88864	7.99483	5.22504	6.362	3.12008	5.2851	10.8002	9.77905	3.41123	6.30478	6.68328	6.02231	7.92548	4.77174	7.25509	3.97066
GSM2236091	10.1096	1	5.28257	12.0086	5.07071	6.49943	6.38518	4.91775	3.56539	9.27862	7.85867	5.46138	5.847	7.60141	11.7318	10.3685	5.74524	4.65673	5.24009	8.50401	7.70631	8.1535	3.21074	3.64421	7.50578	4.72189	6.66837	3.86784	5.09217	10.7326	9.5313	4.41512	5.72011	6.97228	6.02142	7.99517	3.98679	8.46964	4.72552
GSM2236092	12.2466	0	5.94181	12.0006	5.01686	5.9522	6.1157	4.89036	3.40585	9.19946	7.06536	5.26486	6.04367	6.99107	11.8123	9.88712	5.70576	3.46537	5.10727	8.34574	7.1175	7.42886	3.84215	3.42901	6.79208	4.45097	6.02392	3.29548	4.61515	10.8204	9.55065	3.80731	5.87202	7.00316	5.84842	8.0302	3.81439	8.25176	4.4404
GSM2236094	3.0411	1	5.60764	11.6998	4.82346	6.35946	6.09012	5.0308	4.20175	9.36504	7.39963	4.96623	5.99989	6.93693	11.7776	9.00074	6.26785	3.60411	4.89279	7.92328	7.24709	7.5115	3.88183	3.62631	8.01524	5.44189	6.55918	4.16527	4.72315	11.2748	9.70956	4.16768	5.61123	6.40889	5.53968	7.91327	4.00276	8.0229	4.40727
GSM2236095	12.3288	0	5.71673	11.8412	4.32877	6.61414	5.84219	5.67253	3.25397	9.36808	7.21642	4.84804	5.75899	7.11959	11.5951	8.68052	6.6336	4.03993	5.30103	8.13582	7.28214	6.98045	3.45316	3.82889	7.7558	5.14157	6.18498	3.04775	5.33319	10.6315	9.41456	4.50504	5.49142	6.60554	5.3037	7.69835	4.10601	7.28433	4.04533

## Sheet: T9
Table S9. Expression matrix of prognosis-related AERGs for samples in the testing cohort
id	futime	fustat	TP53	TIMP1	IGF1R	ITGA3	SKP2	CXCL12	AR	CLDN1	PDGFRB	PDGFB	EZH2	LAMC2	CD24	H19	CRYAB	FGF2	CD36	NOTCH3	MMP11	SERPINE1	FOXC2	MUC4	DNMT1	BRCA1	NRP1	PRKAA2	NOTCH4	MMP7	STAT1	TGFB2	WNT5A	GSN	LEF1	IGFBP3	CD274	KRT17	HOXA9
TCGA-BR-A4J4	0.0438356	0	6.82828	11.891	5.88742	10.2574	6.76041	4.92183	3.37999	11.271	8.45505	4.60378	6.08204	9.09352	11.8052	7.49867	6.80794	3.9807	4.34826	7.52334	7.19553	8.19984	4.25212	4.07867	8.21883	5.27644	6.06393	3.41044	5.03611	11.431	10.2288	4.1219	5.04511	6.99645	5.06702	9.02608	5.30003	13.6094	3.17604
TCGA-BR-6852	3.74521	0	6.62349	12.1965	5.02381	9.24314	6.23823	6.75122	3.24116	10.891	9.41238	5.78658	6.22857	6.99321	10.5548	6.96592	5.36307	3.55678	5.19979	8.73193	9.14475	7.77402	4.22502	6.72691	8.30207	5.33265	6.51995	3.01688	5.70783	7.50091	10.5947	3.48323	4.63186	7.65315	5.55319	8.84488	6.0049	6.9704	4.16101
TCGA-BR-8295	0.183562	1	6.58243	10.2204	4.19311	7.25142	6.43754	4.01436	3.17339	6.14789	7.4999	5.51988	6.56529	5.98088	9.39394	11.1613	4.65707	3.49985	4.34086	8.00159	7.45585	6.31645	3.90347	3.53284	8.05795	5.07484	5.85405	4.96923	5.2079	5.28296	10.2878	7.03557	4.8197	6.29671	4.71551	8.2007	3.05904	5.15776	6.20516
TCGA-D7-8572	1.4	0	7.52689	11.9291	5.48119	7.98638	7.1421	7.00056	3.80855	9.7065	10.3503	6.11682	6.88231	8.53031	10.6392	9.68546	6.41414	4.55165	4.85407	9.40851	9.83138	7.30901	4.55728	4.66369	9.25659	5.99415	7.13805	4.45992	6.09254	11.3574	10.0467	5.17257	7.66165	7.75047	7.78937	9.41407	5.19684	7.25482	6.30352
TCGA-VQ-A91N	1.56164	1	5.18551	11.0995	4.13609	7.80468	6.21325	4.6275	3.30011	9.19385	7.54619	4.99833	6.2415	9.13793	12.3814	4.35314	4.77935	4.19133	4.62959	6.55424	5.83935	5.6297	3.13	6.09419	8.67812	6.47406	6.05959	4.99893	5.04798	7.52256	10.6551	4.0037	7.39349	7.40259	5.82425	8.47709	3.9157	6.01384	4.88361
TCGA-HF-A5NB	2.54247	0	7.49501	10.4069	4.08756	8.66019	6.41652	4.62456	3.09524	7.28182	7.84347	5.15158	6.59773	7.57226	11.0581	4.96295	4.25282	3.24924	3.82549	7.16053	7.22442	6.12102	3.70688	3.0905	8.7467	5.25469	5.81892	2.86822	4.79707	4.67362	9.58043	3.94862	5.7771	6.64556	4.66359	8.45608	4.69019	3.99867	4.65322
TCGA-HU-A4GC	0.271233	0	5.32006	11.9065	4.20066	6.76726	6.27759	5.79783	3.56217	9.66238	7.79386	4.45567	5.46534	7.84202	11.3623	5.69784	5.38646	3.76425	5.16955	6.64354	8.82265	6.41605	3.87103	3.79007	7.71132	4.58854	5.80447	3.09341	4.8191	11.0769	8.47827	5.05944	5.22292	7.2755	4.90737	8.28331	3.51886	7.08977	4.2267
TCGA-HU-8244	2.03288	0	6.70223	10.3156	4.17211	7.00571	5.31534	4.44714	3.08041	8.07119	5.7872	3.80106	5.85648	6.96196	11.2811	3.97209	3.67742	3.26191	3.56302	5.0653	4.18472	3.75543	3.12742	6.21007	8.07055	5.29439	4.33698	2.94255	4.39308	9.2779	7.86384	3.13943	4.46381	7.26609	5.41388	5.47346	3.28113	6.42233	3.96219
TCGA-BR-8690	0.890411	0	4.8601	12.2168	4.45028	6.69005	5.14088	4.94041	3.57416	8.79277	7.46436	5.60558	6.30332	7.06417	9.3011	8.80719	6.9639	3.99641	3.90424	6.713	9.39014	5.82332	4.26977	5.54323	7.4702	4.62535	5.58808	4.87819	4.27534	8.03076	9.47187	3.40117	5.4242	6.52323	5.75551	9.2056	3.96322	6.47983	6.08076
TCGA-CD-5803	0.934247	1	7.06238	13.6647	6.10266	7.66523	5.50364	7.17569	4.30882	8.08225	10.4575	6.53033	5.55312	7.92296	10.5321	8.21219	7.72861	5.11088	4.87135	8.73415	9.3089	8.86938	5.28699	3.64247	8.55865	5.0523	7.1562	4.02779	6.48595	10.5219	11.0565	4.97782	6.10382	9.16284	7.69234	11.2095	4.95666	8.3669	3.35289
TCGA-CD-8528	1.0274	0	6.83905	10.8465	10.8161	7.5476	8.00487	4.79895	3.34445	8.96857	9.43754	4.64741	6.13205	8.46781	16.7346	6.65882	4.64206	3.42136	4.36235	7.93541	10.9345	6.10482	3.59923	6.36478	9.15173	5.93882	6.19022	2.90147	5.42098	6.45082	9.0961	4.03292	6.25195	6.32639	7.69466	8.97527	4.33382	6.30947	4.64756
TCGA-VQ-A8PB	2.85753	1	7.20984	11.6125	4.67137	7.16861	6.95058	5.07595	3.39	10.2594	8.29292	5.47768	6.94107	8.69162	11.9744	6.83556	4.8391	4.00454	4.50511	7.7197	8.24239	6.85493	3.4893	3.43493	8.52101	6.21288	6.67056	2.89434	5.06013	4.72088	8.63214	4.05035	6.93996	6.08979	5.53055	10.9725	4.1096	10.1494	4.60726
TCGA-CG-4460	1.83288	1	5.57463	11.3753	4.75172	7.37385	6.67302	5.23229	4.81035	6.41627	7.59598	4.81194	6.62207	6.59832	10.6599	9.58522	5.81709	4.13502	5.09561	7.66063	6.55107	5.96631	3.312	3.7415	8.18544	5.52494	6.22117	4.44626	5.56012	7.06623	8.74505	4.42345	6.4203	6.47586	5.76211	10.5157	4.64283	5.4718	4.42731
TCGA-BR-8380	0.0575342	0	7.13898	11.6886	5.90813	7.93502	6.241	7.16903	4.62871	7.63527	9.71502	5.46613	5.28214	6.67606	10.1397	8.65189	8.78131	6.36791	5.37738	8.43475	5.62649	8.65358	4.51682	3.81151	8.0551	5.04528	7.07676	5.62941	5.73832	4.09881	8.91693	5.07046	5.89724	9.10161	5.88056	9.80138	3.60685	8.16517	3.67596
TCGA-D7-6520	1.56986	0	5.78705	12.3137	4.21982	8.80452	5.83279	5.01908	4.29438	9.98643	9.52031	7.21762	5.3765	8.2009	11.1465	8.77862	6.58756	3.82956	3.96222	8.46044	10.9684	6.34568	4.36252	3.10318	7.74446	4.41202	5.83603	4.36525	5.54435	12.6758	10.4163	5.68218	7.20592	8.7289	6.62925	11.5676	3.53219	10.1727	4.11408
TCGA-R5-A7O7	3.80548	0	5.77712	13.0783	3.92254	6.13643	6.44313	6.42117	3.34159	5.73858	7.7685	6.41051	5.26799	5.75351	11.7562	4.57881	5.09389	4.51317	3.72928	7.2849	6.99778	7.58065	3.58518	4.77992	7.58584	4.83014	5.94257	3.16695	5.47741	5.54565	7.73458	3.89366	6.62409	6.23508	5.46824	8.37906	4.01041	5.1923	3.60935
TCGA-VQ-A8PM	0.156164	1	5.50592	11.1448	4.28494	7.67321	5.3932	5.72022	3.79152	8.59097	8.72658	5.78536	5.16707	6.0356	11.246	4.5662	5.45055	4.5651	6.81595	8.06457	5.94738	7.94013	3.45628	5.94485	7.48924	5.08255	6.69594	3.91992	6.33769	8.09223	9.256	4.60381	6.40146	7.19303	5.71523	8.99347	3.93716	7.88097	3.20565
TCGA-BR-7197	0.767123	0	4.32969	10.967	5.22028	5.81973	7.63706	7.37437	3.45145	8.29778	8.37413	5.72345	5.64574	5.27614	11.7135	10.3261	6.3213	4.04168	4.32572	7.8953	8.82587	5.6518	4.29376	2.97481	8.10686	5.46488	5.9136	4.057	5.64918	7.97182	8.30189	4.58661	5.62959	7.24103	5.4887	8.97884	2.96175	6.23492	3.7852
TCGA-BR-8381	0.613699	0	6.99699	12.2849	4.97154	7.40771	6.67252	6.24702	3.29729	9.53608	9.36668	5.55845	6.57719	7.77921	11.3794	7.21557	5.50731	4.02446	4.63202	7.70685	9.66366	7.22949	4.13993	3.4593	8.30785	5.55213	6.01517	2.90348	5.32816	10.1858	9.91451	4.75281	6.07899	6.95298	6.70178	10.5397	4.57783	5.80926	3.29538
TCGA-SW-A7EA	1.5863	0	6.6794	12.1412	5.12513	8.35243	5.87627	4.38741	3.36365	8.88921	8.05946	5.46893	6.4403	9.08461	9.9489	7.46888	5.69216	3.26588	3.82058	7.41606	9.36562	5.91117	3.64137	7.58157	7.77445	4.98213	5.85871	2.937	4.356	7.33018	10.6106	4.07489	5.9752	8.11255	5.32578	7.6252	6.32556	9.6651	4.67517
TCGA-HF-7134	4.35068	0	7.38779	10.7157	5.39036	6.90808	6.46341	5.50563	3.29886	6.20394	9.19366	7.19829	6.85955	8.19283	12.4624	7.61525	4.87844	3.57516	4.00481	8.75063	6.91915	8.30126	4.33312	6.30516	8.63404	6.051	6.82406	2.91358	7.11466	6.89138	9.53627	4.52695	7.09767	7.79966	6.91156	9.49434	4.32077	8.20905	4.73121
TCGA-MX-A663	0.821918	1	5.8364	12.7571	5.42866	7.68683	5.89425	8.21843	4.17171	8.13426	9.86131	6.43156	6.14717	7.31271	10.8747	12.3181	8.21549	5.30452	7.48404	9.61516	8.56058	9.11985	5.2171	4.45841	8.32062	5.04306	7.58373	4.29111	6.79894	7.99542	9.13945	4.51674	5.77865	8.92647	6.25472	9.15768	3.8156	5.35507	5.09403
TCGA-D7-A6EX	0.942466	0	6.99132	12.1768	5.29165	5.89984	6.09325	5.26253	3.41713	7.08127	7.60956	5.91895	5.22177	7.6171	11.6591	6.79602	7.98088	4.99267	5.15143	6.57237	6.21945	6.51949	4.66009	2.95403	7.95683	4.19017	5.72049	4.76858	4.60022	6.20932	8.21682	6.11857	4.36505	7.89277	8.02034	8.61781	3.2464	3.81489	7.20843
TCGA-BR-8372	2.60548	0	7.42854	11.7442	5.15713	6.18176	7.19078	5.21903	3.27397	9.10269	7.25017	4.8964	6.83905	7.20748	9.11901	6.68684	5.12053	3.86837	4.25485	5.85433	8.16993	6.251	3.73742	4.31408	8.2338	5.64871	6.07771	3.20795	4.5246	6.09835	10.935	3.57415	5.72323	7.18537	5.58864	9.4267	5.50809	4.35425	7.95543
TCGA-CD-A489	0.942466	1	6.30067	12.8511	5.77959	8.28288	5.42844	6.67391	4.45357	9.66169	8.96534	6.38307	4.44218	8.75748	11.7171	6.08973	8.66261	6.09454	4.75806	7.39337	8.37123	7.20575	4.0563	7.06372	7.03494	4.14802	7.86008	5.34211	5.45711	12.23	8.98688	5.89194	6.97254	9.1869	6.89263	10.0142	4.10162	8.01315	4.96216
TCGA-CG-5722	0.0821918	0	7.80029	11.2257	4.91617	8.12786	6.71746	5.98273	3.26878	10.393	8.46406	5.30115	5.47741	7.02295	12.1636	4.92352	6.31621	4.28598	5.82692	7.21063	5.60474	7.01543	3.78799	3.64099	8.44452	5.15937	6.0472	3.02855	5.73174	9.52253	8.76495	3.48143	7.55105	7.57918	5.3285	7.70407	6.05745	5.45325	3.28026
TCGA-HU-A4HB	1.30685	1	6.04849	10.856	4.50629	7.47771	5.5682	5.08906	3.21764	9.67108	7.30895	4.83863	5.75007	6.25535	11.3988	4.83686	4.87546	4.03055	6.1241	6.39382	7.17871	5.69922	3.76639	4.55241	8.25639	5.03713	5.78263	3.45918	4.99933	11.1382	9.6978	3.49736	5.25774	7.79126	6.28548	8.73743	4.25328	6.60224	3.55776
TCGA-HJ-7597	2.20548	1	4.54321	12.2404	5.60842	9.01999	6.15942	4.56635	3.31425	12.0984	8.02353	5.46355	6.48387	9.61581	12.1609	5.87526	5.37942	6.54756	3.70634	7.33775	7.44544	7.98427	6.79195	7.12213	8.75151	5.52923	6.66406	3.28463	5.03358	10.2112	10.6256	5.14723	5.50166	7.85639	4.57002	9.0433	4.87894	7.56187	4.54038
TCGA-B7-A5TI	1.63014	0	5.95733	12.7949	5.24106	8.14865	6.84841	5.9656	3.58398	8.39229	9.73893	6.41967	5.93594	7.83246	11.536	8.07677	5.83681	3.90592	4.85881	8.9187	10.5595	8.03671	5.18664	3.06915	7.71551	5.57109	6.75324	2.89338	6.77686	8.91307	9.02036	4.16564	6.10942	7.33852	6.38652	9.55169	3.66071	7.32834	3.59789
TCGA-D7-6522	1.55068	0	6.5209	13.9622	5.09944	7.06413	5.43511	8.30468	3.9299	5.96358	10.1125	5.98631	4.76457	6.5487	8.91387	7.58549	7.51868	4.36793	5.29991	8.51967	9.43957	6.92934	5.4602	3.40586	7.87796	4.06122	6.60376	2.97875	6.13523	6.08216	9.0655	3.95152	5.49548	9.33665	7.24563	9.93631	4.24223	6.70354	3.23906
TCGA-BR-A4IV	2.38082	1	5.9996	12.9272	5.75607	6.94313	5.06857	8.46983	4.40125	8.44715	8.94102	6.05429	4.53301	5.42548	9.68181	9.99356	9.45994	6.41934	7.27741	7.89404	4.96617	8.45993	4.95812	3.07683	7.39912	4.31143	7.247	6.08369	6.43208	7.79404	8.31206	6.47886	6.0465	8.84579	5.42823	9.01602	3.83327	5.37234	3.67699
TCGA-BR-6803	2.6	0	6.02187	12.2706	5.38467	7.65662	5.39914	7.45774	4.62506	7.77057	9.49218	5.91317	4.77857	5.97163	11.5646	7.16082	9.16714	5.2207	5.28123	8.53168	6.30722	5.98677	5.10024	3.60277	7.70261	4.61665	6.91362	4.94643	6.05943	8.86624	8.56072	4.92062	4.68839	9.24728	6.26608	9.51069	3.62561	6.97891	3.25026
TCGA-BR-4191	1.52877	1	6.31165	12.1577	4.74098	6.86038	5.88485	6.0544	3.43077	9.22014	9.01702	6.33925	6.39914	6.84532	10.3464	4.65299	5.81436	4.22455	5.98701	7.53826	8.53115	7.54845	3.98002	3.27223	7.93919	5.07157	7.19165	3.46316	5.83736	12.0124	9.64013	4.81926	7.02007	7.76917	6.00056	9.83579	4.65874	5.95798	3.482
TCGA-IN-A7NR	0.542466	0	6.01438	11.962	5.37479	8.06784	5.73898	6.22233	3.90124	8.60097	7.26477	5.73898	5.66192	7.94873	11.9535	7.64842	6.97869	4.0846	4.51423	8.23049	8.57742	6.33421	3.74805	5.24712	7.32108	4.81496	6.4142	4.16095	4.87015	11.1522	8.92309	3.92226	6.61675	7.71885	5.73349	8.06605	3.59035	10.4251	5.62011
TCGA-VQ-AA6A	3.24384	0	6.51707	11.6267	5.76429	8.60877	6.78144	4.64927	3.27718	9.37984	8.18389	4.93574	6.17594	8.34934	12.1744	5.32741	4.77408	3.81572	4.27832	7.5778	7.24355	6.79564	4.06641	3.30612	8.35197	5.46051	5.66785	2.96694	5.60216	8.24033	8.89423	4.75066	6.9846	7.27807	5.50008	8.465	3.31651	5.51749	3.89822
TCGA-BR-4371	0.003	0	6.91996	11.9135	5.01274	6.70835	6.28977	4.05612	3.16647	8.83681	7.13416	4.30237	6.80683	7.5563	10.0983	5.46805	4.06214	3.4332	3.9529	6.44347	7.00877	4.71966	3.2162	4.6903	8.2236	5.67401	5.59263	2.93598	4.13188	11.2565	9.85566	3.97007	6.36525	6.88371	6.17728	8.55807	4.58239	3.65078	6.4364
TCGA-IN-A6RJ	1.03836	0	5.83128	10.66	5.13801	7.46452	5.55173	4.4791	3.617	8.30441	5.98102	4.75839	5.39346	5.84834	12.2074	4.18232	7.46683	3.735	3.66237	9.10879	4.71845	4.2149	3.22392	5.79311	7.3428	4.17056	4.66731	3.99977	4.72448	11.5147	9.13039	3.09298	6.65889	8.3042	5.21834	5.52107	3.88056	8.36952	4.15761
TCGA-D7-6818	1.03014	1	5.55894	13.9974	4.73471	7.32795	6.28937	7.51435	3.59082	6.20326	10.0037	6.14689	5.1452	6.42284	11.9019	8.87941	6.48387	3.96798	6.12719	8.91898	8.58786	7.55109	4.78189	4.56343	8.58388	5.32964	7.04693	4.28829	6.54939	5.03033	9.07114	3.69116	5.39468	7.37964	6.11517	9.40569	3.92748	4.75774	6.09222
TCGA-BR-7958	2.46301	0	7.30192	12.9388	5.41027	8.05346	6.29545	5.96906	3.76127	10.8216	9.46047	6.29558	6.77993	8.71151	11.9491	7.22755	6.26839	4.09539	3.99266	8.30045	10.2318	8.35844	5.61153	3.90101	8.97329	5.38322	6.64737	3.33065	5.52029	11.5827	10.8726	3.90167	5.03813	7.73024	6.20195	8.31124	5.63958	6.78656	3.06801
TCGA-BR-4369	0.003	0	4.13509	12.0199	5.87413	8.70593	6.58969	5.08235	3.83082	9.57347	8.49467	4.73493	6.67115	7.68734	9.70511	4.38123	6.75408	4.13658	5.56541	7.6505	9.10255	6.20909	3.76791	4.87751	8.00965	5.72311	6.09736	5.56373	4.62895	8.80735	9.77778	5.07025	7.18062	8.32549	6.79252	10.7162	4.1455	7.3662	5.95653
TCGA-D7-A4Z0	1.23014	0	5.76838	11.2259	4.70615	8.28912	5.2063	5.86749	3.70435	7.62676	8.16798	5.60554	5.18706	8.54314	11.9462	3.5841	5.80747	4.81017	5.5457	7.56268	4.91718	8.17357	3.32342	3.98091	7.51905	4.33017	6.50983	3.82938	6.20747	7.2315	8.0468	4.60212	7.62015	7.93878	6.30115	9.28124	4.21803	8.41612	3.80971
TCGA-VQ-A8P8	2.58082	0	6.24764	11.5111	5.03787	7.97565	5.70183	6.43472	3.62271	8.37486	8.5577	5.5403	5.62193	8.3002	12.5185	4.56021	6.14041	5.13786	4.80444	7.57777	6.14803	6.33803	4.30382	5.44179	7.81864	5.11745	6.28486	3.90575	5.98109	9.98637	9.06549	4.17025	7.6718	7.4672	5.99054	8.78376	3.81323	8.27501	4.18652
TCGA-FP-8631	0.0465753	0	6.16778	11.722	4.46774	8.62526	5.28453	3.79198	3.57882	6.70116	9.30641	5.57112	4.67049	7.42957	9.92708	6.60917	5.5834	3.9916	4.75249	8.12744	9.45538	7.82392	4.09129	4.65713	7.91272	5.09441	6.19069	3.3123	6.22556	8.87583	9.69539	4.29437	8.13101	6.79812	6.16696	10.1491	3.70986	8.4653	4.42279
TCGA-HU-A4GJ	1.78082	0	6.34235	10.7184	4.40331	6.13263	5.73144	6.02473	3.34023	5.28889	7.66578	4.79578	6.12981	5.3574	10.7603	4.27024	5.49291	4.25275	4.94328	6.79002	4.75237	5.97744	3.453	4.25233	8.6828	5.2961	5.75297	3.2872	5.36904	7.42581	8.51887	3.47294	5.12508	7.55989	6.92358	8.26451	4.11744	3.29704	3.43303
TCGA-IN-7806	3.03014	0	6.31844	10.0089	5.70988	7.8519	5.89841	6.03628	3.50054	8.73966	8.4965	5.35473	5.95238	6.76714	10.7089	6.95397	6.96826	4.47579	4.26364	7.56545	7.49372	5.39116	4.08362	3.88375	8.2898	5.44093	5.40813	3.58643	5.66658	5.99251	8.08756	3.3271	4.86392	7.79509	5.43668	8.8682	3.28616	6.66243	3.62129
TCGA-BR-7957	0.756164	1	6.73858	12.8912	6.22522	7.6923	6.79367	8.34513	4.26764	8.61543	10.9653	6.20963	6.01843	6.84851	12.4414	8.87335	8.05943	5.84809	6.08169	9.57985	7.81065	8.28723	5.79752	3.55778	8.754	5.40594	7.74924	4.2469	6.89458	6.80941	9.38877	5.52163	6.1429	8.95877	7.78947	9.83939	4.01522	6.4792	4.06606
TCGA-D7-8578	1.76164	0	6.7535	12.205	5.51077	8.84868	5.39108	5.36432	4.61589	9.09802	10.0664	5.76372	5.38192	8.0355	11.3405	7.44043	6.90435	4.70238	5.62462	8.59373	12.5981	8.78554	4.4377	3.73695	7.72853	4.99105	7.06437	4.29906	5.7286	12.9213	8.72416	5.71557	8.16765	8.17033	6.40602	11.3984	4.18304	9.44167	3.77581
TCGA-BR-6453	1.32877	0	6.45318	12.5842	4.15598	6.46434	5.43534	7.40649	3.426	6.274	8.71529	5.32122	5.30579	5.579	10.6055	6.67193	6.69865	4.23974	6.06947	7.32235	4.72476	7.00477	4.23229	3.41568	7.54812	4.31199	6.12774	2.98106	5.60763	4.79965	8.01099	3.34237	4.08414	7.94701	6.16352	7.91452	3.62313	5.99078	3.70804
TCGA-VQ-A91U	0.142466	1	5.99515	10.413	5.3246	7.29522	5.81066	5.66186	3.16947	7.47374	8.4856	5.42533	6.15289	6.43461	10.6521	6.09687	3.96237	3.68527	4.56301	7.82721	8.0059	6.22479	3.66141	5.5615	7.72637	5.26305	5.97482	2.955	5.45951	6.08174	10.266	3.81925	5.80025	7.0269	5.58309	8.2823	4.20987	6.15172	6.28589
TCGA-BR-8077	0.0575342	0	7.28778	11.5024	4.35366	5.7827	6.56901	5.82386	3.12975	8.41938	7.72622	5.76089	6.0191	5.89188	10.2304	8.67291	4.80062	3.90012	4.33124	6.74029	7.18679	7.14651	3.75906	3.16785	7.28591	4.96663	5.80551	4.32462	5.4848	8.36679	9.18506	3.6355	6.16128	6.51304	5.86205	8.5951	4.2499	5.65851	5.30102
TCGA-RD-A8MV	10.1918	0	6.19312	11.1301	5.3901	7.54618	5.7413	6.00707	3.07071	8.29006	7.74162	5.12149	5.98006	8.35979	11.0538	4.25649	5.11079	4.23801	4.73297	7.22636	4.9386	6.84352	3.39583	5.78278	7.81168	4.86147	6.0724	2.99279	5.47264	10.3391	9.51584	4.00796	6.36763	6.78271	5.46786	7.58488	4.53841	8.02865	3.65516
TCGA-D7-A748	0.361644	1	5.97485	13.9122	4.52113	7.82615	4.86407	7.45909	4.12941	7.61978	9.21531	5.24531	4.2707	8.35368	11.9745	8.58857	7.70577	3.97757	7.55605	8.09747	9.44763	7.09478	5.63037	6.70144	7.09991	3.98223	7.11827	3.93031	5.74361	12.1143	8.69208	4.05855	5.12067	8.52323	7.23378	9.96939	4.31257	10.3047	3.77296
TCGA-VQ-A8PF	0.208219	1	7.06105	11.4515	5.57839	7.9329	6.4421	6.94737	3.32933	8.07667	9.5447	6.56779	6.58206	8.25702	11.7901	6.39046	4.38433	4.32846	5.73865	8.9004	7.21976	8.64995	4.11248	3.29237	9.07484	6.02621	7.21266	2.97018	6.81538	10.474	11.1931	4.54816	6.77941	7.85958	6.16421	8.7939	5.10306	3.41589	3.08459
TCGA-CG-5717	0.580822	1	6.10056	10.3812	5.34736	7.20631	5.68687	6.07729	4.31663	10.0762	8.23732	5.18122	5.33461	6.4697	12.9668	5.94587	8.64777	4.25453	4.51744	8.99367	4.49797	6.92799	3.73296	3.92143	7.60395	4.52485	6.00888	4.7835	5.60321	7.28026	9.93776	3.97405	7.15927	8.72683	6.05588	8.52908	5.13892	11.2599	4.12924
TCGA-BR-8485	0.767123	0	7.24972	11.4017	5.93182	7.55724	7.10262	6.74204	3.86365	10.1122	9.44614	5.7465	6.58514	7.27809	12.3375	13.6552	6.20545	4.94632	5.17502	8.79995	9.25322	8.09556	5.00227	5.24316	8.2397	5.60286	6.7078	4.23615	6.03036	5.56756	10.0619	4.7643	7.44496	7.6054	7.01275	9.72247	4.2896	7.90124	5.75903
TCGA-VQ-A8E0	1.53973	1	6.2092	11.3952	3.50232	9.17862	5.74581	6.51199	3.60168	7.92294	7.59966	5.87453	5.81114	6.26349	11.7204	6.33371	4.18371	3.79093	4.75789	7.39931	5.12694	6.50651	3.36477	3.94478	8.11511	5.72037	6.72032	3.72548	5.86658	11.8762	9.19498	4.03278	6.12479	7.03065	5.29117	7.47897	3.82707	4.36949	3.60677
TCGA-BR-8366	0.0794521	0	6.78906	14.4029	5.56988	9.30344	5.60145	6.71182	3.56411	7.70941	9.47154	5.36251	5.91411	10.391	11.2985	7.40045	6.46041	4.46602	5.83936	8.33098	8.60638	7.86635	5.03219	5.13916	8.22438	4.91204	7.5627	3.47125	5.56616	13.2811	11.0936	4.96011	6.14475	8.19693	7.13296	9.38449	6.26819	7.88934	3.17721
TCGA-VQ-AA69	2.36712	0	7.87336	11.7277	6.57728	7.75625	7.694	4.46693	3.09904	7.1586	7.71298	5.12298	7.90916	7.54471	10.9465	8.74489	3.67976	3.8873	5.00561	7.86844	7.98839	8.14932	3.65896	3.02446	10.4224	6.87734	5.94898	2.85294	5.0942	8.06516	11.2677	3.43941	5.70817	8.01182	5.07678	8.2823	5.33706	9.37023	3.15753
TCGA-BR-A4J7	2.70959	0	6.125	12.0538	5.79462	7.08027	4.87325	7.45245	4.32066	8.36911	8.21319	5.33356	4.63831	6.08183	12.1804	7.3206	8.48091	5.8239	5.1663	7.11253	5.25476	4.53018	4.3927	5.73253	7.169	4.05597	6.71809	5.01	5.24707	8.65791	9.78898	4.5849	5.48539	8.56164	6.0723	9.18727	4.45922	4.96739	4.86348
TCGA-D7-8575	1.51781	1	7.23747	12.179	7.12207	9.2089	6.04486	5.77212	3.37405	10.4479	8.07201	5.31156	4.73692	8.47826	11.4563	5.04719	4.93935	4.38174	5.42784	7.88981	7.66206	7.50267	4.17016	7.87122	8.06469	4.90204	6.68801	5.03866	5.1807	10.7051	9.4457	5.62261	6.64902	8.6662	5.8068	8.82504	4.70767	6.50049	3.23582
TCGA-VQ-A8E2	3.6137	0	7.20987	12.0954	6.27922	7.6942	6.88851	6.45161	5.12143	8.43854	9.98595	6.57691	7.14357	7.46991	10.6905	13.5858	6.7361	4.85667	4.97533	9.70926	9.60059	8.80807	5.78061	3.60209	8.74962	6.04376	6.80814	5.34109	6.54503	7.14929	10.542	4.98365	7.45826	7.83729	8.06112	10.0167	4.291	8.19659	6.92026
TCGA-IN-A7NU	0.975342	0	5.83157	13.2572	5.49219	9.0345	5.30065	5.89211	3.44381	8.89262	8.23995	5.51821	5.17816	9.64597	13.8035	7.64075	5.9846	3.89241	4.26175	6.98576	10.023	8.31892	3.77647	8.0476	7.25324	4.49843	6.85257	3.09903	4.57365	13.6754	9.11218	5.85678	6.61245	7.7481	5.60703	7.94994	4.30909	11.0393	6.73177
TCGA-D7-6528	1.26849	0	7.27749	12.8616	5.92681	7.66362	6.27267	5.19192	3.18672	7.32131	7.98688	5.83624	7.24415	7.42291	11.614	6.01825	5.72992	4.18073	4.22375	7.79417	6.48027	7.28381	4.36507	3.69241	9.05247	6.42516	6.79906	2.93283	5.79226	9.43739	9.74351	3.89106	5.13017	7.56167	6.93373	7.61992	5.20813	7.5415	4.69069
TCGA-CG-4436	0.665753	0	4.1233	10.4527	4.09152	5.89653	6.85816	4.73651	3.11883	10.3171	7.30456	4.80046	6.25185	6.50852	11.1015	4.04775	5.52581	3.67434	5.04507	5.98106	5.39508	6.80827	3.24781	3.28051	8.07019	6.0943	5.81207	2.92658	4.33047	9.38416	9.31857	4.08584	6.61873	5.53155	5.33848	8.13689	5.06035	3.79548	3.71718
TCGA-HF-7133	5.25479	0	6.28185	11.8658	6.06473	8.68326	6.39801	5.78276	3.42718	6.3819	8.8704	5.61121	6.74406	8.09899	12.9262	7.21756	4.95011	4.61784	5.19284	8.08276	7.54156	5.59245	3.80889	4.67722	9.21813	6.06426	7.01223	5.58183	5.88684	6.3499	9.79034	4.76703	6.72537	8.36352	5.97362	9.66949	5.14497	9.77463	3.33462
TCGA-D7-8576	1.22192	1	6.61776	11.2094	4.33521	8.27424	6.96298	6.36738	3.39509	9.41005	9.03736	5.56282	6.11395	7.66588	12.1004	7.01109	4.90277	3.91879	5.47938	8.10975	7.59831	6.29389	3.82908	4.56055	8.90612	5.97614	6.65825	2.98451	6.31086	9.04026	9.06428	4.03605	6.51511	7.98804	5.91725	7.99918	3.95528	8.12424	3.36536
TCGA-BR-6457	1.13973	0	5.40388	13.4016	5.60646	7.51712	5.10057	7.62931	4.45306	8.64614	10.3933	5.99089	4.48416	6.03869	10.4321	8.64227	8.81203	4.95811	5.86105	9.00652	6.65793	7.78255	5.7965	3.56026	7.49488	4.09675	7.09796	4.25812	6.16708	10.4215	8.39789	4.51968	5.60632	8.95335	6.32831	9.93836	3.55002	5.67241	3.39516
TCGA-CG-5720	0.0821918	1	7.21194	11.8753	4.94473	7.84828	6.07896	6.34372	3.19067	8.18494	8.79884	5.83072	5.85377	7.81298	11.487	7.07036	5.566	4.05099	5.38768	7.55079	5.72459	8.16426	3.71065	4.16959	7.97229	4.74036	6.21914	3.0069	5.63319	4.18989	8.3591	4.13142	6.26857	7.33324	6.39719	9.36039	4.31505	8.75173	3.52748
TCGA-BR-8686	1.73973	1	6.88746	11.6958	5.44801	7.75615	6.12404	7.10613	3.92302	6.89085	9.47247	6.12558	6.17473	7.04415	12.1641	7.14279	7.28295	5.1797	6.75204	8.18349	5.809	7.70733	4.459	3.15702	8.49939	5.51136	7.10068	3.83958	6.75171	10.196	10.2088	3.90418	4.32913	8.27131	6.11514	7.42529	4.09442	3.21101	3.25169
TCGA-VQ-A91D	0.975342	1	7.45369	12.7781	5.60143	9.10811	6.77691	5.9969	3.35982	6.92561	8.83622	5.82095	6.60587	9.08778	12.4142	9.93718	5.32998	3.70088	4.38586	8.75567	7.66184	9.25558	4.60391	5.53874	8.62969	5.16253	6.68378	2.88736	5.14217	5.15872	10.2932	3.44722	6.45497	7.15724	5.23351	9.64521	5.35621	8.63142	5.45111
TCGA-IN-A6RR	0.561644	1	4.34581	11.9233	4.59068	7.48002	5.46641	5.71837	3.21648	9.14691	7.1651	5.58022	5.03594	7.98159	11.9096	6.209	4.85673	3.70057	4.11587	6.22222	6.03599	7.15872	3.50155	5.80583	7.35609	3.99126	5.75668	3.00542	5.36546	10.5719	8.59767	3.84687	5.0876	7.73052	5.22351	7.88392	3.33574	9.90991	3.84113
TCGA-BR-6565	0.764384	1	7.11296	11.9334	4.97698	7.40066	6.37886	6.278	3.55495	9.78869	9.24324	5.85645	6.83734	7.14169	10.4822	8.93645	6.49275	4.22495	4.12692	8.21129	8.44673	6.78393	4.07517	4.63373	9.31727	7.20063	6.59936	3.75394	5.63308	5.31176	10.3498	4.03197	4.78919	7.78096	5.84771	9.54654	4.7861	7.1511	4.37916
TCGA-HU-A4GY	0.0219178	0	6.31162	12.3118	4.76842	6.28638	5.8379	7.60101	4.00286	7.60628	9.17067	5.48275	5.90093	5.84619	11.3121	7.22592	5.93831	5.4375	6.28149	8.2028	4.90935	6.24944	5.40282	3.92287	8.26923	5.06407	7.34424	3.15655	6.01535	8.46834	9.71365	4.31412	4.8263	8.86085	7.29058	7.95041	4.55605	5.75922	4.24832
TCGA-KB-A6F7	5.30137	0	5.88838	10.8106	3.96487	7.34035	5.79754	5.05328	3.08305	8.35778	7.1116	5.12331	6.66672	6.59064	11.5982	8.22422	4.36206	3.52637	4.70948	8.08156	6.07992	6.7562	3.24498	3.50811	8.28174	6.0627	6.52852	4.54016	5.13462	7.73453	11.1927	4.53507	5.54146	7.1767	4.74152	7.23032	4.20756	4.17652	4.46649
TCGA-D7-6822	1.0274	0	5.78634	11.0116	5.52409	8.11898	6.54256	5.15666	3.31735	8.6316	9.02478	6.08018	5.61791	8.11276	11.6997	13.612	5.27993	3.98732	4.64015	9.24219	7.47715	5.97013	3.79528	3.93932	9.03553	5.77945	7.24119	2.96703	5.82801	8.22157	10.6546	5.96614	7.24881	7.6908	8.35208	10.0491	4.97391	9.02443	3.36283
TCGA-VQ-A922	0.753425	1	7.45492	11.7332	7.26847	9.22592	7.41441	7.90325	3.699	8.06142	10.337	6.93364	6.87496	7.5863	11.298	12.0692	5.8299	4.42984	5.94108	10.0331	9.38005	7.98597	4.93151	7.9589	8.69992	7.04814	7.64436	4.74746	7.11572	8.07055	9.50409	5.14913	8.08815	7.93246	6.77983	9.74999	3.88956	10.4874	3.90775
TCGA-VQ-A8P3	3.10137	0	6.21838	12.0922	5.53857	7.8886	5.4127	5.59665	3.37575	6.17513	8.22233	4.84068	6.02129	6.72162	12.1157	6.96611	5.67471	3.97493	4.37063	6.98053	7.20075	5.48458	4.72797	6.86041	8.10227	4.79964	5.91552	3.08158	5.2647	6.22742	8.54929	3.56792	4.64798	6.70112	4.84345	8.83833	4.29504	11.761	3.61575
TCGA-R5-A805	0.769863	1	5.30972	12.0832	5.59815	8.01196	5.45684	4.78056	3.60834	7.77414	8.34378	5.86665	5.30586	8.29281	12.0735	5.95787	5.64351	4.22364	5.36979	7.75333	7.14724	7.2501	3.50572	6.32448	8.10358	5.52937	6.72933	4.09832	5.9366	11.0345	8.96331	4.27818	6.71914	7.63373	5.28184	9.61689	4.58654	7.91124	3.50698
TCGA-CG-4444	3.92055	0	6.88137	11.3782	5.5232	6.7715	6.75946	6.04967	3.27295	9.9816	8.35986	5.07354	6.36713	6.29429	10.4608	5.54235	5.98517	4.05471	5.05143	7.09041	6.33006	6.52836	4.01224	4.32506	8.0512	5.28148	7.26528	3.15707	5.22202	4.87995	8.87119	4.25528	5.73055	6.86328	5.52778	10.1283	4.20112	5.72302	3.43522
TCGA-VQ-A91Z	4.63014	0	6.94169	10.9486	5.04273	8.52005	7.25513	4.78969	3.11263	8.46992	7.39761	6.40668	6.59773	6.68521	10.3054	7.14904	3.83707	3.25411	3.67768	9.06145	6.64302	5.79268	4.02452	5.37847	8.42302	6.56516	5.59366	2.85062	4.82694	3.71796	9.41292	5.96956	4.50649	7.26226	8.32865	10.6275	2.94393	10.8859	4.13311
TCGA-BR-A4J5	2.36164	0	6.21275	12.3944	5.47561	7.09235	5.18859	7.56318	4.07395	8.94233	9.37984	5.91756	5.61235	8.29264	11.2659	7.88579	7.57	5.34256	5.10639	7.92944	7.37217	6.77158	4.55577	5.32016	7.61021	4.77266	6.8202	4.44248	5.87967	8.31319	8.24974	5.33092	8.19969	8.38702	6.34444	8.33018	3.63862	9.174	4.02429
TCGA-CG-4477	2.58082	0	4.8925	11.8103	5.5019	7.03826	5.95665	5.65423	3.50294	8.73172	8.47737	5.5569	6.15516	6.83237	11.3584	5.69014	7.1084	4.37407	5.26344	7.32207	7.46809	7.9078	4.49308	5.66245	8.45385	5.9207	6.44928	4.5043	5.26248	7.2421	11.0805	6.67492	6.77725	7.13738	7.03808	10.086	5.84694	9.44169	3.48274
TCGA-F1-A448	1.7726	0	6.10634	12.1932	4.93229	7.32624	5.63902	6.31152	3.33199	8.02642	9.05217	6.21192	5.69889	7.41699	11.875	7.78919	5.76183	4.93129	4.48358	7.86233	6.31761	8.88658	3.96528	8.02307	7.67052	4.79751	6.72147	3.042	6.20408	7.5369	8.3765	4.8791	8.22771	8.36783	5.93477	9.86087	4.30317	7.47079	3.90333
TCGA-CG-4466	1.58082	0	4.2743	10.3267	5.00843	6.2529	7.59732	5.90665	3.21451	9.46897	7.5821	5.00676	5.98659	6.98277	11.9173	4.51255	4.48311	3.72979	4.1647	6.33917	5.2444	6.68894	3.42831	5.39179	8.10889	6.1674	5.56085	4.01979	4.73781	11.2566	8.57546	3.91994	6.11452	6.11643	4.36782	8.39771	3.70309	7.04604	4.22634
TCGA-VQ-A8PQ	1.30411	1	6.76435	12.4121	5.55255	7.61464	6.05488	7.90545	4.39454	8.95947	10.6116	5.41734	5.76881	7.99774	10.8014	5.78508	6.26928	5.41437	6.1909	9.7792	8.05997	7.05837	4.5874	3.45793	8.78284	5.10145	8.0687	3.43134	6.17305	9.92114	10.2106	3.77668	5.10287	8.61344	9.27232	9.14366	4.88602	6.04858	3.3371
TCGA-BR-8483	0.449315	0	5.46153	11.4901	4.33187	7.44912	5.54453	4.90147	4.06337	8.62255	8.04491	5.27274	6.31628	6.48563	11.2676	9.09785	5.3625	3.8312	3.37953	7.87717	9.33226	5.37859	4.33325	5.66321	7.95578	5.21991	5.01016	3.09396	4.57167	9.45251	8.96291	4.26547	5.61724	6.90726	5.58342	9.0885	3.29456	9.9251	3.81326
TCGA-D7-6527	0.854795	1	5.88681	11.2312	3.41101	7.85472	6.27358	6.31773	3.21978	7.83866	8.17481	5.31209	5.31646	4.87395	10.2673	6.14742	5.40076	3.88606	4.40086	7.0296	5.81307	5.33747	3.55579	3.58464	7.43659	4.96185	5.62784	2.9291	5.22745	4.60915	8.2578	4.15854	5.7767	7.03731	4.86153	7.63458	3.47312	3.99661	3.16144
TCGA-CD-8525	1.04932	0	6.80715	12.9121	3.80225	7.33063	6.19509	5.61211	3.48506	8.03326	7.65435	5.83505	5.84675	6.66076	11.4204	11.5256	5.26339	3.8739	4.23759	7.10231	6.81087	5.51464	3.77529	6.40086	7.78947	5.34121	5.78461	4.12445	5.35205	14.1054	8.94337	4.27114	4.58978	6.01919	5.46643	9.12012	3.58155	9.57091	4.08116
TCGA-BR-A4QL	1.34521	1	7.16675	10.815	3.98036	6.17	6.13175	3.72129	3.05761	6.79129	6.71572	4.16544	5.81209	5.75187	10.045	5.67478	4.33528	3.41469	3.39767	6.1035	7.36792	4.09201	3.84613	3.8079	7.53101	4.5366	4.44721	2.90682	3.73998	4.22881	7.914	3.15381	5.33039	5.52255	4.69372	7.90714	3.5488	4.61202	4.97108
TCGA-HF-7132	6.4411	0	6.55196	11.5889	5.76522	8.14726	6.8555	6.52348	3.70792	8.01079	8.99322	5.26843	6.09867	7.19862	11.8393	5.81311	5.78879	4.67129	4.85939	7.97614	8.01381	6.43524	4.12531	5.90625	8.39052	5.80512	6.37361	3.59893	5.5295	5.92346	9.90461	4.33874	6.38515	8.31045	6.40763	9.75804	4.80442	6.01799	6.22136
TCGA-D7-A74A	1.66301	0	7.13708	11.8053	4.62871	7.74309	6.14673	4.04258	3.19597	9.38901	6.25405	4.18401	5.9594	7.48453	11.7346	5.27484	4.72698	3.43644	4.2552	6.32635	6.93851	5.5075	3.78973	4.21603	7.84197	5.13243	6.29532	2.87523	3.67044	8.08181	9.14433	3.25492	4.71156	7.86343	5.61752	8.10256	3.51891	8.3728	3.48072
TCGA-FP-7998	1.85753	0	7.48618	12.1819	5.83207	7.92898	5.94653	7.09293	3.95951	9.98606	9.61219	5.62874	5.93661	7.80712	11.461	7.58403	6.2629	4.76488	4.8998	8.61331	7.65456	6.01489	3.68061	3.00954	8.918	5.61195	7.26312	3.71854	6.44323	12.4795	11.4532	4.34907	4.99231	8.2424	6.33574	9.09543	7.34912	3.88362	3.29036
TCGA-BR-6709	1.0137	1	6.06965	12.9657	7.45182	10.1054	5.68026	8.18743	4.64187	9.32321	9.3871	5.65233	5.37732	2.89862	10.4363	7.20862	6.08316	6.38705	4.5013	7.7398	6.97968	11.6678	7.69703	2.92245	8.89602	5.14126	7.47408	3.45795	5.50669	4.19778	10.2527	5.70597	5.1812	7.63526	6.15268	8.48805	5.12728	8.40079	3.43303
TCGA-BR-4361	0.003	0	7.08978	13.1849	4.97525	7.10238	6.49838	5.99709	3.48798	8.8427	9.18796	4.90735	7.21868	7.16319	10.6224	6.26025	7.03594	4.28001	5.14077	7.72883	8.66034	8.18749	4.55797	4.98814	8.56341	5.62411	6.97626	3.31945	5.00087	5.6874	10.4158	4.77388	6.85886	7.15167	7.12311	10.3366	5.47131	5.08753	6.76985
TCGA-IN-7808	0.287671	1	5.72908	11.8896	5.17632	4.99311	6.2147	7.91828	3.5778	7.83653	8.38769	4.69667	5.54356	5.53441	9.28075	6.58491	5.21551	3.80728	5.60537	6.99674	4.60644	5.54937	3.8966	3.36678	8.05805	4.71474	6.75935	2.96045	5.32761	4.40287	8.87329	3.42225	4.92122	8.17572	7.6298	7.94506	4.22102	3.34963	3.62269
TCGA-BR-8284	0.671233	1	6.84646	12.1255	5.28974	7.1029	7.00146	6.49275	3.60704	8.11574	9.70092	5.76276	6.52395	7.01155	12.8339	7.19021	6.71347	4.67201	4.87071	8.66059	8.40545	7.35263	4.63105	3.19482	8.71056	6.53082	7.12183	4.02925	6.61263	5.29795	9.88415	5.0193	6.87431	8.64137	6.95529	10.1703	4.49829	4.8246	3.3729
TCGA-CG-4465	0.750685	1	6.76487	11.8528	5.11323	7.04657	6.36974	5.54527	3.28384	9.20708	9.22707	5.28068	6.43953	8.20395	9.0017	5.27984	5.59354	3.49494	5.6922	7.56485	8.9828	6.26263	3.45961	6.12584	8.32592	6.09162	7.23135	2.90377	4.79905	5.64678	9.84975	3.81609	7.56572	6.65932	6.74971	7.83809	4.83781	7.43033	3.49008
TCGA-CG-4475	1.91507	0	6.4089	13.3553	6.312	8.15255	5.59441	6.18925	5.34585	7.9453	9.51013	6.5707	6.10554	6.63357	11.8228	8.93324	7.45139	5.61232	5.5558	8.26561	8.87019	9.20941	5.01945	6.21205	7.93101	6.1284	7.85654	4.99055	6.54798	9.01259	9.01377	4.79304	8.11437	6.83294	6.76473	10.8723	4.45048	6.9384	3.29772
TCGA-B7-A5TJ	0.917808	0	6.9717	11.5923	4.9553	7.85056	5.78889	5.36692	3.24194	9.34438	8.0858	5.53702	5.68312	7.72975	11.3809	9.55036	4.96591	3.72967	4.43339	7.46002	8.15641	6.45759	4.09522	4.29634	7.5461	4.59973	5.30611	3.00785	5.24268	7.17669	8.12027	3.86799	5.57873	7.51749	5.61187	8.30456	3.21715	7.74796	4.36553
TCGA-VQ-A8PU	2.27945	1	6.64234	11.8991	6.05315	8.204	6.40004	5.53671	3.20713	7.69173	8.07306	5.26832	6.37897	8.09239	11.1769	4.45651	4.40668	3.30593	3.52526	7.48443	7.50936	5.37861	3.73558	6.98144	7.84072	5.72134	6.43447	2.86196	5.55702	8.08973	7.62732	3.99825	6.45387	8.78761	5.13623	6.71172	3.09455	3.96667	3.48256
TCGA-BR-4256	0.778082	1	6.46357	12.9237	5.6512	6.82231	5.88497	8.61233	4.39713	6.06205	9.43642	5.90365	6.26934	8.04926	10.4621	7.758	7.69816	5.3837	6.26284	7.90238	8.74689	8.09595	4.22168	2.97542	8.30158	5.56751	7.77466	4.10455	5.51308	11.9926	11.1769	4.9893	6.35307	7.99147	6.54791	9.28987	5.78707	11.8587	4.6202
TCGA-EQ-8122	0.665753	1	5.60616	11.9251	4.99631	8.4214	6.46121	6.78527	3.78937	9.07756	9.15815	6.40299	6.04879	7.88906	12.9177	7.94927	6.76811	5.68153	4.67183	8.56528	8.9123	8.78687	5.34577	4.56214	8.29809	6.39944	6.87162	3.8925	6.59461	12.4461	9.75281	4.44295	6.79924	7.91263	5.92255	9.10901	3.7614	7.92949	5.88877
TCGA-BR-8289	0.221918	1	6.13262	11.9866	4.89671	7.85389	6.46329	5.90109	3.6003	6.28005	9.14998	4.9274	5.81357	6.74831	13.248	6.77958	6.45493	4.31532	4.95986	7.91705	7.72683	6.50345	4.53786	4.74301	8.4683	5.59912	6.26135	3.75278	5.69673	4.22762	8.81093	4.56391	4.92554	8.09526	5.97201	10.4622	3.66934	3.39302	3.78557
TCGA-BR-8291	1.66301	1	5.68133	13.3508	5.89339	6.99375	5.88564	7.5736	3.94691	8.65822	10.3314	6.17267	5.46029	7.06982	11.9077	8.08439	6.32051	5.79886	6.72567	8.64674	6.67496	8.96782	4.40158	3.65216	7.99533	4.71317	7.58283	3.37425	6.39482	10.3663	8.87097	4.47318	5.96515	8.43428	5.73963	10.8838	3.60423	3.97309	3.22235
TCGA-BR-A4PF	0.0958904	0	4.51945	12.2911	5.28611	6.78645	6.94084	5.06542	3.1675	9.51249	8.40488	4.46077	6.28543	7.87	10.2231	5.48383	3.82444	3.95252	5.36967	7.19882	6.08542	5.39971	3.7865	3.76362	8.50391	6.05893	6.5573	3.46333	4.92153	8.63383	10.5354	4.01844	6.47901	6.81706	6.94728	8.04444	5.41994	4.38909	3.72237
TCGA-BR-8591	2.34521	0	6.7005	11.4826	5.37645	8.27447	6.9409	6.10048	3.46913	8.78145	9.08133	5.99138	6.25192	8.76909	12.749	6.77295	5.72337	4.17941	4.49398	7.85919	9.76773	7.51303	3.90494	4.23212	8.9038	5.5819	6.7545	3.24763	6.13463	9.56524	10.1028	3.82826	5.87004	7.14832	5.40001	8.86856	4.78991	8.88326	4.5889
TCGA-R5-A7ZR	0.506849	1	6.28579	10.8658	4.37823	7.6098	5.95509	4.98772	3.02719	9.59737	6.46891	4.50831	5.46545	7.03562	11.4616	4.25966	4.20863	3.37263	3.47578	5.8989	5.42969	4.55438	3.27549	3.13617	7.24756	4.93892	5.13317	2.93756	4.5576	8.47904	9.37451	3.42553	5.01274	5.67928	4.75188	6.74585	3.45476	5.69816	3.3788
TCGA-FP-A4BF	0.460274	1	6.27736	12.998	4.5148	6.89687	5.33717	5.88245	3.69626	8.6713	9.20108	5.5361	5.79044	7.06196	10.5786	6.85785	6.44492	3.87105	5.28536	8.01316	10.4562	8.05964	4.62926	5.93589	7.95287	5.10222	6.77426	2.95755	4.98485	10.5054	10.2295	4.19978	5.56858	7.70245	6.58014	9.70809	4.52184	7.30011	3.9893
TCGA-CG-4306	0.00273973	1	6.53604	12.1264	5.83346	8.35933	6.34346	5.52283	3.41921	8.16657	8.9729	5.09494	6.98022	7.12139	12.1988	5.09968	5.60003	4.10749	5.09338	7.07942	9.57333	7.55542	3.43322	7.11003	8.36532	5.65465	7.2115	3.04301	4.83244	8.0536	9.95315	4.48702	7.80113	6.86498	5.40687	10.2635	5.05639	10.0901	6.68412
GSM2235556	5.75342	1	5.54258	12.5103	5.96894	8.94194	7.58176	4.88877	3.38748	8.06195	8.36825	5.44133	7.34429	6.8528	9.78131	12.8013	4.7424	3.3554	3.35653	9.01263	8.68971	5.55805	4.34004	4.14486	7.66911	5.66803	5.05556	3.16807	6.22491	6.12646	9.63774	3.58804	6.04859	6.71261	7.48819	9.68881	4.25675	7.0115	8.15855
GSM2235563	1.15068	1	5.67026	12.1771	5.90366	8.01063	7.36635	5.35447	3.66323	9.11944	8.59129	5.32038	6.45718	6.75687	10.6064	12.4168	5.93969	3.50875	3.85235	8.39319	8.71514	6.50648	4.25423	5.76458	9.08598	6.11814	5.78758	3.61237	5.76903	11.2541	9.77143	4.10769	4.71057	6.82781	7.10381	8.38487	4.16134	6.88369	3.62865
GSM2235564	6.90411	0	4.33834	11.3893	5.39201	7.61447	6.57436	5.64125	3.31656	8.34057	7.64024	5.84712	6.05827	6.1645	11.4801	11.7552	4.53123	3.74756	4.14163	7.83122	6.62771	5.48695	3.34832	4.69662	9.53367	7.38571	4.72647	5.60183	5.33434	7.42578	9.23546	3.89107	4.95997	5.64695	4.45089	6.81159	3.91154	9.40339	5.14623
GSM2235569	6.73973	0	7.27282	11.7928	5.26936	7.49212	7.72363	5.21013	3.77443	7.9801	8.41082	5.50041	6.53013	7.57873	10.8177	6.67565	4.85297	3.70403	3.73145	8.18118	9.51705	6.70956	3.6228	4.41188	8.86614	6.17852	5.86649	3.37232	5.30915	4.2591	8.61225	3.70076	6.71171	7.19033	5.07652	8.01211	3.88426	8.77331	4.04245
GSM2235571	6.57534	0	6.80699	12.8171	4.99142	7.60642	6.40695	5.05211	3.49947	7.93971	8.87965	6.01386	5.71166	8.57441	11.5632	7.42946	5.37076	3.16475	4.20413	8.46483	9.70155	7.32474	4.31423	8.17707	8.74081	5.25284	5.80974	3.53992	5.70432	4.23093	8.37614	3.35523	6.11951	7.28765	5.22182	8.68645	4.08837	8.70002	3.97111
GSM2235572	7.06849	0	5.18198	13.0047	4.79158	9.79365	5.39118	6.43114	3.51349	8.98219	9.42592	5.90165	5.97183	7.8312	10.6818	8.43075	8.97955	4.68336	3.99889	9.046	7.88104	6.80258	4.091	4.34443	8.02117	4.94297	6.68627	3.4985	6.93699	11.4273	10.8166	3.55038	4.31782	8.22019	5.79596	10.5407	3.98261	12.8057	3.24295
GSM2235577	1.56164	1	6.73599	12.8523	6.69045	7.4044	6.01601	7.17471	3.99574	9.14238	10.0461	6.15266	5.58646	7.09958	10.9954	8.87961	7.11189	3.7637	4.76541	10.2889	11.4127	9.25954	4.85793	3.4685	8.11903	4.41685	6.9856	4.25654	6.42772	10.4319	8.89337	4.78046	7.42033	7.94345	7.86876	8.12013	4.47781	9.47509	3.66478
GSM2235584	4.68493	1	6.32078	11.3622	6.02798	7.49268	6.14201	5.56803	3.50056	9.66001	7.52801	5.47066	6.50428	6.71036	12.1521	7.73919	6.37214	3.75577	5.89686	8.14915	5.97097	8.34003	3.53713	5.27421	7.62402	4.746	5.90607	3.45685	6.36333	7.65479	8.30241	4.15596	5.65461	8.19924	5.38385	7.81058	4.53148	7.1647	4.46009
GSM2235588	4.19178	1	6.8078	12.9437	6.06485	8.15233	5.54648	7.65142	3.65843	10.5398	7.93183	5.33433	5.00804	7.80906	11.1714	8.62075	7.8593	4.6003	4.84997	8.64707	7.8668	7.56601	4.38649	3.77549	7.39404	4.21781	6.81714	4.04941	5.84142	10.9129	8.1587	5.95565	6.00329	8.12765	6.66349	9.01909	4.24477	3.74599	3.31825
GSM2235589	6.32877	0	7.01417	11.6675	4.90187	7.41593	6.618	6.15322	3.39239	10.1913	8.39651	6.48164	7.20315	8.02775	12.2492	8.59398	4.7885	3.90987	4.75723	8.8723	9.35944	10.123	3.65675	3.68473	8.55761	6.08136	6.71596	4.76562	5.8024	4.29544	9.24277	5.17009	5.98585	8.45242	6.74819	7.38207	3.90445	12.1308	6.35651
GSM2235593	6.32877	0	7.77834	11.6309	6.72251	6.88884	6.70205	5.48155	3.09959	8.34398	7.64734	5.65613	7.88769	8.50714	11.4655	7.72915	5.1294	3.48348	4.17919	8.02716	7.8668	8.32677	3.13789	3.57409	9.12153	5.23387	6.0351	3.78536	5.19301	9.05618	10.4442	4.37408	6.01697	7.16426	5.84722	7.93609	4.04482	5.25306	3.97399
GSM2235599	6.57534	0	7.04647	12.7062	4.86141	8.46741	6.2677	6.19677	3.32594	9.88121	8.28666	5.02457	6.1088	6.94069	11.9408	8.48193	5.49825	3.89456	4.11767	8.15245	7.39453	7.82444	4.08122	5.92366	8.164	5.59815	5.1878	2.5873	5.72079	9.71639	10.0896	3.72872	5.40158	7.34418	5.70915	9.18222	4.56979	9.73606	3.79167
GSM2235600	6.08219	0	6.04302	13.2198	5.27182	6.37816	6.57256	6.40982	3.30926	8.62342	10.0413	6.36691	6.23744	6.55435	10.7106	8.5727	6.13701	4.80684	6.40638	9.10387	8.81495	9.5601	4.24405	3.94821	8.23575	4.74836	7.0075	3.4816	6.1711	9.31097	8.97709	5.06829	8.2795	7.74843	7.40913	10.234	4.10933	8.05424	6.63177
GSM2235602	6.73973	0	6.95597	12.7365	5.01983	7.54719	5.98131	6.98269	3.29041	7.5249	9.81746	5.60973	5.21334	5.92836	11.5787	8.08163	7.15899	4.73436	4.43973	9.48012	7.81081	7.42545	4.4254	3.73092	8.22086	4.80652	5.96991	3.49835	6.51212	8.82608	9.33075	3.79079	5.1782	7.96993	7.02398	9.61001	3.85501	6.10761	3.72339
GSM2235608	6.57534	0	7.69312	10.017	5.01499	6.51012	6.44111	5.29126	3.32375	4.71065	7.10354	5.53786	7.73063	6.36956	12.0822	5.81955	4.40618	3.54903	5.33476	7.22052	5.60607	6.14429	4.22427	4.38729	8.46852	6.46366	5.53553	3.73051	5.16942	6.58594	9.74113	3.73739	6.4792	5.91605	6.89137	7.04197	3.69874	7.81715	4.27678
GSM2235616	0.0821918	1	6.55631	11.9304	5.13122	9.42299	6.05865	4.98313	3.35972	11.7541	8.03286	4.78711	6.14036	7.62896	10.4514	11.9778	5.61102	3.61196	6.18593	7.63741	10.2494	7.45746	4.00325	7.65674	8.76751	5.61928	6.93996	4.43241	5.13719	12.3884	10.4976	5.26421	6.0979	7.20128	5.88857	10.3312	4.68145	9.2614	3.35293
GSM2235618	5.83562	0	7.10466	11.219	5.14082	8.17404	5.68002	5.55391	3.23882	7.43525	8.12237	6.02388	6.96413	7.32673	12.2963	6.38504	5.11682	3.98313	4.83911	9.54027	6.05913	8.03827	4.18637	3.74414	8.05771	5.43339	5.85575	3.11772	5.83857	9.1604	9.29078	4.0983	7.9669	7.93196	5.57757	7.17813	3.55212	7.6001	3.90296
GSM2235621	2.71233	1	5.69014	12.9056	5.46542	6.66924	8.05136	5.98774	3.20837	10.6201	8.93708	5.35382	6.03306	7.24547	12.2492	9.57176	5.22413	4.43135	5.32479	8.76505	5.06551	5.99479	4.63772	8.62035	7.82738	5.54338	6.43452	3.15803	6.76268	7.52032	8.62255	3.90258	4.9825	7.29573	5.13238	9.5919	3.91562	5.99035	5.57455
GSM2235623	1.72603	1	6.69325	11.412	4.77396	8.70745	6.00112	4.66081	3.4662	9.76691	6.94849	4.99501	6.88652	7.83919	12.5512	6.52161	4.27436	3.60663	3.9443	8.08803	6.86363	7.31808	3.4069	4.18949	8.71012	5.16243	5.33882	3.63322	4.77437	10.159	10.2508	4.81916	5.42024	6.54419	4.62668	7.61255	4.47855	9.25511	3.49961
GSM2235625	5.75342	0	5.93707	11.8781	4.81192	7.41702	5.24082	7.56631	3.64636	9.75928	8.40898	5.04724	5.27378	6.10655	11.5893	6.89338	8.44895	5.13643	5.72173	7.58183	5.24253	6.56584	3.77938	3.83383	8.0008	4.65612	6.90098	3.6572	4.66637	11.3756	8.95519	5.07255	5.87759	8.79678	5.51338	7.18983	4.48064	7.26529	3.31445
GSM2235629	2.9589	1	6.1752	13.114	5.49205	6.64983	5.58745	7.0028	3.36373	8.95045	8.96189	5.698	5.74697	5.67299	11.4504	11.1596	6.54959	5.53151	6.11373	8.1576	6.82104	10.2352	3.40662	3.84417	8.00652	4.79511	6.8974	3.82368	5.8572	9.13342	9.19672	5.91905	6.96793	6.75935	6.66204	10.3798	4.40339	7.58272	3.89248
GSM2235631	5.67123	0	6.46401	12.546	5.24981	7.21857	5.65356	7.25909	3.30164	7.62885	9.32731	5.28667	5.76667	6.21226	11.2589	5.35181	7.18428	4.13461	6.4132	8.45636	7.73501	7.54896	4.00788	4.10909	8.20123	4.95495	7.04284	3.16926	4.94695	8.0505	9.55065	4.45559	6.62112	8.33588	6.70035	8.27044	4.28479	4.22694	3.25591
GSM2235634	6.08219	0	6.29004	12.4627	5.65536	8.63687	6.28601	7.75661	3.45528	8.83408	9.27456	6.19226	6.12998	8.16961	12.4805	8.07195	5.39605	4.45476	6.30055	8.8517	6.13022	8.23413	4.51016	3.81524	8.10814	5.60187	7.21598	3.11694	6.08741	9.30152	8.85222	4.96758	6.16578	7.99919	5.62913	7.00975	4.32121	6.13475	3.36616
GSM2235636	5.67123	0	6.62026	12.421	6.05614	7.11298	4.95125	8.65175	4.19052	9.00606	9.30767	5.31372	5.0611	6.28966	12.0099	7.14501	7.35527	4.64979	6.07039	8.09498	6.11331	6.15086	4.55683	3.97028	7.80609	4.6631	7.80926	3.23137	5.41491	10.3289	9.15388	5.61888	5.64837	9.17116	6.24181	8.72577	4.0793	5.52488	3.88516
GSM2235697	3.20548	1	5.53221	10.3489	6.62908	6.59287	7.41634	4.71574	4.01306	7.6424	7.12792	6.09237	5.88445	7.94548	11.1044	5.13016	5.00359	3.25233	3.97333	8.11465	7.21788	5.49282	4.34375	3.49539	8.24931	5.96059	5.16463	4.17001	4.99883	7.77449	8.24182	3.75404	5.15987	7.85217	5.68332	9.70135	3.69293	9.53286	5.29606
GSM2235700	9.61644	0	5.73383	11.4862	4.18635	7.42839	6.21367	5.4937	3.34523	8.26634	8.43367	5.23364	6.31972	7.87425	11.8068	7.70742	6.44841	4.16429	5.26625	7.50906	7.65646	7.89924	4.99812	4.5142	9.06441	5.5203	6.64804	3.98028	5.4528	9.11316	10.3305	4.10104	6.71701	7.41652	6.54325	9.82595	4.00541	9.08029	4.66437
GSM2235710	1.06849	1	6.06899	12.0169	3.87524	6.05663	5.20804	6.27801	4.67308	7.32913	8.56023	6.37645	5.70324	7.47776	11.2277	6.88995	6.2793	4.59603	5.85737	7.87998	8.15387	8.07621	4.38521	3.49126	7.47881	5.42502	8.0348	5.17683	6.04219	11.3035	9.55271	4.44515	6.60887	7.50096	6.95931	9.33569	4.06388	7.40736	3.93906
GSM2235712	8.87671	0	5.07846	7.99879	3.8179	6.81753	7.40483	3.71041	2.8033	7.30235	6.40696	6.64144	7.17929	6.13457	11.5261	2.84401	3.44388	4.46772	3.05148	7.72721	6.36555	5.5629	5.85749	5.62153	8.86614	6.21101	4.44876	4.88897	5.98703	4.75038	9.02636	4.70506	4.31674	6.75082	5.93946	8.06679	3.68436	8.74106	3.29444
GSM2235718	9.78082	0	5.75453	11.9691	4.66436	8.29751	5.76496	5.45715	3.06284	6.66571	8.48085	5.02513	5.67424	6.78316	11.8123	4.39748	6.11395	3.93642	6.22277	7.47791	6.25601	5.80707	4.60103	5.36431	8.14482	4.89465	5.85895	3.24728	5.69025	6.08718	9.71664	4.25494	5.89156	8.55921	5.4185	8.85506	3.59451	6.42045	3.73669
GSM2235719	0.0821918	1	5.81045	12.0661	5.84824	8.55337	6.07533	4.84478	3.61804	8.8395	9.79319	6.7248	7.06273	7.93464	11.063	5.51136	6.24747	4.12451	4.05737	8.6043	10.4477	6.78769	5.3736	4.16135	9.65085	5.9562	6.271	2.94318	5.76622	9.38499	9.00066	4.90701	6.70944	7.31505	5.96324	9.15852	4.21763	6.78798	3.94839
GSM2235725	10.0274	0	5.9892	13.3462	4.79525	9.39886	6.15583	7.12731	3.37431	8.61153	9.19133	6.29096	6.26238	8.27949	8.85026	6.1099	6.70049	3.92331	4.40442	7.29796	8.59956	10.9982	6.18801	3.99282	9.00662	5.07792	7.73753	2.99358	4.94624	7.28416	10.7977	4.14488	5.7045	7.10402	5.0629	8.65172	5.43919	5.08776	3.65986
GSM2235727	9.69863	0	6.16188	11.953	4.17985	7.34284	5.23771	5.61248	3.34289	9.0679	8.5758	5.63305	5.76263	6.33649	12.234	4.1194	5.2968	3.75336	5.50821	7.48377	8.09941	7.38054	4.0304	5.19617	8.23244	4.46561	6.85899	3.22851	5.21978	10.0303	9.15211	4.01487	5.8183	8.16297	5.47493	9.60352	3.97602	3.69256	3.147
GSM2235729	0.410959	1	5.78566	12.5714	5.15591	7.69036	5.74453	6.80492	3.45341	10.5303	9.51282	6.2135	5.66914	9.08098	12.1592	7.58237	8.46156	5.06617	5.85	7.8218	7.37317	8.69215	3.91741	3.4589	8.40565	4.55648	7.64906	3.01791	5.92239	9.62958	9.90715	4.70004	5.11498	8.35504	5.52884	9.60745	4.0907	7.50864	3.2902
GSM2235736	0.739726	1	4.78714	11.0909	7.82496	6.58666	6.4797	4.89965	3.28054	8.81659	6.60792	5.31333	6.23488	7.14063	10.5601	5.90963	3.81703	3.29222	3.63369	8.52636	6.1467	7.25575	4.68649	3.64246	7.87508	5.28687	5.94723	8.19564	4.89767	7.57204	7.91117	5.71549	6.24229	7.48436	7.84529	7.16645	3.66044	6.59379	4.14281
GSM2235741	10.4384	0	6.28852	12.0336	6.09855	6.86853	7.02667	6.1899	3.10603	9.65247	9.25245	5.38995	7.03601	7.19302	10.8752	7.60663	5.07532	3.6534	4.0155	8.86898	10.5833	6.85671	4.34375	3.8805	9.02236	5.78981	6.17501	4.07291	5.7882	7.7703	8.76029	4.91036	7.38521	7.53889	7.44179	10.1421	3.81998	9.91074	6.89931
GSM2235743	0.328767	1	6.65488	11.6309	5.32755	7.93278	6.17381	4.8156	3.49526	8.36118	8.73487	5.92913	6.69374	8.41251	10.9384	7.02489	5.48328	3.55556	5.26665	7.82639	9.71163	8.06542	4.3917	4.24617	8.57566	5.46789	6.18314	3.82355	5.86258	7.55789	9.20978	4.33709	7.07523	8.06319	6.032	8.9401	4.31552	9.49675	3.12821
GSM2235746	9.12329	0	5.24366	9.35486	5.1123	7.17315	5.0494	6.55944	3.43469	4.86604	5.83953	4.8613	5.33096	6.54198	11.6922	3.14645	5.13266	4.03645	6.96942	4.87221	4.18486	5.53745	3.92683	4.47847	6.69027	4.94448	5.67338	2.94318	4.69588	7.49261	9.00705	3.53419	5.29724	8.33172	4.64413	7.6727	4.07898	3.52075	3.19662
GSM2235748	0.164384	1	4.58291	12.7835	4.38094	7.33065	7.41934	6.47223	3.13596	7.11875	8.66066	6.18852	6.1126	7.98111	11.1459	7.11579	7.80543	5.35787	6.30055	7.67605	6.08945	7.48532	4.28376	3.25584	7.89337	5.989	6.74552	3.4534	6.66401	5.19312	9.58126	3.70782	5.83178	8.34547	6.09375	9.98397	5.11804	3.93622	3.92028
GSM2235752	12.2466	0	6.06015	10.3993	4.65973	7.84946	5.70507	4.61235	4.21463	4.38931	6.61572	4.31112	6.119	6.67027	12.1378	2.67393	3.70018	4.22438	5.93425	5.41418	4.11307	6.14593	3.32296	9.01444	8.43227	5.30687	6.27374	3.38111	4.28052	6.32903	10.6326	3.57409	5.3379	8.72238	5.34392	7.60304	4.21873	5.54842	3.18925
GSM2235753	2.54795	1	5.13874	11.953	4.84993	8.04468	5.91581	6.04661	4.15837	5.12484	9.1701	5.227	6.29497	4.33379	10.3898	4.54549	6.26279	4.74617	4.96431	7.23428	5.85537	7.48825	3.80902	4.89894	8.29067	5.40856	6.67128	2.62839	5.15084	3.39168	9.76354	3.89237	6.3491	7.4891	6.77379	9.04942	3.75393	3.4409	3.2079
GSM2235756	11.5068	0	7.00251	13.0916	5.15149	6.30783	6.38572	7.1	3.3909	9.66549	9.54384	5.74823	5.7169	5.4866	12.8463	7.99713	6.00452	4.31223	5.51266	8.1498	6.25475	7.38859	4.67901	7.69596	8.48756	4.7855	7.61604	2.90454	6.02591	4.69479	9.4694	4.87485	5.72247	8.48554	6.48934	10.2979	4.21314	3.74263	4.01661
GSM2235759	0.986301	1	4.97901	13.0047	5.52629	6.55973	6.23005	7.18882	4.59654	8.54733	10.4126	4.74091	4.89469	5.67892	11.2277	8.92137	7.89534	4.98156	5.43154	8.60504	8.30161	8.41691	3.31502	5.69907	8.25105	5.70842	8.00135	2.82957	6.85298	4.20479	8.53512	3.81993	5.11207	8.43298	5.98471	12.0864	3.34154	6.56321	3.12198
GSM2235763	8.9589	1	6.71319	11.985	5.9917	7.38471	6.44404	5.8891	4.41477	7.10768	8.39381	4.15435	6.56351	7.52944	12.1667	3.42455	5.32492	4.08535	4.95661	7.31677	6.16811	5.23432	2.87959	5.79421	9.20678	6.05637	6.08716	2.87017	4.91568	9.70647	10.4367	3.88494	5.51862	7.36099	5.80493	7.7282	3.65621	4.56245	2.94878
GSM2235765	11.3425	0	6.69077	13.2786	5.8958	8.46461	5.98992	7.18594	4.09568	9.41938	10.4921	6.89468	4.87148	6.05216	11.665	8.40651	5.95042	5.08502	3.83868	9.07968	11.9984	8.96913	3.09174	5.21875	7.34112	5.6939	7.75895	3.39065	7.03041	9.55353	9.68066	3.89556	7.6241	8.22944	7.28432	11.2898	3.70062	9.24049	6.3959
GSM2235766	1.23288	1	6.02539	11.096	6.20969	7.82879	6.52972	4.74111	3.31624	10.0952	7.76001	5.34624	6.54318	6.49423	10.9384	10.1992	4.55917	4.10477	4.1316	7.62383	8.22895	7.17427	3.56229	4.12788	8.4722	5.09117	5.06119	6.40263	5.60987	8.68103	9.83003	4.46835	6.45816	7.16757	6.48241	7.84639	4.1707	6.57203	3.37998
GSM2235768	11.8356	0	6.97085	12.6373	4.58761	9.20711	5.82959	5.94449	3.93412	9.38609	9.7094	6.63116	5.86218	10.4526	11.7489	7.46062	5.84353	4.57827	4.18667	8.73839	10.5658	8.5579	3.36271	4.87025	8.18987	5.63912	7.8378	3.61894	5.53899	12.3245	10.9528	4.25131	6.86405	8.23044	6.69058	8.54569	8.21973	3.73825	3.10689
GSM2235769	1.80822	1	5.36997	11.096	7.78757	7.87159	6.7166	5.19199	3.56925	9.2688	8.44829	5.57338	6.56215	7.75304	12.1241	12.1798	4.67514	3.76145	3.90352	8.12495	8.57219	7.12468	4.62746	4.93279	8.29067	4.96998	6.36563	4.65691	5.34568	8.95158	8.6594	4.61027	6.70542	7.81149	4.76704	8.81449	4.05797	9.74404	3.98545
GSM2235770	0.575342	1	5.1614	11.7389	4.32349	9.05897	5.6705	4.90759	3.8161	9.05936	9.38248	5.36208	5.26493	7.88884	10.9918	4.83613	5.33306	4.13493	3.59761	9.28676	8.97512	6.02925	5.77573	8.09547	7.59204	5.28131	5.53553	3.90223	6.028	9.78741	9.69759	5.94378	8.10052	7.58551	5.1882	9.17184	3.65659	10.1404	4.31639
GSM2235776	1.64384	1	5.45278	12.341	4.88307	9.24925	5.33086	5.22828	3.3956	10.1	9.20979	5.1288	5.56853	7.90391	12.1964	6.93751	6.44363	4.60415	3.7422	7.95335	8.75966	5.70312	5.31839	6.36654	7.74916	4.87711	6.30385	3.83511	5.99824	11.141	9.88287	5.8038	6.56047	7.65764	5.8927	10.9433	4.59879	9.26755	4.24495
GSM2235777	9.45205	1	5.79875	12.3024	4.6509	9.11394	6.35679	5.63603	3.30008	10.1783	9.09027	5.27486	5.9568	8.09105	12.234	6.30782	6.00615	4.26747	3.81494	7.9631	8.69865	6.02524	4.60937	6.8167	8.54762	4.93879	6.42361	3.05058	5.75792	10.5136	10.3768	5.15427	6.22031	7.21517	5.75866	10.7116	5.34331	10.3936	5.4988
GSM2235780	0.003	1	7.49172	12.5336	5.2419	8.82081	6.41141	5.57636	2.93976	8.04522	9.45497	5.03809	6.11646	7.48623	12.2882	7.67531	5.36891	3.86525	5.14028	7.89009	8.65193	7.36519	4.44117	6.32359	7.78985	5.27876	6.34989	3.52411	5.31075	11.4352	10.3341	4.48031	6.63766	8.1982	6.04258	10.1955	5.51618	8.04485	3.38803
GSM2235782	0.328767	1	5.78319	12.3905	5.97111	9.1927	7.16542	5.69086	3.5931	10.1559	10.0965	7.54836	5.23334	9.4832	9.6446	12.4636	7.38683	3.92918	4.01356	9.35852	10.4401	11.1589	4.26913	4.24302	7.49168	4.25577	7.50838	3.54368	5.70552	9.80819	9.88804	4.39342	7.91993	7.27421	6.09116	9.45881	4.6463	11.6997	3.69329
GSM2235783	6.16438	1	6.86775	12.4006	4.57424	8.08066	5.62262	7.7125	3.60538	8.65837	10.1988	6.11746	5.04001	7.30909	11.5261	6.79178	7.17453	4.3457	5.61696	8.6043	7.80838	6.22858	5.39141	5.2508	7.48448	3.99927	6.66059	2.86474	6.19986	10.2348	8.9428	3.97319	7.43791	8.77384	6.43426	9.30693	4.2278	6.98378	4.01425
GSM2235784	8.46575	1	7.78537	12.0253	5.04079	7.68458	6.39409	5.22902	3.14408	9.9498	8.50869	5.882	6.09821	7.96351	8.86825	7.11954	4.77953	3.48805	4.58073	7.14655	6.11609	6.87685	4.01799	7.58052	8.8079	5.01017	5.8243	3.3684	5.23445	2.99835	10.6719	3.70872	5.1663	6.88347	4.89942	9.23894	5.91949	6.42284	8.36913
GSM2235785	9.36986	0	7.53281	11.5392	5.19666	7.29336	6.85785	5.90652	3.29025	7.97437	7.96317	5.58491	6.49007	5.72606	5.88017	7.15499	6.13492	4.53093	5.53121	6.48556	5.32821	6.9929	4.37617	8.29988	8.24077	5.3948	6.90444	4.24383	4.46619	5.00437	10.9579	3.94618	6.14163	6.66417	5.0007	10.4768	6.69199	6.37858	7.04983
GSM2235786	8.87671	0	4.94539	12.0917	4.47559	7.7376	5.128	7.01843	4.14087	8.77978	10.4422	5.37698	5.12033	5.61688	10.946	6.19347	8.56809	5.71099	5.04544	8.60968	5.7761	7.00923	4.69598	3.65644	8.53397	4.96238	7.70087	3.60556	6.76173	7.88013	8.59391	4.26416	5.34309	8.72962	6.74423	9.78853	3.7258	5.32783	3.78634
GSM2235788	9.61644	0	5.51117	12.2747	4.57259	7.33537	6.26338	5.97933	3.48928	7.23602	7.92403	4.41193	6.94889	5.11077	11.241	4.1142	4.71816	4.84758	4.8152	6.67736	4.71011	5.99242	3.99831	5.46657	9.27126	5.54702	6.91154	3.61505	4.69924	8.41277	10.9479	4.41756	6.15028	6.61242	6.12628	8.1898	9.86114	5.70943	3.0166
GSM2235793	7.15068	1	5.44622	12.5977	5.51574	6.80912	5.79032	7.25512	3.92367	8.53422	10.0483	5.52665	5.04557	6.3246	10.9578	7.7111	7.93267	5.435	6.36754	8.92532	7.37637	8.80866	3.59704	3.63358	8.33746	5.00155	8.17164	3.632	5.50529	9.67967	8.84773	4.6428	8.01798	8.03773	7.53221	9.83471	3.88608	8.34392	4.00278
GSM2235796	3.61644	1	7.69266	13.0259	5.83788	7.90581	5.80771	7.55656	3.15004	7.41236	9.54384	5.95518	5.28337	8.71831	11.9653	7.36558	8.80351	5.84483	6.39469	7.75398	6.12017	8.50355	4.4536	3.88982	7.57127	4.25068	7.39194	2.76751	5.54736	6.76902	8.15459	4.57161	5.94625	8.60106	7.1181	7.51588	4.47499	8.17669	5.70281
GSM2235798	2.05479	1	8.11798	10.1947	5.18781	6.85798	6.83229	5.25288	3.04107	6.39848	8.36917	5.55041	6.87738	8.52782	10.0139	4.91599	5.00154	3.61244	5.74046	7.21502	9.43758	6.90559	4.07817	3.69619	9.23563	5.80814	5.84648	3.08123	5.17101	4.47163	9.1452	4.35779	6.77558	8.03672	5.83444	6.78735	4.47931	6.10278	3.59095
GSM2235800	9.36986	0	5.87994	12.0336	5.52081	7.54547	5.73362	7.18932	3.20631	8.47866	9.86295	5.64711	5.46337	6.9859	11.8912	6.85704	7.81229	4.24585	4.54359	8.20895	6.73404	6.40853	5.46432	5.00382	7.4893	4.37818	6.61304	3.48015	6.13523	11.1794	10.735	4.64072	6.65793	7.84565	6.30648	8.48742	3.67237	5.21479	3.86253
GSM2235806	8.30137	1	5.25021	11.985	3.86009	8.74896	6.09375	3.983	3.82452	8.17395	6.74063	5.2582	6.11773	7.60141	11.8068	4.22319	3.60184	3.83819	4.58295	7.10828	5.55662	5.03504	4.622	4.07923	8.14959	5.29319	5.71974	3.33534	5.69299	6.08955	7.92536	4.04057	4.48946	6.98186	4.56413	7.35272	3.40778	6.53212	4.09189
GSM2235807	2.71233	1	5.89121	10.7389	3.64924	8.04211	6.3173	5.60762	3.61221	9.74771	8.43849	5.57683	5.92887	8.11696	11.4705	5.10994	6.30317	4.19652	5.11143	8.09942	6.16202	7.38669	3.99735	4.42723	8.60909	5.55117	6.33502	4.36355	5.50771	11.7681	9.28897	4.9371	6.90405	7.32669	5.78136	7.95249	4.11244	11.2917	3.31144
GSM2235808	1.89041	1	4.75442	11.0667	4.1127	7.82329	6.18752	4.35706	5.09581	8.92978	8.43177	5.21516	5.63333	9.88135	11.8068	6.47627	6.31411	4.4032	3.30853	6.93648	7.81269	5.46876	3.55511	3.37603	8.522	6.48511	6.18138	3.84818	5.52898	11.4273	10.3134	3.35259	5.02376	7.42401	5.07915	8.91507	3.60642	7.10824	3.11503
GSM2235814	9.28767	0	7.62113	12.0086	5.00361	6.56454	5.32675	6.87333	4.58162	8.96711	8.96697	5.0404	6.28329	6.36276	12.7755	4.49657	6.9061	4.6161	5.05829	7.70773	10.2726	7.0579	4.06592	5.58375	8.33395	5.04547	6.46999	3.43688	5.42443	10.5261	9.2688	5.1438	8.48264	6.79463	7.01529	8.76638	3.93504	10.1285	3.1985
GSM2235816	0.328767	1	6.52142	11.6805	4.93759	8.73508	6.15482	6.41406	3.53925	9.25463	9.28674	5.91402	5.72815	7.34199	12.2568	6.72238	6.78301	4.45197	5.00655	8.05334	8.63006	7.0245	3.87268	5.29751	8.22907	5.27357	6.14033	3.34347	5.88642	10.4689	10.1684	4.20344	6.6198	7.71037	5.93117	8.62306	4.5341	6.88628	3.86425
GSM2235817	4.52055	1	5.1658	11.533	4.5148	7.29764	7.11196	5.89274	3.32901	7.84693	8.87965	6.14846	6.26893	5.97697	9.98302	5.72694	5.43283	3.66968	4.50059	7.44496	10.0667	6.65531	4.30823	6.9325	7.75318	5.49346	5.92924	3.75556	5.2714	7.72635	8.57716	4.39062	7.2175	7.24271	5.70101	10.0458	4.34202	4.73778	3.05933
GSM2235821	9.20548	0	7.96784	12.2297	5.49205	8.00435	6.716	5.51588	3.32151	7.14121	8.9433	5.8909	6.27625	6.01194	11.9408	5.61665	5.64778	4.11755	5.14454	7.66406	7.50588	5.46876	4.26992	4.56334	9.02735	6.29702	5.9806	3.08234	5.25562	6.9491	10.4098	3.06833	5.74536	6.6586	5.24882	10.2082	4.80365	5.19388	3.149
GSM2235831	3.20548	1	8.56293	10.7271	4.73977	8.62353	6.02323	5.17481	3.74376	10.3147	7.25181	7.41049	6.0621	9.51358	11.4168	9.73243	4.70541	3.65017	4.05989	6.97682	7.43599	8.44299	4.85474	5.26358	6.58945	4.55648	6.56112	4.78889	5.3532	11.9978	10.3584	4.69568	5.61787	8.37176	5.27735	7.92123	4.44055	7.4767	4.0077
GSM2235840	7.56164	1	5.25404	12.0253	4.85058	6.11811	7.42761	5.77782	3.59892	8.3431	7.757	5.79517	6.95622	4.85131	11.3293	9.72121	4.13667	4.10787	6.05798	6.45827	5.18365	7.97007	3.2222	4.09206	7.79255	5.286	6.84533	5.82106	5.69181	9.44334	9.11478	6.24385	6.31484	6.49616	7.95867	9.77591	3.62633	4.91368	3.82159
GSM2235841	1.31507	1	7.05164	11.9153	4.53818	7.36691	5.96878	6.09935	4.47924	9.10671	9.03905	5.23777	5.99151	7.32524	11.5261	7.05652	5.21651	4.63281	5.81569	7.50305	5.3172	7.94252	3.40876	8.0005	7.33798	4.91583	7.49668	4.21102	5.59628	9.93794	8.99442	4.51816	7.84513	7.72001	6.74969	9.68609	3.92999	7.6937	4.26466
GSM2235842	1.15068	1	7.73335	11.3515	5.85667	8.72591	7.0083	4.65246	3.68106	10.3775	8.75053	6.50997	5.92555	8.67718	11.6057	11.9435	6.16019	4.49018	3.8398	7.86221	10.8125	7.63285	4.02913	6.38797	7.60167	5.83918	6.75883	4.89864	5.13757	10.2561	9.67822	5.43788	8.54775	7.74799	6.349	9.73761	3.92234	6.60563	5.55653
GSM2235846	7.56164	1	5.60102	11.9452	4.20752	6.9948	6.98014	6.13957	4.05834	8.09692	8.16268	6.7083	5.00588	6.54749	11.7202	5.4057	5.32714	4.19986	4.84631	7.15393	7.01471	8.07571	3.95574	5.1784	6.66027	4.22102	7.34438	4.10092	5.95394	7.50064	9.33665	4.62466	6.39173	8.90044	5.79918	9.62669	3.80128	4.88945	4.5109
GSM2235848	3.28767	1	6.42787	12.8876	5.26936	7.36364	5.65404	7.53629	4.13304	8.63138	10.5492	6.01436	4.70542	5.6541	11.8123	8.09572	9.86125	6.41852	5.29751	8.91615	7.94482	7.77983	4.90368	3.32676	7.58099	4.57083	7.68842	4.04079	6.37472	8.24735	8.46699	4.73246	6.20146	9.38362	7.41343	11.5518	3.54356	4.13542	3.38466
GSM2235849	0.0821918	1	6.76983	11.8065	6.16387	8.10682	5.9593	6.65465	3.80469	6.62388	9.30477	7.82758	5.59263	8.63488	11.5576	11.3426	7.24294	4.14079	7.29849	8.3988	11.3927	8.43735	4.20386	3.62249	8.23073	4.87378	6.79885	3.56358	5.36421	8.66414	8.97709	5.78441	7.71566	8.21648	6.00198	11.1865	4.20878	10.5315	4.21921
GSM2235865	2.71233	1	7.18976	10.8964	5.5742	7.93155	6.71538	4.72243	3.17364	8.44159	7.86311	5.20272	5.44253	8.10108	11.6811	4.97143	5.49298	4.1069	5.38473	6.81668	8.01305	7.23084	4.65985	4.73581	7.63153	4.99609	6.41091	3.29513	5.26869	11.3321	8.37378	3.31065	5.97931	7.10402	5.10458	8.83244	4.31112	8.56875	4.33651
GSM2235878	10.274	0	6.5823	11.993	4.79972	7.72073	6.07533	4.60388	3.33839	8.85152	7.91618	5.41549	5.56815	6.31933	11.8123	9.96126	5.24099	4.03528	4.93507	7.49981	6.22713	8.4192	3.85022	4.39084	7.40628	4.83094	5.96903	5.20077	5.24718	11.0443	9.72638	5.15118	6.18754	7.23888	5.19164	8.61364	4.53646	5.09518	3.98772
GSM2235879	0.493151	1	6.97044	12.4741	5.99606	8.86698	5.38844	6.62438	3.61746	8.3103	9.52479	6.61196	4.97573	11.0005	8.64434	8.24765	7.20531	4.50345	4.896	7.95939	11.5547	8.08869	3.5959	4.63743	7.8627	4.7855	7.41884	3.02576	5.87931	11.5311	9.97373	6.50882	7.38684	8.22267	6.77973	11.5696	4.87177	8.49615	4.46808
GSM2235883	1.56164	1	6.64992	12.0417	5.24017	7.37014	6.62897	6.68234	3.51995	6.64519	9.66229	5.4497	5.43657	5.90567	12.5781	6.84178	7.34339	4.74796	5.75074	7.97663	5.85305	8.19811	4.14289	3.68833	7.96729	4.45467	6.8143	3.51089	6.08237	5.78417	8.14212	3.5394	6.30685	7.51121	6.10551	8.76807	4.06999	4.14227	3.62164
GSM2235884	10.3562	0	6.94828	12.5977	4.73099	7.13748	5.41656	8.356	3.42556	7.74896	10.2538	5.53786	5.17221	6.08756	11.0388	6.50015	6.36122	4.61869	5.62138	8.20299	5.60798	7.885	4.28376	3.73282	7.57378	4.60498	7.05377	3.62082	6.17026	5.37251	9.49489	4.25547	5.79405	9.12741	7.48882	8.86382	4.46768	4.05735	3.94904
GSM2235888	5.58904	1	6.28736	11.5392	4.71725	8.11407	5.8378	6.39054	3.44623	7.5603	8.03201	5.00099	5.34673	6.00901	12.1818	5.02226	6.34202	3.8958	5.3512	7.37518	5.10446	6.17512	4.0606	3.64798	7.16581	4.68151	5.59359	4.03652	5.98243	9.58297	7.70473	3.83286	5.14442	7.86111	5.84596	8.21972	4.44743	4.81281	3.63169
GSM2235902	2.79452	1	6.41802	12.331	5.26509	7.4967	4.88638	8.24162	3.90853	9.12195	9.1348	5.02541	4.64038	5.97233	11.3243	7.21667	9.41184	5.95364	5.81968	7.692	5.86161	5.69957	4.88191	3.56713	7.16174	4.27658	7.21813	4.57736	5.68363	3.73298	8.05074	5.32491	6.11951	9.99417	6.7618	9.18328	4.27877	4.02567	3.26433
GSM2235904	1.72603	1	5.61342	12.38	5.20225	9.22936	6.94446	5.84802	3.58857	10.2478	10.1556	5.50947	5.23948	8.49312	11.9097	9.9021	6.41176	4.0405	5.03088	8.47481	10.8639	7.02817	3.63632	7.48398	6.94079	5.54066	6.43878	3.62974	5.75133	10.2921	9.09141	4.5986	7.01696	8.2544	5.99182	10.6931	4.25793	10.3082	3.43468
GSM2235925	11.0137	0	6.98316	12.5977	5.25673	8.5016	6.4377	4.74139	3.18421	7.16253	9.42102	5.51075	5.63406	9.0731	12.0627	5.68648	4.88266	4.01107	3.85878	7.75106	5.93061	7.94511	4.91939	5.93562	8.40209	4.54185	5.50063	2.99574	5.97052	7.17311	8.02786	3.73156	6.55659	7.73102	6.36379	7.5568	3.78456	8.56616	4.52036
GSM2235927	0.003	1	7.79053	11.5154	5.91801	8.46673	6.47458	4.64844	4.08767	8.01309	7.65086	5.32076	6.13083	8.58837	12.7135	7.56771	5.76618	3.81508	3.75549	7.77161	7.81144	6.40808	4.18019	7.34978	9.14671	5.53347	5.70871	2.80678	5.5513	8.57608	9.43873	3.6584	4.8727	6.55409	4.86447	9.19684	4.20282	9.15663	4.05854
GSM2235933	3.36986	0	6.14529	12.546	5.42026	7.2238	5.21777	7.68055	3.65914	8.29114	10.0817	5.34513	5.15822	5.86141	10.669	7.65088	8.68901	5.59863	5.75622	8.90451	7.93438	11.2725	4.38607	4.40685	8.11751	4.4388	7.27879	4.10736	6.19512	10.1826	7.55186	5.6121	5.83022	9.55516	6.41243	11.7045	4.14601	7.90045	3.71123
GSM2235935	1.56164	1	6.74345	11.9611	4.96303	7.59669	5.82581	5.49055	3.63829	8.45046	7.95456	5.07489	5.23266	6.65668	12.0691	6.39687	6.45852	4.39093	5.13943	6.32859	8.85029	6.08825	3.35575	4.07479	7.17893	4.76603	6.18776	3.68275	4.5101	7.19866	8.2275	4.12612	6.37895	8.38469	6.36241	9.99214	4.24937	5.42812	4.14637
GSM2235936	3.45205	0	7.2347	10.7349	4.40144	6.80518	6.07533	6.58604	3.36511	8.55666	7.20086	4.76205	6.00609	6.287	11.121	5.59366	5.46435	3.97085	4.98441	6.37662	5.9401	5.27597	2.92009	4.95015	7.67657	5.89949	5.5338	3.22749	4.66976	6.03109	8.09757	4.60383	6.35668	7.15116	5.61868	7.17419	3.5491	6.39164	4.28472
GSM2235938	7.56164	0	7.29646	10.0041	4.68011	7.04943	6.84755	5.32742	3.57077	4.07578	6.94736	5.48585	6.72206	5.92633	11.4655	5.61002	3.89311	3.69845	4.53697	6.97265	6.14272	7.48241	3.34714	4.67747	8.2872	6.04192	5.68509	3.89561	4.78094	7.85732	8.55572	4.43774	6.4509	6.14801	5.26087	7.08521	5.06733	5.71619	3.31264
GSM2235939	3.69863	0	6.0983	11.2711	5.97004	7.22744	5.21912	7.98711	3.94093	6.01125	9.18139	5.12665	4.82031	6.1471	11.9778	5.53876	5.7182	4.38903	6.59081	7.77161	5.98944	5.31328	3.95372	3.5758	7.31118	4.45019	6.91504	4.44712	5.30684	4.74878	8.41855	4.45492	5.76998	8.26321	5.60711	8.53102	4.07216	3.66905	3.48885
GSM2235940	2.71233	1	7.03656	11.772	5.11653	7.71193	5.46837	7.74491	3.78579	8.54639	8.931	5.30493	5.74009	5.90852	12.2035	7.06294	6.61696	4.40978	6.56059	7.39811	5.47661	6.04154	3.64095	4.20132	7.44511	4.93802	6.90493	2.75581	5.18119	9.4986	10.0248	4.32755	6.91526	8.39657	5.88279	8.14143	4.02153	6.68396	5.27592
GSM2235942	3.45205	0	7.37204	10.2903	5.10618	7.50723	6.14686	5.03116	3.36373	8.01232	7.06181	4.99856	5.97982	6.35111	12.1241	3.9356	4.41694	3.66061	5.76214	6.30043	6.45935	5.44581	3.70118	5.74639	7.54975	4.90652	5.70605	2.82835	4.75177	7.03146	8.7674	3.89566	6.7833	8.09483	4.81456	8.09485	4.09091	6.02357	4.23778
GSM2235947	10.6027	0	7.00423	10.6051	4.91551	7.11754	6.58434	5.46451	3.40374	7.79776	8.097	4.8784	6.61543	4.90778	10.6218	5.67712	4.13303	3.4681	5.00038	6.67151	7.41319	5.58818	4.02398	3.47499	8.7363	5.50709	5.69337	3.07527	4.85372	6.19721	10.9879	3.50335	5.24295	6.1883	5.31563	9.67532	5.64224	5.87199	4.28327
GSM2235950	10.5205	0	6.16779	11.0329	5.86113	7.98937	5.02939	10.1952	5.05309	6.3583	8.96563	6.00011	4.24722	5.8466	6.89089	8.11701	10.2806	6.70318	7.17897	8.00491	6.06433	5.73156	6.95604	3.33628	7.54018	4.36452	8.00727	5.43335	5.98703	2.87105	8.28528	6.07967	5.98755	10.5382	5.41887	7.86856	4.0971	3.71534	3.42306
GSM2235963	2.21918	1	7.75888	10.9358	4.42513	8.08704	8.20155	4.83656	3.47309	7.8641	7.61155	5.44534	6.26107	7.18575	12.1378	5.48784	4.26721	3.80841	4.03558	7.41023	6.46152	6.48764	4.47686	8.61122	8.66925	6.23059	6.39688	3.1107	5.57055	7.54021	7.87672	4.32303	6.59972	7.1394	4.46057	7.39553	3.92469	6.96655	4.54864
GSM2235967	0.821918	1	6.31418	11.1733	7.28104	7.42086	5.08643	4.34135	3.20524	4.22499	7.92954	5.43222	7.38771	4.87119	11.6112	8.7782	4.60569	3.53408	5.38992	8.0205	6.76264	6.30893	4.53666	3.90798	9.62045	5.97288	5.59445	6.26214	5.9531	2.98511	7.88874	5.22733	4.27639	6.49814	6.74869	8.12345	3.72764	6.51896	3.44951
GSM2235968	4.84932	0	6.23696	13.249	4.10839	5.96147	4.94117	5.26434	5.33099	5.63647	4.80522	4.75461	4.21504	4.02053	3.26278	12.3945	5.33271	9.28293	4.60109	4.64136	6.56296	5.13802	3.238	3.55967	7.6466	4.81913	7.81873	5.97638	4.58537	2.62808	9.12668	4.68674	3.83214	8.84212	3.57075	7.74269	4.40761	3.05359	3.14536
GSM2235970	1.47945	1	6.39692	12.9637	5.86062	7.93531	4.98911	7.97081	3.82739	8.48228	10.684	5.84335	5.15754	7.75145	11.5524	7.06899	6.58316	4.01222	5.23419	8.16667	12.3689	7.36476	3.73291	8.77281	8.1818	4.65987	6.69557	3.22994	5.40119	11.5826	9.32883	4.76393	7.59405	8.94155	6.64994	11.2153	4.23967	11.5412	3.84577
GSM2235978	2.79452	0	6.81369	12.7365	5.25254	7.31518	6.04729	5.95076	3.42348	9.23523	9.12661	6.12744	5.92107	5.39998	12.4205	6.44641	4.91906	4.03296	5.4333	7.92267	7.45969	7.08311	3.07718	3.52531	8.94749	5.2381	6.95584	2.906	5.72827	12.2477	10.8595	4.23475	5.16592	7.40442	6.12413	8.51055	5.02578	3.49516	3.31019
GSM2235979	3.45205	0	6.5186	11.3034	5.14933	7.17728	6.14631	6.59709	3.35062	8.89206	8.86287	5.67944	5.61681	7.28372	11.3193	7.43267	6.47386	3.73521	6.28127	7.96564	7.06556	7.40019	3.80038	4.51536	8.05314	5.54885	6.47045	3.6833	5.75298	8.00556	8.36105	4.14328	6.6513	8.59635	5.65488	7.96712	4.1284	5.07924	3.84596
GSM2235980	0.493151	1	6.60914	12.7835	5.10087	9.5625	5.68372	5.77782	3.2543	10.5177	8.84764	6.18748	5.3801	7.09299	11.5108	7.4653	5.60797	4.02569	4.21663	8.19493	7.43599	8.46904	4.2114	8.41263	8.32346	5.21958	6.5587	4.23266	6.5481	4.85545	10.3804	4.6308	4.17901	6.69383	4.3155	9.09224	7.5331	10.7729	3.58678
GSM2235985	2.87671	0	4.91261	12.8703	4.53439	9.14825	4.4934	4.3396	3.28735	8.89765	9.06805	5.53991	5.4674	7.58925	11.2634	6.91487	5.28071	3.68385	4.02237	8.53136	10.8125	6.85944	4.10628	7.65328	7.8341	5.28983	6.03325	2.77522	5.60548	8.31669	9.14011	4.70068	6.75922	7.89133	5.42517	8.86298	4.75501	10.4711	3.82337
GSM2235995	0.821918	1	7.06144	12.0498	6.17115	7.77635	6.76508	5.42499	4.61152	9.66001	7.86995	5.79751	7.02848	8.85409	11.6758	6.71104	5.01886	3.52567	3.9081	7.19546	7.51089	7.39249	4.36384	7.39292	9.68989	5.24814	6.08166	3.0682	5.02951	7.62008	9.80944	4.89354	5.56316	8.33384	5.97761	7.31064	4.43841	13.2875	7.47335
GSM2235999	7.80822	1	6.36091	11.8781	5.40916	8.66615	7.52941	5.35147	3.19561	8.4381	8.85576	5.34327	5.80736	9.82985	11.665	6.03538	5.27779	3.7378	3.58	7.758	7.58143	6.46189	4.10733	6.62702	8.39099	5.88498	6.82309	2.74328	5.37079	4.04244	9.12323	3.70051	6.44114	8.75959	4.93198	8.48595	4.4962	8.52293	5.99012
GSM2236010	3.12329	1	6.1859	10.3677	5.05834	7.78407	5.64234	6.68101	3.08132	10.8171	8.59644	4.89569	6.74763	7.30283	11.441	4.68508	5.60986	4.27789	4.56994	7.40609	6.14232	4.86638	5.01739	3.50521	8.32168	5.31464	6.40772	3.70578	4.73593	6.43007	8.70387	3.73223	4.17314	7.83485	4.88884	7.20852	4.00531	3.55746	3.8633
GSM2236012	0.246575	1	5.93471	12.2205	4.46017	9.78803	6.23483	5.40813	3.63293	11.0958	7.66927	5.61795	5.59263	9.28678	12.3946	6.32342	4.92047	5.91755	5.11598	6.93978	8.30161	7.63237	3.07303	6.03843	8.22907	5.79219	7.76146	6.46546	5.43073	11.7681	9.5746	6.04366	5.22397	7.08321	5.75582	8.8586	4.15491	8.65597	3.71692
GSM2236017	1.39726	1	5.56568	11.2507	4.80672	7.84104	4.87316	6.2031	4.18466	8.42212	7.60869	5.40331	5.17291	8.30078	12.1241	6.81777	7.53397	5.20211	5.56874	6.78398	5.31538	5.31755	4.41159	4.02144	6.90476	4.70826	6.11479	4.26814	5.65179	8.08916	9.14351	4.1124	6.03028	9.45043	4.87278	8.12151	3.96497	7.33875	3.38929
GSM2236019	7.56164	1	4.84486	10.871	4.81067	6.59623	7.87582	5.8903	3.90709	10.9467	7.94744	5.54365	6.12998	7.55002	11.5313	11.4021	4.74306	3.89929	4.78472	6.40336	8.55595	7.90021	3.14946	3.46654	7.42903	6.37672	6.43168	4.10976	5.03982	8.11573	9.04453	3.9952	6.12566	6.11596	6.5757	9.01721	3.58139	5.6837	4.15505
GSM2236023	8.87671	0	6.70283	10.688	5.30446	7.03527	6.44166	5.11782	3.82278	8.40617	7.06536	5.08796	6.7714	7.74931	12.0366	4.50534	3.98787	3.87665	4.56662	5.56467	5.46175	6.77617	3.63413	4.49807	8.35131	5.88945	6.63585	3.78425	4.72868	7.48976	10.4519	3.23926	5.35692	7.34804	5.51969	8.54494	6.05217	8.21343	4.25034
GSM2236038	3.28767	0	6.32119	12.0661	4.67391	7.9541	5.60277	5.47072	3.65568	8.88067	9.40173	5.32989	5.32945	6.53791	12.1378	5.09392	6.14738	4.46331	5.34113	8.00067	9.59941	6.44261	3.83388	3.42215	7.66286	4.56522	6.53472	3.35974	5.21329	6.76902	8.77585	4.30484	7.66074	7.93196	6.61592	10.7636	3.76539	8.40887	3.51646
GSM2236039	3.45205	0	5.37992	11.9452	5.34476	6.72536	7.48079	5.21955	3.43351	6.88736	8.68708	5.57725	5.24549	7.18001	11.5054	12.2799	5.01705	4.09877	4.32153	7.8528	6.13791	5.59539	3.09822	3.89944	8.9932	5.31252	7.13849	5.15845	5.30333	8.22981	8.78283	6.34071	6.48648	6.83626	8.02258	9.90739	3.71872	8.72322	6.18274
GSM2236040	3.0411	0	9.26159	9.51288	6.14304	7.95846	6.87566	5.25393	3.2871	7.81293	6.28888	5.34624	6.71482	7.65308	12.056	5.98794	4.38438	3.62125	4.54065	5.87286	5.537	6.92456	3.58884	6.93905	8.1464	5.0702	6.24707	3.25453	4.68574	10.0522	9.61483	4.03648	6.32276	8.07354	4.62565	6.82536	4.58638	6.08972	4.55819
GSM2236041	3.36986	0	6.03884	12.5845	5.03804	8.74128	4.95898	7.12537	3.36067	9.95631	9.91738	5.32221	5.39789	7.88723	11.9037	6.70999	6.30148	4.44577	5.29369	8.56767	9.29982	5.82775	3.75861	3.66078	7.90176	4.61044	7.47456	2.99067	5.55776	11.7904	9.24087	5.05904	5.72361	9.63194	6.47216	8.11495	4.1089	7.53955	3.77325
GSM2236043	3.28767	0	5.43397	11.7456	4.72146	7.03375	5.35419	6.3056	3.46368	6.73186	9.39852	6.15002	5.89303	6.08374	11.2911	5.64239	5.76429	3.88351	5.73061	8.48838	8.90882	6.57728	4.01734	3.88882	7.87508	5.24855	7.27385	2.95225	5.5841	10.0092	9.1839	4.20976	6.47748	7.73102	6.47029	9.93955	4.20443	9.88232	3.81285
GSM2236044	11.589	0	7.81858	11.6932	6.1616	8.32999	6.6806	4.31078	3.45611	9.35605	8.26178	5.79988	5.69133	7.14309	11.0711	12.0126	5.3574	3.51702	3.63856	8.42362	9.1379	7.42837	3.55144	3.64704	7.56532	5.67841	5.66638	5.08052	5.47248	11.0673	9.28534	4.34262	6.83059	6.87525	5.13615	8.10128	3.91765	9.13792	4.9119
GSM2236047	4.0274	1	5.03317	11.7132	4.05122	7.1562	4.67502	6.60117	3.21352	7.27513	8.5623	4.36205	5.30365	6.47324	10.0161	5.41667	5.5794	4.25039	7.28889	7.8282	4.76348	4.84547	4.01227	3.72969	8.46464	5.59633	6.54423	3.07206	5.58737	7.06998	7.99163	3.56771	5.49526	8.24553	5.82913	9.54947	3.8471	6.50468	4.7194
GSM2236049	2.71233	1	5.90314	11.0764	4.33208	6.59623	5.53206	7.39066	3.78264	5.99758	8.54791	4.36967	6.74452	5.57123	10.3078	4.68623	5.50395	5.07552	3.90474	7.91907	4.44142	5.74082	5.32463	3.63215	9.457	5.98117	5.43156	3.28651	6.72771	5.78886	7.93488	3.81912	4.79207	6.98018	7.53836	8.25808	4.06796	6.61663	3.9551
GSM2236052	9.53425	0	6.91789	10.2153	3.86483	6.49992	6.75627	4.91046	3.57606	8.02571	7.91928	5.14304	6.12327	7.36756	11.3101	5.41015	4.38355	3.98393	4.05228	7.36582	7.90841	6.22654	3.3608	5.26997	7.71119	6.13171	5.80447	3.44625	4.74314	8.64396	8.58359	3.73943	6.0198	6.33608	5.22258	7.94343	3.96681	7.82846	4.51693
GSM2236058	11.1781	0	6.86213	12.2032	5.48362	7.16545	6.2904	5.85883	3.65081	10.0187	8.86049	5.26589	6.01627	8.00009	11.051	6.89794	6.77922	4.62683	5.16606	9.06638	9.31387	7.68903	4.33963	5.05102	8.50088	5.18946	6.63096	3.1702	4.73286	10.9988	9.12668	5.30805	6.54784	7.9277	6.18154	9.86454	3.51169	8.91967	4.01756
GSM2236061	10.6027	0	6.42549	12.9637	4.69845	6.61366	5.62554	7.30711	3.76927	6.40159	9.30913	5.17081	5.21776	6.03695	11.6978	6.74503	6.19746	4.71976	7.45732	8.00616	6.38491	7.27336	3.56355	3.63242	8.32692	4.82951	7.38443	2.93722	4.80261	7.32655	9.47999	4.77163	6.53004	7.77266	6.99786	9.17395	4.89856	4.99358	3.61509
GSM2236062	10.6027	0	5.18316	11.4347	5.17288	6.47942	6.60218	5.7685	3.36663	9.27022	8.33783	5.58406	6.83076	8.18972	12.1104	7.29563	5.53427	3.818	5.85508	7.74137	7.73745	8.12332	3.76157	6.04083	8.96256	5.02583	7.10261	3.37333	5.12812	6.11709	9.33075	4.20311	6.67967	7.12933	5.11747	9.55577	6.19902	10.0528	3.7012
GSM2236064	6.32877	1	6.88312	12.0253	5.07993	7.60701	6.56731	4.1354	3.4034	9.34419	8.01412	5.41941	6.43217	8.29428	11.3101	10.5711	5.13523	3.95321	3.68761	6.97779	8.69238	7.69252	3.63811	3.73944	9.19173	6.41781	5.79509	2.73228	4.30252	11.1603	9.57906	3.29912	6.3634	7.40183	5.85002	7.95308	4.88442	8.48762	3.90235
GSM2236068	3.45205	1	6.23733	11.3137	4.77223	7.16341	5.00643	8.71485	4.4189	7.81493	9.02126	5.54407	4.14172	5.88496	10.4458	7.60732	9.99872	7.04175	5.64723	7.76091	5.30654	5.58357	5.06802	3.52251	6.71708	4.33047	7.52916	4.38621	6.28134	8.64899	7.70995	5.11256	6.03227	9.43029	6.48841	8.65248	3.60113	4.61826	3.4108
GSM2236072	2.71233	1	8.59144	11.9691	4.71725	7.64208	7.32671	5.28831	4.03474	10.6268	8.39842	5.59037	5.9568	6.62042	11.9653	7.72843	6.04521	4.21081	4.03393	6.19646	9.1574	6.60039	3.76958	4.41078	8.55569	6.29195	7.36361	3.335	4.8694	11.2064	10.2508	3.87682	6.56532	6.47962	5.98969	10.3331	3.99441	7.18654	3.23765
GSM2236076	2.87671	0	6.84535	11.4748	4.82624	8.1238	5.96282	4.50038	3.59089	9.64544	7.75849	5.04416	5.53009	7.4727	11.1586	5.26611	5.13014	4.13852	3.55809	8.8239	6.80066	5.84124	3.902	4.17632	9.22701	6.16737	4.97253	3.47422	5.08036	5.11316	9.7816	3.93538	5.95173	7.76295	5.73423	9.61133	5.0304	11.1703	3.09191
GSM2236077	3.12329	0	6.40394	10.4161	4.85653	7.25563	6.28712	4.704	3.70728	8.64926	7.2058	4.73447	6.55185	6.65897	10.9994	3.97226	3.99143	4.09325	4.50164	5.94016	7.86092	5.42777	3.7298	5.1653	8.05619	4.90138	5.76212	2.8718	4.57464	5.82472	10.1141	3.97958	6.32193	6.661	5.56538	7.81058	4.7795	6.7121	6.84924
GSM2236078	11.6712	0	4.64102	11.6248	4.93947	6.83103	6.65306	4.14164	3.4444	8.55004	6.41994	4.79875	6.66587	7.15446	12.056	6.60817	5.4284	3.62825	4.88592	7.31221	6.79099	5.56557	4.24126	4.81223	8.59019	6.84042	5.57697	3.13602	5.06923	6.59092	7.55267	3.58689	4.18722	6.51864	5.03283	8.49182	3.81913	7.31521	8.13972
GSM2236084	10.5205	0	6.60107	12.3115	4.80693	6.9789	6.252	5.5864	3.7077	5.99426	8.23418	4.76594	6.38354	7.43145	12.4981	7.51804	4.53336	4.05518	4.39596	7.90825	7.48168	6.54765	4.07088	4.66075	7.63281	4.98485	6.06448	2.9925	4.98925	3.61847	9.35602	3.85039	5.97646	6.35989	5.25621	8.17256	4.04443	6.32213	3.5263
GSM2236085	12.4932	0	6.92932	11.6491	4.92368	6.21666	6.51651	5.05248	3.39027	8.04445	6.91168	5.04724	6.45538	8.44081	12.0034	8.17691	4.68646	3.79621	5.05912	7.75398	7.70269	6.84405	3.38434	3.83491	8.0167	5.23218	6.4044	3.36922	4.86008	9.24278	10.1943	4.67879	6.07254	6.55852	5.60989	7.70928	5.9262	6.14695	3.78217
GSM2236088	2.79452	1	6.1544	11.7066	4.70784	6.32491	6.18481	4.77884	3.58527	8.80891	7.23313	4.47043	6.13262	7.73208	12.1964	7.86206	5.35776	3.95768	5.51888	7.82003	7.34221	7.97514	3.71508	5.28394	7.30577	5.2609	7.3281	3.95601	5.38847	8.50694	8.69145	4.541	7.32489	6.93316	6.03411	9.25165	4.11062	7.55423	4.48619
GSM2236090	2.54795	1	5.9222	11.7859	4.6029	6.40679	6.00621	5.95823	3.13106	10.2041	7.59668	4.54016	6.06081	7.92438	11.3482	7.98436	6.13492	4.12227	5.32178	8.90794	7.62718	8.82431	3.00475	4.02623	7.59919	4.49226	5.67213	3.61182	5.50369	10.704	9.61923	4.40785	5.51634	7.31848	6.51627	8.05547	4.16799	9.30678	4.56164
GSM2236093	12.411	0	6.10187	11.3728	4.38264	6.43462	6.27526	4.71288	3.42041	9.31537	7.68412	5.14367	5.93726	7.94654	12.0034	9.11439	5.48927	2.99418	4.78352	8.03332	7.00599	7.16545	2.94908	3.83529	7.84509	4.38178	6.04416	3.52201	4.59555	10.4607	9.47161	4.39929	5.68308	7.0409	5.38621	8.32963	4.43304	8.03555	5.31929

## Sheet: T10
Table S10. Results of LASSO Cox regression analysis in the discoverying cohort
id	futime	fustat	TP53	SKP2	AR	CD24	CRYAB	NOTCH3	MMP11	SERPINE1	MUC4	BRCA1	PRKAA2	MMP7	TGFB2	CD274	KRT17	HOXA9
TCGA-RD-A7C1	1.38904	1	4.50781	6.08971	3.42091	14.2158	4.55347	6.54783	6.11147	6.79746	3.71427	5.18409	3.66867	5.78938	3.70628	4.93443	4.05535	4.42375
TCGA-BR-7851	1.03562	0	7.13462	7.5959	3.5405	12.5979	6.38347	8.31816	8.29196	7.41631	3.19275	5.28569	3.69914	5.61762	4.62218	4.69951	5.7123	3.65009
TCGA-BR-8487	0.0931507	0	6.40421	6.15791	3.0702	10.9427	4.49159	7.06808	8.17652	6.18114	4.58484	4.77819	2.94925	6.12647	3.01509	4.25031	3.91785	4.2331
TCGA-BR-6564	2.17534	1	6.35411	5.02629	4.40728	9.95721	9.98567	8.14857	6.64407	6.7217	3.46852	3.97478	5.12684	9.55971	5.21146	3.81159	3.54493	3.28091
TCGA-D7-6526	1.43288	0	5.3606	6.13802	3.30514	12.0203	5.60292	7.45876	7.78813	7.22936	6.2537	6.32815	3.31805	12.8711	3.94384	3.23968	6.21647	3.50571
TCGA-CD-8530	1.03288	0	6.29432	5.64026	4.04055	11.4611	8.5986	8.6228	5.50116	8.57213	3.82586	4.69533	4.37644	6.07858	4.90589	4.10996	4.62964	3.58624
TCGA-FP-7735	0.290411	1	6.52788	6.01108	3.36529	10.9747	5.82517	7.57305	6.43151	7.58913	3.15049	5.08903	3.00957	11.4341	4.11726	3.31744	5.65894	3.24483
TCGA-MX-A5UJ	1.64384	0	6.559	6.17628	3.84271	11.777	7.05493	7.98889	8.75388	6.94186	4.04176	4.84346	3.60188	6.43425	3.62021	4.16268	9.61787	5.00261
TCGA-BR-4367	0.003	0	6.76237	6.30181	3.23335	10.2803	6.12692	8.432	8.61859	6.89108	3.07942	5.00695	2.99314	8.03179	4.55648	4.71577	7.81055	3.78419
TCGA-D7-5578	1.05479	0	6.82764	6.28193	3.28603	10.2309	6.07695	8.04825	6.98394	6.12214	3.70858	5.08084	3.00888	5.00548	4.3448	4.09923	4.94836	3.95503
TCGA-VQ-A8PX	5.38082	0	6.86949	6.10294	3.05709	11.8358	3.58843	6.60353	5.51882	5.65347	8.11433	5.23799	3.43248	6.55325	3.53856	3.57915	4.9033	3.13501
TCGA-D7-8579	1.74247	0	6.43274	5.4497	4.57846	11.7067	7.89279	9.06067	6.81991	6.22732	5.15474	4.75893	5.04815	12.2882	4.6504	3.98887	9.51141	3.68187
TCGA-HU-A4G8	1.89041	0	7.36934	7.25438	3.28191	10.1734	4.55621	7.64647	7.33328	5.52214	4.1903	5.7284	3.02056	6.16134	3.80451	5.53559	6.93298	7.69329
TCGA-3M-AB46	4.83562	0	5.16887	6.46375	3.25549	11.1895	5.20156	6.56428	9.23693	5.98769	6.65157	5.98339	2.8703	5.7293	3.36596	3.27848	7.31237	4.36792
TCGA-VQ-A923	0.003	1	7.06514	6.40401	3.33464	11.5986	4.82912	8.37787	7.04683	7.20348	4.15506	5.91481	3.01035	9.97637	4.41084	5.10601	4.6258	3.25004
TCGA-BR-6710	0.747945	0	4.8693	4.39242	4.04721	10.6878	6.47629	5.37379	3.85127	6.52063	3.31932	3.53294	4.05795	3.92521	3.38326	3.39753	3.21046	3.09585
TCGA-BR-6802	2.57534	0	6.53	5.85966	3.44951	12.1764	6.02378	8.10528	8.68425	7.60601	7.64282	5.67958	3.15079	7.73303	4.05071	6.15146	10.639	3.9849
TCGA-D7-8573	1.62466	0	7.63586	6.80541	3.13864	11.6738	3.84502	8.21672	7.35921	5.004	3.21238	5.86062	3.08319	8.41053	3.65741	4.04104	4.89531	3.19151
TCGA-VQ-A91E	1.81918	0	6.49749	6.56006	3.09163	12.7462	3.93748	7.27826	5.34934	6.39865	5.52103	5.58387	3.19918	5.68181	3.63223	4.37108	6.97197	7.14217
TCGA-VQ-A8PP	1.95068	1	7.35748	6.20612	3.68018	9.75065	5.28759	9.68506	10.941	8.17624	7.69294	5.44415	2.90778	7.75814	4.87073	4.77633	11.8218	5.34414
TCGA-MX-A5UG	0.309589	1	6.82224	6.02876	4.42721	11.5552	7.06592	9.67839	7.21533	8.7049	6.16815	5.12865	3.73707	10.7799	4.84057	4.76834	9.40179	3.92151
TCGA-CG-5732	5.75342	1	4.29945	5.00478	3.10183	10.1496	4.7115	6.63481	4.74352	5.10664	5.76158	3.96665	3.06856	7.90564	3.63885	3.70362	7.11921	3.39418
TCGA-CG-5719	0.0849315	0	6.06158	5.24842	3.92976	10.5913	7.45645	9.02861	10.1032	7.713	3.7748	4.84452	3.59617	12.1242	4.07111	3.59564	10.4523	3.3991
TCGA-CD-8532	0.969863	1	7.02228	5.98276	3.57435	11.7873	5.7614	7.83701	9.02425	7.09183	3.35521	5.20667	3.20246	10.1154	4.5572	4.38274	4.08918	3.3255
TCGA-HU-A4GT	0.542466	0	7.28674	6.69333	3.16816	11.5418	3.88514	6.47403	7.94636	6.68907	4.31976	5.33752	2.85736	5.16472	3.57314	4.21488	6.41235	4.30224
TCGA-BR-4280	0.550685	1	7.49226	6.68936	3.14056	11.0554	4.32976	6.76116	6.82031	6.08021	3.62116	5.42323	2.87277	4.6383	3.5764	4.88818	3.6526	3.49956
TCGA-VQ-A8PE	1.84932	1	5.16503	6.8853	3.57672	10.1787	5.77904	8.63701	7.81216	7.96668	5.7332	5.87099	4.85975	9.21118	4.42751	4.69315	5.94925	4.47357
TCGA-CG-4469	0.589041	1	4.33048	6.61731	3.2366	11.9309	4.42834	7.08476	5.61655	6.35559	4.04669	6.32353	2.86126	5.35593	3.78716	4.60622	3.86696	4.85163
TCGA-D7-6815	1.33151	0	7.52853	6.10606	3.56353	11.5448	5.18744	8.20221	9.85457	5.91835	4.92641	5.92896	3.16065	8.47663	4.04196	4.6884	11.0341	3.1106
TCGA-F1-6874	1.20548	0	7.20216	6.18415	3.56346	10.4348	5.25706	9.23707	8.78861	9.7665	6.62093	5.96326	2.96379	4.40405	4.05878	4.91755	4.1898	3.43437
TCGA-BR-4366	0.003	0	5.23254	6.52596	3.57043	12.0234	5.54318	7.17765	7.84827	8.07852	5.3416	5.89364	3.25991	7.67722	4.2572	3.79489	6.32541	4.24666
TCGA-D7-6519	1.71233	0	7.31623	5.50856	3.72887	12.8138	5.4573	7.31171	10.074	6.85982	6.45833	4.69884	4.45524	13.0752	5.16093	3.45919	11.7272	3.70519
TCGA-F1-A72C	0.947945	0	5.88108	5.9639	3.41297	10.3276	6.353	7.66744	9.6748	6.87523	4.12477	5.45603	3.50981	10.5119	3.87804	4.01561	5.83337	3.73096
TCGA-BR-8365	1.46027	1	6.36688	5.65662	4.72314	10.7011	9.35352	8.3755	6.26659	7.75149	3.30313	4.93336	5.81376	7.21537	4.95906	4.34447	3.25098	3.291
TCGA-RD-A7BS	0.920548	1	5.41579	5.4453	3.80767	11.7096	8.16799	7.68176	8.32769	8.39676	7.44571	4.91785	4.01803	12.3592	5.18786	4.46374	11.4745	4.27176
TCGA-VQ-A91A	3.28767	0	7.03689	6.69925	3.56243	11.4649	6.3913	9.14325	7.91915	9.00719	6.84689	5.8008	3.04392	9.99958	5.14983	4.82898	4.13836	4.50199
TCGA-BR-A4CR	0.003	0	7.09035	9.12056	3.29463	13.7263	4.3908	7.83063	7.43271	7.42138	3.16827	6.22415	6.02885	4.39456	4.56482	3.90002	4.14166	3.48108
TCGA-HU-A4H3	2.41644	0	4.73473	6.29056	3.18248	12.0049	5.31231	8.44661	8.36107	7.16343	3.01591	4.56167	3.02829	10.62	3.86631	3.90976	12.5273	8.50793
TCGA-VQ-A94P	0.221918	1	5.98129	5.31643	4.64542	9.02363	9.82601	8.52748	6.00183	6.86577	5.00828	4.2681	5.76365	6.59409	5.96456	4.14883	5.81261	3.27367
TCGA-VQ-A8E3	1.81096	1	5.27627	7.0725	3.22937	11.3286	4.07967	8.01315	6.44371	7.341	7.56313	6.20127	3.20716	10.5885	3.54404	6.32235	6.84418	4.79419
TCGA-BR-6801	3.35068	0	4.35872	5.26887	3.52705	9.23908	6.7945	7.70199	8.94566	5.73464	3.11474	4.15713	3.63704	7.42968	3.88481	3.50542	5.68999	3.42631
TCGA-HU-A4H5	1.98356	0	4.16681	6.7961	3.27769	11.4012	5.11968	8.54639	6.63885	6.08296	4.20297	5.45008	2.94429	9.35516	4.39032	3.76793	9.77034	3.57053
TCGA-CD-5804	0.003	0	6.24019	5.72193	3.54932	9.72407	7.5885	8.05146	8.87598	7.49006	4.19003	4.58926	3.57951	10.5821	4.13345	3.3795	5.04617	3.15753
TCGA-CD-8526	1.04384	0	7.58001	6.78103	3.59334	10.5799	5.3753	8.84235	7.15956	6.8981	3.17503	5.76491	5.01851	8.15478	4.8103	4.29328	6.58966	3.96635
TCGA-IN-8663	0.282192	1	6.22309	6.19924	3.15459	12.0041	5.13796	9.19376	10.1202	10.4713	7.73586	5.76757	3.12647	7.78996	4.85867	6.8988	11.333	5.04789
TCGA-BR-8676	0.627397	0	6.59009	6.42695	3.14526	9.95944	4.89504	5.31999	5.37762	6.06837	3.7364	4.96976	3.15408	3.52662	3.2605	3.6264	3.29423	3.09722
TCGA-BR-7723	2.39452	1	6.76868	7.1465	4.70946	11.4876	5.45928	9.43006	7.404	7.5951	2.9303	5.6707	5.33177	3.95783	4.82244	4.32673	5.7245	3.23
TCGA-R5-A7ZE	1.51781	1	6.6233	6.67036	3.12645	12.2451	7.62564	7.66828	5.66763	7.28287	4.65779	5.02589	3.57224	9.81016	3.51893	3.71862	13.0098	4.2229
TCGA-RD-A7BW	0.427397	1	6.01712	5.56067	4.80109	10.955	9.50755	7.82177	9.70604	8.76233	6.51763	4.3823	5.00575	11.119	5.57323	4.45476	4.11896	3.61931
TCGA-BR-4357	0.003	0	7.25959	6.19375	3.28829	10.7717	5.80873	7.39033	7.49474	7.46958	5.51013	5.64554	4.40145	7.45863	4.2139	5.42475	6.02667	4.40132
TCGA-BR-8683	0.821918	1	5.69785	6.07045	4.16342	10.9507	6.36136	9.50009	10.0531	8.19084	6.4198	5.91565	5.26279	10.762	5.84181	5.12068	9.49752	3.91858
TCGA-BR-6707	1.65753	1	7.253	6.19284	3.29828	12.0699	5.25688	7.43406	8.42423	5.7078	5.63733	4.82638	2.94181	7.34084	3.93668	4.69619	4.71667	3.21647
TCGA-VQ-A94U	2.24384	0	5.28626	6.33396	3.86994	12.0941	7.06486	8.43964	5.56296	6.85913	6.43835	5.65282	3.49818	7.54484	4.06856	3.52404	8.04601	4.958
TCGA-BR-8081	2.68767	0	6.71211	6.24231	3.51696	7.18941	6.15778	8.01891	9.46907	7.65241	3.10902	5.23231	3.05619	4.48252	3.59973	5.55068	5.26257	6.23657
TCGA-BR-8589	2.26027	0	7.38125	7.03775	3.05501	12.0149	4.6598	6.30009	5.93775	5.50038	4.61398	6.0583	3.03117	10.8787	3.4299	5.10421	3.7394	3.16144
TCGA-VQ-A91V	3.55342	0	5.82467	5.96638	3.22654	12.3913	3.97764	7.07708	7.01934	5.75424	7.54207	5.5256	3.21311	7.37131	3.257	3.57656	11.1246	4.72976
TCGA-BR-A44T	2.84384	0	6.21631	5.18351	4.45936	10.0102	8.64092	6.56654	5.17395	7.13542	4.02539	4.3527	4.64659	5.60781	3.88691	4.37267	3.42006	3.2642
TCGA-CD-A48C	0.967123	1	7.00575	6.6125	3.36513	11.1048	6.03482	7.48037	9.57432	7.94785	6.84623	4.75518	3.02413	11.9197	4.26783	3.78995	7.77638	4.12519
TCGA-CD-5801	1.09863	1	6.98164	6.07566	3.11273	11.9393	5.4573	6.60214	7.92317	4.8075	2.99322	4.68255	2.85364	10.9666	3.67474	4.19538	3.21046	3.25125
TCGA-BR-8680	2.66301	0	6.96249	7.01867	3.36201	12.5516	5.21708	7.21491	9.39626	5.27585	3.70642	6.20795	4.21227	8.34082	3.52957	3.27196	6.60677	7.63329
TCGA-BR-8361	2.59178	0	7.42056	6.65251	3.18543	7.24253	5.14873	7.92877	7.87343	7.07188	3.1763	5.64479	2.97376	9.09879	4.14881	5.36721	4.88332	4.03316
TCGA-VQ-AA6F	4.50959	0	6.29779	5.80724	3.16478	12.3021	4.94029	7.6849	6.56247	4.95183	3.9607	5.64429	4.30173	9.87169	3.95693	4.04016	3.29016	3.19912
TCGA-VQ-A8E7	3.11781	0	6.72915	6.4194	3.28586	11.4363	5.58889	8.58034	8.47215	8.33797	6.05088	5.62064	2.98945	8.25889	3.75785	3.62904	11.6986	4.48986
TCGA-VQ-A8DU	0.454795	1	6.42864	6.74656	3.32263	14.2914	5.47327	7.20667	7.12521	5.68876	4.74445	5.40651	4.76339	11.5063	4.18382	3.85097	9.42138	4.49062
TCGA-BR-6455	1.15616	1	7.81717	7.08501	3.35606	12.3321	6.07162	8.13099	7.62641	7.89575	4.89437	6.0892	3.19953	9.13331	4.3852	4.19025	7.90839	3.12664
TCGA-VQ-A91K	5.10137	0	7.04232	5.90047	3.59836	13.1225	5.8006	8.34722	9.37789	5.74416	5.06804	5.54229	3.81388	9.08303	4.34838	4.51543	8.41796	6.41578
TCGA-BR-6454	0.003	0	5.73581	6.51015	3.33824	11.57	5.47895	7.3108	7.92064	6.53907	5.18324	5.6347	4.35502	11.8717	4.72046	4.42056	7.7496	3.53766
TCGA-VQ-A94T	0.936986	1	5.98062	6.71241	3.50568	9.97642	5.23913	8.58501	7.10356	6.28071	7.8364	5.76398	4.91032	4.25573	4.48237	5.15012	10.2077	4.44325
TCGA-VQ-A8PH	1.06575	1	6.60855	7.18271	3.14104	10.6385	4.5725	6.39556	6.94581	5.42784	3.62905	5.01528	4.17688	5.02399	3.4572	3.58662	5.51517	7.26072
TCGA-BR-8382	2.08767	1	6.98875	6.22655	3.43341	11.1638	5.80391	8.02031	10.6424	6.2075	4.15257	5.00687	3.19946	8.71839	4.42645	4.97186	9.53568	4.16538
TCGA-KB-A93H	3.13699	0	4.10134	6.38337	3.07664	11.849	3.7857	5.90517	6.21609	5.2402	6.29572	5.01581	2.92723	7.87649	3.31767	3.69319	5.72133	4.45989
TCGA-VQ-A8PC	3.85479	1	6.15736	6.28269	3.73777	11.6482	5.10248	7.27602	6.50541	6.73081	5.53532	5.78323	3.98819	8.6106	4.62237	4.29483	7.98121	4.15598
TCGA-BR-8588	1.06575	0	6.9087	6.30512	3.6452	11.8238	6.94769	8.09443	7.95477	7.9972	6.36727	5.34982	3.77693	5.4564	4.14693	4.36944	6.90126	3.57593
TCGA-FP-7916	1.1726	1	6.58615	5.84287	3.6307	12.3096	6.40944	8.84111	8.88363	5.62833	3.45032	5.04403	3.71596	13.3439	4.531	5.07324	6.05636	3.36767
TCGA-HU-8604	1.90137	0	6.42364	6.01251	3.12868	10.1257	4.96207	7.61147	6.67833	8.56798	2.94385	5.60773	3.03446	4.13117	3.99912	8.49924	3.19343	4.0751
TCGA-CD-8529	1.02466	0	6.19067	6.03988	4.02518	10.0654	6.52632	8.66883	9.39372	8.23163	4.15465	5.54041	3.48999	10.4608	4.65295	4.37386	8.75767	3.45719
TCGA-BR-8590	0.778082	1	6.42372	5.75178	4.60983	11.3783	6.89688	8.7338	9.65967	7.35067	7.27401	4.99484	4.6357	12.4972	5.22874	4.2923	9.06682	4.09346
TCGA-CD-8535	1.06849	0	5.03631	6.78605	3.49234	10.1956	5.86372	8.09806	6.79795	6.95669	3.27092	6.16422	2.89212	10.1969	5.47729	4.38291	7.03148	3.57832
TCGA-F1-6875	6.01918	1	6.6633	6.58532	3.10858	10.3397	5.33531	7.56233	6.19007	8.17069	3.01239	5.83262	6.02635	11.995	6.09225	4.57284	7.89937	5.37065
TCGA-VQ-A8DZ	1.08493	1	6.23107	6.64913	3.25073	11.9759	5.22754	7.97262	6.92173	5.9097	4.92145	5.46682	3.23581	10.7795	4.36545	3.59667	8.49627	4.48749
TCGA-HU-8249	2.4137	0	7.01539	6.76414	3.10541	8.70329	4.23866	7.33072	6.99618	6.79155	3.34899	5.74833	3.10894	6.89083	4.10146	4.63931	6.21725	8.06463
TCGA-BR-7901	0.287671	1	6.6815	5.9753	3.97108	11.3707	7.00518	8.96853	9.96334	8.66392	6.72114	5.08864	4.38051	9.70006	4.96858	4.35844	7.31791	3.4154
TCGA-SW-A7EB	0.482192	0	5.30356	6.03228	3.34944	10.9596	5.59967	7.46985	6.67102	6.38254	3.30925	4.52062	4.62376	5.8561	3.83543	3.58364	4.1472	4.27877
TCGA-CD-A486	0.526027	1	6.01543	5.95984	3.31073	9.84106	4.93825	7.82385	10.2183	7.98775	6.38028	4.49667	3.84836	9.88407	4.05897	3.60037	7.81628	3.1982
TCGA-BR-A4J6	0.0547945	0	6.57477	4.86172	3.96344	11.7776	5.94788	6.75723	10.258	5.2969	7.39025	4.21983	4.61153	9.26842	4.02797	3.28017	11.7473	3.1885
TCGA-FP-8209	4.96164	1	6.52647	5.68004	5.22011	9.03465	9.45759	8.81248	6.98422	7.88074	3.03832	4.98999	6.29915	6.79563	5.74422	4.54507	3.60731	3.33669
TCGA-CD-8534	1.00548	0	7.71959	6.06473	3.62099	11.305	6.28635	7.22169	4.18559	4.2703	6.05322	5.60992	3.90953	8.43526	3.99104	3.72351	3.40245	4.41829
TCGA-VQ-A924	4.61918	1	7.8659	6.36812	3.22477	13.3056	5.87651	8.68247	8.87205	7.14982	6.99532	6.07879	3.2453	6.13804	4.12742	5.62559	6.93067	7.13259
TCGA-BR-8080	0.8	1	6.1707	6.18021	4.45351	12.1831	7.84605	8.67114	7.02093	7.98016	6.55658	5.78679	4.9492	7.99927	5.04073	4.35579	8.24934	3.71756
TCGA-CD-8527	0.59726	1	3.72434	5.98829	3.6018	10.632	6.72159	6.92061	9.8039	5.34868	4.52099	5.39436	3.2769	12.3144	3.91141	3.40418	5.70319	4.34779
TCGA-HU-A4GQ	0.00821918	1	6.64447	6.22405	3.62546	11.3751	8.17158	6.84412	9.08705	6.68939	6.48758	5.09375	4.00081	8.38034	3.91728	4.87397	9.01496	8.29675
TCGA-D7-A6EZ	1.69315	1	7.73029	6.83236	3.16703	12.7706	4.94893	7.80036	6.73259	7.06644	3.07258	6.15455	2.87543	11.8484	3.5746	5.74481	4.51185	3.19647
TCGA-B7-A5TK	0.789041	0	6.40432	5.29903	3.66687	11.8372	7.54978	7.32275	10.3536	7.50753	3.52067	5.02532	3.88778	12.4538	4.03742	7.06487	7.47577	3.14152
TCGA-D7-A4YU	1.36986	0	5.5521	6.24116	3.8508	8.82274	6.6776	8.5633	6.34379	4.65908	4.09163	6.53599	3.91656	7.73201	3.55617	5.30113	6.70717	4.41856
TCGA-CG-5725	1.25205	1	6.31624	7.72639	3.15705	10.1322	5.29474	7.5378	8.4724	6.82805	3.47089	5.48732	4.88876	5.66727	5.52953	3.39364	7.38286	4.48258
TCGA-BR-6563	3.26027	0	5.98969	4.97657	3.99033	10.5647	7.57553	8.03252	6.74496	6.40181	3.29192	3.77566	3.3995	9.1734	4.25222	3.86959	6.0299	3.45775
TCGA-IN-AB1X	1.12603	0	6.79079	6.26555	3.34063	10.9964	6.84053	8.27716	5.10962	7.5957	6.4341	5.41996	3.71423	10.896	3.87827	5.80722	9.68209	4.32096
TCGA-BR-4370	0.003	0	6.47776	5.28754	3.9119	9.27265	7.27311	8.52299	9.38145	7.81679	3.03343	5.02195	3.53426	10.1878	5.14297	5.37492	8.70764	4.8568
TCGA-VQ-A91Y	0.810959	1	6.17501	5.92066	4.5725	11.6162	7.60718	8.77816	10.3797	8.43606	5.16895	5.17578	5.32653	9.08691	6.32799	4.5225	9.62006	3.2808
TCGA-HU-A4GX	1.68767	0	6.7718	5.89181	3.12975	10.3374	4.84188	5.93248	7.34	6.32014	3.54236	5.22335	3.19379	6.51081	3.61598	4.46976	6.08288	3.67643
TCGA-VQ-A8PK	1.48767	1	6.56107	6.14545	3.468	12.6289	4.73345	8.84682	9.66309	8.82916	4.50278	5.95816	3.97638	10.8324	4.16751	4.57831	9.19304	3.30947
TCGA-HU-A4H2	1.07945	0	4.25105	5.50612	3.12635	13.1667	4.62019	6.76827	7.03939	6.11431	7.1055	5.08652	2.90137	4.79597	3.44496	3.72545	3.35799	4.51351
TCGA-BR-8486	0.003	0	5.23741	5.9536	3.39441	10.6988	5.34258	8.8892	8.63764	7.46479	3.82309	5.83849	4.31316	9.35494	4.9501	4.42441	5.21293	3.4266
TCGA-HU-8238	0.126027	0	4.59395	5.81258	3.12167	12.043	5.16388	6.51228	5.42293	6.96504	6.69334	5.04587	3.17622	8.71662	3.70801	3.97996	10.5336	3.59973
TCGA-IN-A6RL	1.11233	1	6.19128	6.25267	3.39895	11.1945	6.58534	7.6081	5.47196	6.81744	7.49471	4.71426	4.49058	10.3338	4.99683	3.5364	10.9122	3.42631
TCGA-VQ-A8P5	0.643836	1	6.21935	6.31436	3.69173	11.4018	5.15456	8.05496	11.1653	7.52863	7.59747	7.22842	3.1564	12.4036	4.40443	4.19574	7.47388	3.74249
TCGA-MX-A666	1.16986	0	6.83752	6.9843	3.3796	10.4766	4.81719	8.63957	5.74365	5.71921	4.31255	6.45618	4.59211	6.36783	4.23053	3.83891	5.99626	5.13519
TCGA-B7-A5TN	0.786301	0	7.02225	5.92539	3.81752	12.6386	6.89309	8.85564	12.2439	8.44144	6.21683	4.34805	2.99908	12.6457	4.15338	4.11494	12.8499	4.14059
TCGA-BR-4253	0.339726	1	6.93458	6.2587	3.14191	12.0822	4.32133	6.81066	5.74252	7.02175	3.38267	6.1949	2.89906	8.01404	3.89741	6.98595	4.41614	3.12943
TCGA-BR-8687	0.684932	1	6.00866	5.40299	3.6671	12.1485	5.38812	8.0515	10.3982	7.02089	4.91803	4.94496	3.47125	6.26547	4.19259	3.2786	3.8827	3.10083
TCGA-ZQ-A9CR	0.0657534	1	6.0436	6.82524	3.33752	9.87222	6.72621	8.23431	8.76938	10.159	4.94684	4.67839	2.8703	9.37242	4.41778	4.57806	7.1397	3.6701
TCGA-VQ-A91Q	1.73425	1	6.1766	6.4262	3.80199	11.6387	6.03638	8.68551	9.01664	9.06277	8.99003	5.84384	5.64285	9.46519	5.51637	4.1759	9.6361	3.82041
TCGA-D7-A6EY	0.953425	1	6.51923	6.24337	3.79903	11.3511	6.30926	8.05344	7.93918	5.76422	7.85183	5.63736	3.28364	11.4043	4.84216	5.58686	10.5241	4.17573
TCGA-RD-A8N1	9.6411	0	6.72488	6.1347	3.40046	11.3579	6.00596	7.72125	6.46628	7.88011	8.54958	4.90202	3.5598	7.41168	4.05843	4.61221	7.30159	4.02825
TCGA-FP-8210	0.419178	1	6.96718	5.73872	4.89196	11.327	8.4054	8.93892	7.4715	6.60471	4.34104	5.01626	4.28445	11.3303	5.62191	4.45611	8.01245	3.59797
TCGA-CG-4442	0.003	0	6.9847	6.55671	3.34461	9.8982	5.3295	7.03097	6.63142	7.1009	3.11295	5.25836	3.02303	6.55589	4.36595	4.51963	10.3843	8.05605
TCGA-CD-A487	1.02466	0	6.24944	5.19734	3.68314	9.95021	6.88248	7.11091	9.43412	5.4296	6.7509	5.33954	4.23266	13.3056	4.1152	3.60985	10.8584	4.16036
TCGA-CD-5798	1.11781	0	6.31806	4.83227	4.38412	10.7952	10.2074	7.97427	11.2765	7.59274	4.54575	4.08898	4.96275	12.3251	5.78092	3.82627	10.4174	5.75771
TCGA-BR-4257	0.805479	1	6.62714	6.53021	3.498	12.568	5.80737	7.60731	9.04475	7.62083	6.43655	5.20301	2.92329	6.99348	4.44869	4.63542	9.86383	7.23657
TCGA-BR-8371	0.983562	1	6.0203	5.07985	5.16701	9.38684	9.42512	6.96707	4.80562	5.1971	3.144	4.40308	5.58652	7.38753	3.77352	3.66143	5.90168	3.20199
TCGA-RD-A8N5	4.7863	1	5.83851	5.45964	3.81675	11.2645	6.02165	8.39092	6.9885	9.18716	6.15358	4.81248	4.16661	9.32986	4.84541	3.89484	6.38334	3.29868
TCGA-R5-A7ZI	6.21096	0	5.40352	5.24542	3.09343	11.1298	3.63193	5.37983	5.11445	4.89859	5.46732	4.36193	4.16195	8.67985	3.56908	5.30416	3.22923	3.22753
TCGA-BR-8286	2.45205	0	6.82496	7.31642	3.25229	11.7092	5.50824	7.51559	8.44344	6.12828	3.90432	6.0786	3.18541	10.4431	4.2569	4.02515	8.49974	4.27971
TCGA-HU-A4H4	1.9863	0	6.8317	5.82114	3.18874	12.0075	4.15359	7.1322	5.77933	5.4521	6.36565	5.47504	2.9093	6.41668	3.60878	5.10905	5.42007	4.64409
TCGA-BR-8364	1.84932	0	7.05794	5.77985	5.1235	11.672	8.78063	9.09573	7.25387	9.49013	3.19788	4.72986	5.39712	11.1993	5.94052	3.87803	9.57992	3.54425
TCGA-IN-8462	1.56712	0	5.2206	5.06626	3.7958	13.1552	7.89194	8.2581	6.8313	7.70724	6.25432	4.75833	3.98777	8.89542	3.93761	3.87418	11.3942	4.72255
TCGA-HU-A4GU	0.547945	0	5.83855	6.2927	3.11204	12.0373	4.69492	7.23571	8.72812	6.05389	3.20855	6.0914	2.87641	10.5518	3.80835	3.81214	3.70706	5.0215
TCGA-BR-8059	1.20274	1	6.94974	5.5156	3.96018	10.4167	7.49946	8.8842	11.8144	7.8127	2.94291	5.10558	4.13723	8.77243	4.40035	3.68273	5.89923	3.30757
TCGA-D7-6525	1.11233	1	4.67446	5.93918	3.48874	10.1598	6.66343	8.49326	11.6647	10.0551	6.32219	5.75631	2.9854	14.4678	7.07023	4.83881	12.2812	3.29931
TCGA-CD-8531	1.04932	0	7.50377	5.64397	3.13527	5.82564	5.40282	7.67135	8.60212	7.08168	3.26814	6.3284	3.01431	7.14826	3.4156	3.7511	4.88877	3.27778
TCGA-CD-A4MG	0.547945	1	6.32451	5.99867	3.33688	11.5131	5.04192	7.3094	6.95683	6.88136	5.1537	4.71474	2.90558	6.4631	3.57625	3.71483	6.5995	3.65612
TCGA-VQ-AA6D	1.4274	0	5.51542	6.75997	3.16562	12.9077	4.38791	7.9221	7.44933	6.10007	5.86813	6.27943	5.10805	7.70148	3.1726	4.71232	7.12577	4.66601
TCGA-D7-A6EV	0.936986	0	6.88472	6.60782	3.1525	11.839	4.84285	7.12788	7.09683	6.667	7.33497	5.54468	2.96361	5.95392	4.04449	3.37632	9.11605	4.53596
TCGA-F1-6177	0.003	0	8.02366	6.907	3.21809	11.8019	4.36863	7.7836	8.03926	7.74286	7.25271	5.90393	2.86255	3.68969	3.96719	4.36127	7.0814	8.28753
TCGA-BR-6456	1.4411	1	7.00364	6.00555	4.40875	12.3833	7.92534	9.70623	12.1116	9.47496	3.24675	5.62647	4.30069	7.11432	4.73809	4.45649	3.29766	3.8669
TCGA-BR-7715	2.80274	0	6.60694	6.81011	3.52839	11.1318	6.96985	8.39129	8.86767	6.92621	2.96196	4.89063	4.32139	7.93059	4.73895	3.74568	7.19843	3.94969
TCGA-HU-A4GH	0.980822	0	5.20461	5.70528	3.10809	11.73	3.76027	6.88944	5.85477	5.42102	7.44138	5.23602	6.0606	6.25093	3.78395	3.71663	6.04061	4.53016
TCGA-BR-4363	0.003	0	5.57353	5.86315	3.71873	12.5491	5.80925	7.74505	8.25495	8.45977	4.32927	5.94613	3.43493	10.1879	4.81705	4.94974	4.33671	3.25807
TCGA-CG-4440	0.334247	1	4.16555	6.31975	3.23202	11.0038	4.5294	7.02516	7.63774	9.04381	5.67077	6.06096	4.76182	8.12162	3.65959	4.01928	9.81462	3.72367
TCGA-KB-A93G	1.67945	0	6.52576	6.04686	4.32493	10.1106	7.24569	9.8124	7.83341	11.2174	6.69315	5.11281	3.22127	5.18269	5.09123	5.47844	4.37427	5.59871
TCGA-HU-A4G3	0.465753	0	5.91845	5.1413	3.17255	12.2059	4.58824	6.92632	6.57902	5.3374	6.2667	4.41326	2.92929	6.24324	3.76906	3.16621	8.65282	3.14596
TCGA-HU-A4HD	2.78356	0	4.47952	6.4128	3.24028	10.3276	4.96626	7.84999	7.01971	6.84379	4.48618	5.58116	4.3398	9.4996	3.87513	3.45679	4.73436	3.86697
TCGA-FP-A9TM	0.517808	0	6.3436	6.18705	3.35755	11.8814	4.37473	6.07189	4.20938	5.42626	7.22022	5.79683	3.18053	8.14194	3.67451	4.01916	8.23681	5.26127
TCGA-R5-A7ZF	0.709589	1	3.98445	5.98874	3.09914	10.1573	5.27141	6.70125	6.76293	7.82151	3.62177	5.97617	5.14938	9.33697	4.00675	3.89774	9.16376	3.71932
TCGA-VQ-AA6J	2.29589	0	7.01078	7.4709	3.3581	14.05	4.58694	8.21142	7.55972	6.64912	4.31114	6.39743	2.93719	9.70933	3.84009	5.19482	4.84419	5.14912
TCGA-CG-4437	0.671233	0	6.66156	5.00128	3.25402	10.047	6.50664	7.86193	9.94554	7.33769	4.34747	4.82561	3.03007	8.10596	3.6099	4.75849	10.3277	3.8448
TCGA-VQ-A8DT	4.06575	0	5.82909	5.80485	3.07583	12.6703	4.24547	5.15797	4.36902	5.48755	5.85946	5.15838	3.14913	7.2064	3.78239	3.46289	7.70631	4.39275
TCGA-VQ-A8PD	1.3589	1	6.18256	5.91524	3.5129	11.5993	6.40846	9.04419	6.63226	8.31369	4.57705	5.15868	3.54155	11.3215	4.654	4.68747	8.89268	4.03698
TCGA-BR-7716	3.31507	0	7.33268	7.75927	4.75761	11.1725	6.02531	7.91636	9.20223	7.15272	4.68575	5.0362	4.1906	11.7257	5.12307	4.60459	6.4694	4.23121
TCGA-HU-A4GP	0.747945	0	5.4701	5.15597	3.18561	12.5258	4.57642	6.99305	4.82531	7.49967	6.4634	5.05893	3.11315	7.97077	3.91783	3.56627	8.7606	4.30321
TCGA-HU-8610	0.0630137	0	6.43665	5.60658	3.24656	11.5887	5.8317	8.94483	6.7082	8.394	3.62417	5.03327	3.03958	11.0272	5.70472	5.19638	9.18685	3.79942
TCGA-CG-4443	2.49863	0	5.92708	5.87587	3.24413	9.33418	4.97304	7.66167	5.79381	4.99383	3.00561	3.89291	3.72953	4.97077	3.92706	2.98587	9.71289	3.4186
TCGA-VQ-AA68	3.63836	0	4.09128	6.21307	3.28695	11.8311	5.43572	7.31639	8.01609	8.12704	8.90855	6.15589	3.07764	12.7031	4.40844	4.43585	12.3619	4.24033
TCGA-CD-A4MH	1.01644	0	5.04311	6.88634	4.8052	10.6831	5.09079	6.74402	8.65229	5.09417	4.28738	5.11081	2.95646	6.07183	3.54994	3.88619	6.71002	5.06325
TCGA-BR-8677	2.2274	0	7.34183	6.08085	4.12202	8.13191	8.64594	9.09083	7.90448	8.70844	5.30161	5.45804	3.43997	12.0073	3.98114	5.21535	3.70259	3.48265
TCGA-VQ-A925	0.378082	1	5.26721	6.1335	4.18117	11.5345	5.25508	7.93626	6.55728	6.01301	7.20479	5.60264	4.6537	5.77953	4.0041	3.95655	8.20836	4.07146
TCGA-BR-6452	2.89041	0	7.12374	6.88976	3.43202	11.8304	5.10741	7.91161	10.6039	7.12006	4.01668	5.54558	2.91149	9.30587	4.4832	4.87174	10.1329	7.33616
TCGA-BR-8384	0.309589	0	6.309	5.39867	5.71623	11.2703	9.06755	8.68028	6.36838	7.93888	3.15616	4.83471	6.10311	6.11527	5.26017	4.27332	6.39602	3.43408
TCGA-BR-7717	1.51233	1	7.39702	5.95173	3.49442	12.7558	7.48908	7.76726	9.70295	7.90881	5.4659	4.3903	3.3107	6.40297	3.58178	3.31313	9.33332	3.73496
TCGA-BR-4267	0.515068	1	5.68599	4.91253	3.17171	11.768	4.7015	7.48338	8.78166	7.23485	3.28021	5.00554	4.73304	8.03241	4.05728	4.8923	6.59314	3.11858
TCGA-IN-A6RI	1.53151	0	6.15966	6.06947	3.15117	12.2136	4.21499	7.39388	5.28066	5.30619	7.10477	5.56422	2.91708	4.76897	3.59733	3.44089	6.7661	3.54214
TCGA-BR-7722	1.27671	1	6.41844	4.81777	3.47547	11.2323	6.47534	8.13152	10.3612	6.24428	3.33331	4.22293	3.36139	9.20978	4.00591	3.40579	7.77052	3.23783
TCGA-BR-4368	0.003	0	7.03441	6.4626	3.90938	10.7614	7.83029	7.06295	7.69205	7.53443	2.9428	5.22311	4.32239	6.54042	5.47498	4.96346	6.45507	7.59743
TCGA-CG-4301	0.252055	0	5.98788	5.49458	4.06527	12.3711	6.73727	7.70187	10.1891	7.54444	4.30565	5.16528	4.01228	7.68546	5.00533	4.54674	8.28198	4.0766
TCGA-CD-5800	1.09589	0	6.61603	6.36238	3.27778	10.9345	5.6981	9.48771	8.65244	6.66039	6.20746	5.5573	4.24296	9.47212	3.65421	3.05222	8.98876	3.63956
TCGA-VQ-A8PJ	0.224658	1	5.8763	6.15589	3.52108	12.383	4.43991	8.47458	6.69625	6.51457	4.39367	5.61453	3.40138	6.87431	4.2494	3.37373	8.76686	3.95064
TCGA-D7-5577	2.14247	1	7.49746	6.29672	3.17553	12.6769	5.82898	7.66879	9.22269	7.8948	3.80023	5.20165	3.01044	12.6083	4.09953	5.36856	12.3195	3.12164
TCGA-RD-A8MW	3.1589	1	6.06583	5.18859	3.48561	14.9807	6.6467	7.21583	8.87993	8.68214	3.37891	4.57195	3.1953	11.594	4.45065	4.38849	7.65363	3.60818
TCGA-D7-A6F0	1.85753	0	7.42806	7.65734	3.58652	11.5552	4.77046	9.02287	8.53746	5.28343	3.18016	6.52991	5.04318	4.06609	5.73649	4.36638	7.65903	3.53492
TCGA-D7-A4YX	3.03562	0	7.67648	6.38951	3.13748	12.1058	4.17316	7.16975	7.80798	5.252	2.99759	5.93279	2.84992	6.87354	3.74212	5.86066	5.58455	3.18362
TCGA-IN-A7NT	0.884932	0	7.25359	6.21566	3.66097	10.408	6.7979	8.71185	10.2153	9.99566	4.07358	6.03185	2.841	7.42248	5.73201	4.88597	12.8217	3.40664
TCGA-CD-8524	1.06301	0	5.32002	8.11618	4.03051	13.1725	6.72607	8.9756	9.99806	7.95426	5.93212	4.51608	3.18046	9.84615	5.73702	3.70224	8.46164	4.17199
TCGA-HU-A4GD	1.89589	0	6.40889	6.29946	3.31351	9.95382	3.97225	5.07795	4.7152	5.50707	4.52419	5.61442	4.49118	8.93632	3.30224	3.36005	5.48667	4.578
TCGA-IN-A6RS	1.04932	0	6.16548	6.04549	3.21424	9.45853	4.89684	7.08138	5.7389	8.11086	6.5558	4.93663	3.25984	9.85143	4.10895	4.05336	10.5332	3.10046
TCGA-BR-4294	0.003	0	5.24835	4.45248	3.07235	10.4872	4.13819	4.72485	4.57952	6.17669	2.93862	3.2283	3.96403	3.68933	3.00145	3.87211	3.05502	3.09909
TCGA-RD-A7BT	0.717808	1	4.641	7.71761	3.09112	11.9684	5.05486	6.03475	7.60532	6.85027	4.12432	5.11174	3.03252	8.03781	3.83358	3.31168	7.95436	4.66847
TCGA-BR-6566	2.73151	0	6.65619	5.31421	3.2188	8.17177	6.07327	7.48702	10.5166	6.07198	4.22027	4.42916	2.87572	5.00876	3.64351	4.18853	7.91098	3.51202
TCGA-D7-6524	1.48767	0	6.98181	5.82523	4.34628	12.3361	6.98656	9.9196	9.44017	8.44955	4.42885	4.85901	3.31005	11.3594	4.98161	4.81193	10.9655	4.13598
TCGA-BR-8592	0.523288	1	6.36765	5.74156	4.88176	10.9654	8.91556	8.75865	5.98669	7.18411	4.44497	4.78854	5.6515	4.76675	4.98354	3.81159	5.85793	3.97181
TCGA-VQ-A91X	0.791781	1	6.3516	6.29894	3.07102	11.5259	3.50605	6.79295	6.3785	3.8454	3.11971	5.09252	3.15819	4.46993	3.0472	3.0342	5.90491	3.52899
TCGA-BR-8373	1.23288	0	6.79152	7.85124	5.32864	11.6826	5.76229	9.73777	8.46652	7.83866	6.44795	6.223	5.65029	9.7782	5.12195	4.36454	10.7673	4.7246
TCGA-CD-8533	1.28219	0	7.45565	8.18699	4.43381	11.8232	5.16011	8.33795	9.42256	6.15934	3.67854	6.36884	4.86821	4.82198	4.47648	3.32824	6.7495	5.97153
TCGA-IN-AB1V	1.31233	0	5.80435	6.20578	3.45911	12.3815	7.48789	9.28537	3.52195	3.96854	8.56682	4.7455	5.06829	9.49435	3.71193	4.14744	9.05559	5.23059
TCGA-VQ-A8DV	1.10411	1	3.73601	6.75474	4.06839	10.9304	4.67673	6.58907	6.49832	6.90482	3.22621	4.96436	4.8071	8.04233	3.5741	3.25228	7.28925	3.84369
TCGA-RD-A8N2	9.69863	0	5.74695	4.93655	5.04055	8.92553	9.87144	7.37899	5.37439	5.47042	3.20101	4.36207	6.14601	9.70065	6.53348	3.5682	6.66177	3.12992
TCGA-CG-5718	3	1	6.82802	6.25328	3.15592	9.87579	4.99996	7.47928	7.06134	6.87673	4.83806	4.2092	3.06693	10.1263	3.63474	3.94878	6.54735	3.3747
TCGA-BR-7707	2.9863	0	7.53015	6.47312	3.18303	12.1103	5.18539	7.35534	7.60527	7.20661	7.13333	5.72849	2.86951	6.86045	3.59904	5.37515	10.5498	4.39791
TCGA-VQ-A927	0.547945	1	5.65189	5.91992	3.24691	12.1953	4.8458	7.52091	5.34287	6.85463	6.54214	5.01473	3.35686	7.91249	3.89574	3.86793	5.20443	3.36989
TCGA-CD-5799	1.08493	0	6.65317	6.02454	3.25151	11.5328	5.77539	7.68515	6.7505	8.27495	3.18868	4.49231	2.98292	5.71921	3.63356	3.35698	5.59569	3.42014
TCGA-D7-6521	1.54521	0	5.63801	5.39279	3.73688	12.309	6.65427	8.0735	8.8803	7.44618	3.05333	4.48629	3.44572	10.0235	4.9523	3.85921	5.53939	3.56053
TCGA-VQ-A94R	3.54521	1	5.75599	6.25751	4.3798	12.3548	5.37829	9.04804	9.25702	5.53788	5.14602	5.79239	3.11681	6.08385	4.56219	4.21393	4.3564	5.81952
TCGA-FP-8099	1.42192	0	6.9493	6.06208	3.36061	11.788	5.10377	9.06673	9.945	6.02924	3.57572	5.88481	2.90348	9.72156	4.03933	3.99063	9.23791	4.24625
TCGA-BR-8484	2.09863	1	6.43944	6.20378	3.40879	12.1107	5.19319	8.27742	7.9014	7.06232	3.84981	5.64885	2.99112	6.07423	4.2793	4.91526	5.40025	3.19647
TCGA-BR-7196	1.82466	0	6.4686	5.71667	4.07323	11.9738	7.71751	9.25957	6.77525	8.60939	2.91508	5.50151	4.04671	10.9348	4.24584	4.35079	6.29989	3.21986
TCGA-D7-A747	0.69863	1	6.09665	5.72499	4.04395	10.8453	9.44652	7.03729	7.02243	4.52736	3.16044	4.3953	5.94696	5.60823	6.57775	3.82721	4.19623	3.90755
TCGA-VQ-AA6K	1.03562	1	6.7041	5.91811	3.7782	11.9631	5.75042	7.94274	9.54325	9.05798	7.55039	5.69461	3.86562	10.088	4.33107	4.00055	9.19777	3.64993
TCGA-RD-A8N0	3.3863	0	5.59813	5.23836	3.79981	11.6472	5.78599	6.87517	4.55314	6.26342	5.65445	4.46373	3.93556	5.93931	4.15787	4.30558	4.63583	3.35685
TCGA-CG-4305	1.32877	0	6.65788	6.27846	3.95143	9.95897	5.80058	8.01946	9.76848	7.70909	3.06421	5.76633	2.92984	6.90359	4.44112	5.01892	8.49493	3.67912
TCGA-D7-8574	1.43288	0	7.03731	5.8627	3.58335	11.0016	6.62727	8.11086	5.76653	5.9299	3.34892	4.95203	2.99847	6.15801	3.92095	4.03218	5.14032	3.42063
TCGA-BR-8367	2.19452	1	6.82491	6.95819	4.67862	12.7328	7.25791	9.68969	7.46567	6.94907	3.32557	5.3903	5.28199	5.43776	5.19975	3.93908	7.58669	4.03591
TCGA-BR-8296	1.29863	1	6.20936	6.23613	3.52672	11.5523	5.54719	8.41955	8.48256	7.82296	5.06428	5.19592	3.67686	8.96423	4.2642	3.95288	3.6923	3.23972
TCGA-CG-5724	1.00274	1	4.05424	5.8154	3.24517	10.8361	6.18023	8.25873	9.93019	7.90702	6.14072	5.69739	2.8773	9.04224	3.9121	4.50775	12.1864	3.94515
TCGA-BR-4279	0.79726	1	5.59764	5.17723	4.23414	10.1296	8.35274	6.87533	5.75185	8.45358	4.74522	4.52929	4.38602	7.37149	4.65799	4.41662	3.96735	3.30947
TCGA-HU-8602	1.86027	0	7.8753	7.73258	3.19633	4.84067	4.30438	7.97407	6.28843	9.34711	2.94239	6.55964	2.87612	3.61822	4.47565	6.30515	7.56204	4.04671
TCGA-BR-4187	0.386301	1	5.92759	5.92087	4.92914	10.9155	8.46036	7.75875	5.516	7.34335	3.33629	4.80366	4.48651	9.20977	5.01177	3.78603	4.25333	3.18711
TCGA-HU-A4H0	0.175342	0	6.62405	7.2142	3.13671	11.934	4.32073	6.46538	6.45316	5.98482	3.1303	6.98642	2.87631	9.58584	3.45485	6.58544	4.84188	3.34389
TCGA-RD-A8N6	0.745205	1	6.57237	6.98183	4.32242	11.5314	7.92958	8.16995	9.08918	6.70891	4.04345	5.19893	5.69254	7.79633	5.35113	3.49643	8.56267	4.77428
TCGA-CG-4438	4.50685	0	6.92509	6.8616	3.42276	11.524	6.3714	7.08606	7.52911	6.60226	5.71918	6.34618	4.51635	10.2371	5.09129	5.26893	7.01102	6.34441
TCGA-RD-A8N4	5.94795	0	5.33312	4.96864	5.78433	7.35315	9.38612	7.21232	5.19512	6.5463	3.006	4.56838	6.27254	4.70298	4.96498	4.1145	3.27691	3.22551
TCGA-D7-A6F2	1.30411	0	5.96014	6.46638	3.28519	9.31689	4.6513	7.18625	5.40841	5.9423	5.13244	5.68564	3.10745	8.32027	3.58699	4.1078	4.41291	3.31011
TCGA-BR-A4CS	0.123288	1	5.43938	5.18444	3.21504	14.5437	5.12371	7.58757	7.80777	6.88965	4.27643	4.69867	3.64006	10.1056	3.73101	3.73933	7.23545	3.36344
TCGA-HU-A4H6	1.76438	0	4.50317	5.13912	3.17385	11.2871	5.34623	6.35897	4.96655	6.42931	4.83075	4.72159	3.26092	8.96021	3.41351	3.7245	7.78344	3.99152
TCGA-BR-8297	0.616438	0	6.78176	5.88318	4.56059	11.1724	9.38268	7.87303	6.01356	6.80304	4.01359	5.29855	5.83745	7.64422	5.69133	3.63999	4.88729	4.49765
TCGA-BR-6458	1.61096	1	7.1018	6.12665	3.81726	12.667	6.46826	9.08196	9.41736	8.60733	5.86035	5.27085	3.82753	6.31997	4.71893	4.63047	4.72565	4.75792
TCGA-CG-5721	0.50137	0	6.49675	5.72483	3.25385	8.71418	6.69697	7.14872	6.7691	6.61786	2.93893	5.35127	3.19918	6.25799	6.00494	6.24701	7.66489	3.57113
TCGA-CG-4441	1.16712	1	7.02575	6.13578	3.31694	12.0391	5.35646	8.65568	9.75981	7.02528	4.09814	4.72748	3.94166	8.52515	4.65224	4.38133	7.27813	3.40547
TCGA-FP-8211	1.13151	0	6.64251	6.05867	3.19405	10.6192	4.60239	8.50627	8.34298	5.58999	3.86447	3.25358	4.09265	13.5714	3.69161	3.90002	9.64658	3.45944
TCGA-BR-8058	3.10411	0	6.60218	6.24934	3.69512	12.6027	6.1417	8.77658	8.40512	7.22516	3.16818	5.71794	3.19228	9.7167	4.84848	4.53992	5.98621	3.39477
TCGA-VQ-A92D	5.56712	0	6.3905	6.36878	3.32247	11.8431	4.9887	8.63446	9.27976	6.87023	5.90843	5.61085	2.88024	7.74163	4.43509	4.04568	7.78099	3.33069
TCGA-CG-4462	0.003	1	6.38715	5.30591	4.626	11.4525	6.38201	9.21542	6.42952	8.65686	3.66744	4.6452	3.1716	11.9524	5.03343	4.79549	8.35885	3.65315
TCGA-ZA-A8F6	1.43836	0	6.1573	5.60302	4.09714	10.1779	7.94062	8.25897	7.73589	5.59509	6.6385	4.70144	4.5423	9.91517	4.23803	4.01991	4.70558	3.81914
TCGA-VQ-A91S	2.73973	0	8.21074	6.61889	3.20234	11.3887	4.77877	7.97804	7.85125	7.8893	5.55995	6.16877	2.93608	7.2227	4.14699	5.74637	8.40663	3.93158
TCGA-BR-A4J8	1.12603	0	4.79897	5.12082	3.68984	10.1998	7.32877	8.14213	9.10151	6.03745	3.03842	4.44951	3.62744	6.40145	3.47657	3.44393	4.64093	3.13839
TCGA-BR-8369	1.16986	0	5.59945	6.29162	4.48506	12.9003	7.8811	8.33818	7.09007	7.61615	6.55194	5.54305	4.85902	6.34141	4.42779	3.38904	6.52435	3.75168
TCGA-B7-5818	0.975342	0	4.56036	6.71804	3.11263	12.9059	6.5319	7.69147	6.47464	6.91066	3.12661	5.23377	2.90367	10.7097	3.35361	4.39167	6.35269	3.12895
TCGA-VQ-A8P2	3.17808	0	7.50598	7.54906	3.15079	10.9328	4.31235	7.51946	6.93105	4.2927	6.03947	5.34938	2.86901	4.32137	3.61699	4.11288	7.99517	8.46865
TCGA-BR-8678	2.06575	0	5.47541	8.45033	3.34374	12.8252	5.87616	9.09731	7.28331	7.2274	3.11945	6.68797	6.03662	4.41272	6.12525	5.71776	8.64072	3.38577
TCGA-HU-A4GF	2.15068	0	7.2801	7.28703	3.27006	10.3346	4.42389	8.37354	6.66953	6.93558	4.38537	5.94027	4.99185	12.5344	4.40794	4.29388	6.18747	3.45145
TCGA-VQ-AA64	1.53425	1	4.8496	6.89067	4.05378	10.7054	6.41934	9.24796	11.5961	8.48489	6.60433	5.64723	4.7889	7.24734	4.60966	3.50377	11.0793	4.37433
TCGA-BR-7704	2.93699	0	5.4993	6.25413	3.13246	11.3938	6.21412	7.45272	8.53218	7.65116	2.95743	4.77999	2.94613	8.44094	3.61829	4.51239	4.51677	3.3369
TCGA-RD-A8N9	2.96712	0	5.5789	6.45089	4.42144	11.2703	6.42398	9.09532	8.99578	6.48283	6.94398	5.10944	3.61157	9.88515	4.77882	4.33928	8.88421	5.22751
TCGA-BR-8060	0.953425	1	7.03648	7.44409	4.10032	15.3521	6.6479	7.98905	7.37503	8.81112	2.98752	6.10465	5.14169	4.41541	4.55423	4.97393	3.25668	5.40058
TCGA-BR-8682	2.71507	0	5.01612	5.79425	4.16692	10.8732	7.18572	8.5443	7.91692	5.66252	4.66456	4.57667	4.84009	7.02816	5.52014	3.93411	5.10475	3.99214
TCGA-BR-8368	0.358904	0	6.97522	6.73431	3.19405	12.8373	4.00971	7.01719	6.74355	6.3098	4.88759	5.26973	2.99612	8.86863	3.7389	4.06801	5.32318	7.50058
TCGA-HU-A4G9	2.01644	0	6.84837	5.90691	3.05481	11.9146	3.27415	7.32265	4.63175	3.60699	3.17512	5.27103	2.88171	5.58079	3.06456	3.22376	3.7224	4.95047
TCGA-CG-5723	6.83836	0	6.4797	6.03594	4.21507	9.66916	6.17711	6.02576	7.87745	6.95189	6.25518	5.01345	4.48857	9.8184	4.88387	5.36592	7.41174	3.34215
TCGA-D7-8570	2.06027	0	6.54694	6.9379	3.35134	9.91545	4.98031	8.09914	9.12542	7.02012	2.98118	5.07185	2.96559	10.006	4.09636	5.14031	3.49507	3.18316
TCGA-IN-A6RN	1.6274	0	5.3364	5.40363	3.46011	12.3635	7.58378	6.44369	6.76029	6.97759	5.11106	3.59432	3.86048	8.78175	4.3033	4.08127	9.78912	3.77442
TCGA-FP-A8CX	0.0191781	0	5.6858	5.93881	3.181	11.1519	4.81156	6.85773	7.50051	7.1518	4.46772	4.42204	3.25436	6.36759	3.45971	4.08373	6.0276	3.67121
TCGA-HU-A4G2	2.02466	0	6.80706	6.64047	3.23984	12.4264	5.32847	7.68117	6.13178	6.67209	4.6152	5.33098	2.94733	7.97141	3.67104	4.02637	3.81231	3.31221
TCGA-BR-8679	0.003	0	5.07727	6.97179	3.46708	12.0382	5.75953	8.58491	9.46932	6.36376	4.70631	5.9156	3.53514	8.60251	4.15566	4.309	5.76641	4.79708
TCGA-CG-5726	2.4137	1	6.90164	6.43986	3.09223	11.2992	4.22679	6.00461	5.8486	5.19735	5.81437	5.06349	2.86951	7.39903	3.32515	3.67425	5.56544	8.8451
TCGA-BR-A4J9	0.0383562	0	5.97234	4.90545	4.75006	9.93726	10.051	7.51147	4.93527	6.47591	3.50333	4.1833	5.78785	5.29792	4.99232	3.45781	5.27108	3.66093
TCGA-CG-5716	0.003	0	5.21984	5.15307	3.1689	11.5521	5.08669	6.07553	4.03258	4.52309	5.15774	4.57857	3.29283	5.9857	3.64492	3.54008	4.14801	3.98229
TCGA-CG-5734	0.665753	1	5.0861	4.66658	3.04508	11.0521	5.19426	6.13022	5.68994	7.50966	6.16503	3.76172	3.00447	7.07311	3.65838	4.25367	6.04276	3.15348
TCGA-HU-8608	1.75616	0	6.97841	6.92148	3.07735	12.5954	4.07333	8.24179	5.18792	7.08572	7.17965	6.60881	2.95981	3.7599	4.7679	9.3603	3.29943	3.06801
TCGA-HU-A4H8	0.739726	0	6.93967	6.74876	3.08305	12.9643	3.80002	6.45729	5.48804	4.85317	7.90169	5.3243	2.93068	7.02624	3.35072	4.31361	8.39324	6.32611
TCGA-BR-6705	2.13425	1	5.76096	5.32462	4.95706	10.0726	8.80584	10.2087	8.5068	8.73067	5.42574	4.70562	3.80064	5.06986	4.55103	3.88626	5.13634	3.49737
TCGA-VQ-A928	0.476712	1	6.90024	5.27291	3.97205	11.8309	5.54391	9.12649	8.61094	7.80058	6.61928	5.6152	4.24711	5.85221	4.51808	3.83951	10.9715	3.31305
TCGA-IP-7968	0.210959	0	5.49875	6.67663	3.42083	11.4193	5.48428	9.84483	9.19569	8.45603	6.03326	6.27925	4.55884	9.67649	5.07456	4.84526	12.5414	3.46998
TCGA-FP-7829	1.6274	0	6.90176	7.17523	3.70031	11.7604	5.51785	8.57977	9.76256	6.07677	6.37064	5.73469	2.90491	7.98796	4.25815	3.4643	9.62434	7.34712
TCGA-KB-A93J	3.07945	0	4.69621	6.48406	3.11598	11.7512	4.35364	7.67353	6.55235	5.79417	6.26546	5.44057	2.85545	4.78251	3.96817	5.10565	3.79194	3.59621
TCGA-CD-A48A	1.03562	0	4.579	5.23188	3.34873	11.032	6.227	7.03688	8.03418	4.71142	5.03389	4.98107	4.86506	9.97995	3.29519	5.74259	8.02398	3.39979
TCGA-CD-5813	1.03288	1	6.23761	5.06035	4.2523	8.50291	7.64418	9.20507	6.2251	7.57852	5.45062	4.54109	3.5832	7.24809	4.54461	3.98373	4.49248	4.23157
TCGA-VQ-A94O	1.75342	1	7.78681	7.18118	3.19816	10.4661	5.14715	8.96379	8.0562	7.18268	3.98323	6.34944	4.46191	7.51589	4.38952	4.17466	9.53315	6.59832
TCGA-RD-A8NB	1.40548	1	6.52235	6.74029	3.89949	12.155	7.03372	8.10338	7.32994	6.91696	7.0665	5.95496	4.27012	9.18337	4.84115	5.40311	8.32209	4.33597
TCGA-VQ-AA6G	2.16986	1	6.22702	5.94131	3.22592	12.1827	7.12775	7.71648	5.90383	8.11937	6.83725	5.47211	3.11782	7.95909	4.27336	4.98248	11.4679	3.79244
TCGA-BR-4201	2.57534	1	7.03606	6.07303	4.15845	10.899	7.18873	7.96014	8.94534	8.58019	3.24462	5.14013	4.34241	8.08468	4.25884	5.46551	10.6807	4.36576
TCGA-BR-A44U	1.15616	1	5.75619	5.84856	3.38878	10.0928	5.44277	7.02351	9.37174	5.96801	3.55369	4.88358	2.95108	6.37725	3.25721	2.96539	3.88632	4.38344
TCGA-VQ-A8PO	0.772603	1	7.47761	6.52289	3.20983	11.4653	4.59701	7.5659	8.34848	7.74213	5.38344	5.67691	2.89782	5.18754	3.76471	4.76061	9.76033	3.58776
TCGA-CG-4476	0.003	0	5.35018	6.31969	4.089	10.3867	6.66272	7.61632	6.06504	6.12369	3.46233	5.47492	3.66782	5.47821	4.76082	4.1795	4.0045	3.71848
TCGA-BR-7959	2.76712	0	5.59865	7.36162	4.43628	11.5353	7.36124	8.88202	9.10056	9.34911	5.19046	5.78738	5.22213	9.41661	5.63815	4.19744	9.17393	3.32498
GSM2235557	1.89041	1	6.19893	6.21692	3.18999	12.0965	6.48525	10.3298	6.7965	6.76975	6.07391	4.64055	3.19456	9.75123	3.72507	3.75435	11.0776	4.18333
GSM2235558	1.9726	1	6.22719	5.61809	3.02253	11.2589	7.59166	8.44342	9.01897	6.65577	7.03781	5.04226	3.15543	10.4607	3.86617	3.85989	7.96735	3.86916
GSM2235559	4.84932	1	6.23316	6.58193	3.29858	10.8823	5.69575	9.95233	10.7851	7.72595	3.56312	5.02232	4.02466	9.97867	4.70974	4.0814	12.0893	3.18189
GSM2235560	0.986301	1	5.90184	6.06863	3.65309	12.0099	8.55205	9.89548	9.08347	7.98289	3.23834	4.72553	3.2504	6.8476	4.61201	3.96831	5.05133	3.24645
GSM2235561	6.9863	0	5.79122	6.27198	3.46668	11.4457	7.18106	8.67629	6.30135	5.8375	3.27376	4.96578	3.06197	10.1126	3.706	3.71223	5.02971	4.03528
GSM2235562	1.47945	1	6.79065	7.24354	3.33338	11.3193	5.24248	8.3018	10.7919	7.81008	4.4015	4.89614	2.9514	5.12824	4.16087	3.72311	13.2352	5.59828
GSM2235565	5.34247	1	5.30649	5.15902	4.12853	11.0189	10.2022	8.57651	6.2539	5.27752	3.49632	4.96349	4.71987	9.46825	5.81593	3.85475	6.62326	3.3617
GSM2235566	0.90411	1	5.01768	6.76869	3.32057	11.766	6.39356	8.82062	8.91301	5.94208	3.73124	5.13214	4.48605	5.60431	3.80624	4.3075	7.50864	8.67098
GSM2235567	3.53425	1	5.03338	5.56225	3.96734	10.2093	8.58991	9.44077	6.69477	7.25054	4.09628	4.77244	3.53868	7.60174	3.55246	3.7258	7.31122	3.65183
GSM2235568	6.73973	0	5.46502	7.11878	3.3689	10.6782	5.0206	9.17024	7.29428	8.13023	3.5298	7.13288	3.97382	6.26348	3.85254	3.95872	10.8888	3.69669
GSM2235570	6.65753	0	6.13435	6.66809	3.36476	12.0233	6.34877	9.89674	9.98239	8.57597	4.28705	5.14869	4.63373	9.58536	4.74294	3.77744	10.4444	3.96714
GSM2235573	6.73973	0	5.58101	6.69533	3.3803	11.6758	6.92989	9.14087	11.1756	8.64335	3.27466	4.70792	4.69472	9.65794	4.77263	3.93906	10.7881	3.328
GSM2235574	0.90411	1	5.95553	5.86313	3.37216	11.7776	6.54242	9.98181	12.148	11.5114	3.55852	4.96312	4.23412	10.9231	4.84524	4.43583	11.4756	4.04031
GSM2235575	7.06849	0	4.87292	7.75759	3.257	11.2867	5.36146	8.26965	7.16448	6.13369	3.4561	4.8482	4.20838	9.19006	7.46292	3.488	5.51757	3.67823
GSM2235576	0.328767	1	7.01723	6.69902	3.35011	11.6922	4.36822	8.02478	9.66628	8.31361	3.81311	4.77966	4.39893	8.42507	4.21596	4.74208	13.1411	3.29482
GSM2235578	1.72603	1	5.59338	6.19863	3.06076	11.8241	4.8942	8.60359	8.35892	8.1673	3.57747	4.78305	4.08958	4.67329	4.17834	4.28742	3.73173	3.82142
GSM2235579	1.39726	1	6.14529	6.2094	3.43506	10.9881	7.39376	9.48446	13.0371	12.6709	3.73787	4.5273	4.24652	7.72556	5.70412	4.49112	13.044	3.37793
GSM2235580	2.05479	1	6.28699	5.94428	3.75953	11.665	7.71646	9.22453	7.47941	8.77303	4.72749	3.89282	4.22641	10.4195	5.24977	3.73473	7.49906	3.19936
GSM2235582	1.06849	1	6.58351	5.50221	3.40513	12.2641	6.45415	8.841	7.74603	8.54816	3.38091	4.38966	4.64646	9.61318	4.45866	3.76344	6.53447	3.43182
GSM2235585	1.89041	1	7.15411	6.93165	3.40365	11.916	5.31785	8.68306	8.39677	8.82805	3.26871	4.32238	3.335	11.2892	4.5568	5.26686	3.41796	3.84965
GSM2235586	6.32877	0	6.73478	6.34034	3.32876	10.1728	7.33899	8.85997	7.29593	6.71905	3.25512	4.57957	3.9317	10.497	3.75404	4.00172	5.9611	2.98227
GSM2235587	5.26027	1	5.93674	6.70748	3.30505	12.3043	5.88671	9.27239	7.98696	7.14006	5.05558	4.17893	3.30598	10.4401	3.85348	4.30693	12.5725	3.98184
GSM2235595	1.23288	1	5.66477	5.64461	3.52207	12.1378	6.69341	8.62014	6.60719	7.96437	5.46493	4.98332	2.84815	7.10391	3.87237	3.92312	9.67732	5.12502
GSM2235596	6.16438	0	6.08007	7.44134	3.2025	12.0627	6.19041	7.98903	8.17103	8.01966	4.0331	5.1057	3.56455	5.89191	4.29364	3.63457	4.59398	5.20863
GSM2235597	6.90411	0	7.2308	7.28396	3.3296	13.0467	4.49191	8.33497	7.83466	6.30001	4.58899	7.0229	3.03464	3.41644	3.64573	3.9669	4.77347	4.472
GSM2235598	1.72603	1	6.63121	5.73217	3.31873	11.3146	6.76673	8.80298	7.63191	6.87183	3.49784	4.35208	3.7639	7.94852	3.42165	4.22897	8.56527	3.7289
GSM2235601	6.08219	0	6.41879	4.96625	3.57229	12.03	6.42806	9.29067	6.85277	8.73182	3.8124	4.90098	2.59067	9.71151	4.58783	3.74476	7.70876	3.81758
GSM2235603	6.57534	0	5.1649	7.51466	3.50992	12.2105	5.85329	9.3124	9.25576	6.58708	3.61306	6.75805	4.22075	9.79256	4.31659	3.60806	9.08029	3.89928
GSM2235604	6.08219	0	5.53892	6.91737	3.31798	12.6928	4.96319	8.19103	9.69493	7.6294	3.80953	5.20869	3.77011	4.93084	3.6475	4.09847	3.83914	3.82159
GSM2235605	5.50685	1	6.29918	6.0381	3.31974	11.7548	6.74612	9.49413	6.83658	6.01221	3.70252	5.3792	3.20499	7.04384	4.23967	4.00182	6.54339	4.04174
GSM2235606	6	0	6.64388	5.79516	3.84997	11.1417	7.21408	9.26445	6.56557	7.14571	4.02287	4.70397	3.05708	7.35527	3.76116	3.86994	7.68663	3.82284
GSM2235607	0.493151	1	5.57479	5.82084	3.54353	12.117	6.79358	8.98394	10.0767	8.5244	3.51359	4.77278	3.35728	11.3465	4.57486	4.52808	7.45485	3.91987
GSM2235609	0.657534	1	6.21362	5.93881	3.53412	11.7202	6.69767	8.77843	9.2606	7.83721	5.25177	5.33076	2.44245	10.3677	4.1124	4.20866	9.16595	3.54836
GSM2235610	1.89041	1	5.83632	4.89618	4.14288	11.0468	8.06707	9.09489	9.50866	8.44688	3.85394	4.3934	3.61975	8.49412	4.2691	4.06204	6.63761	3.31358
GSM2235611	0.657534	1	7.78866	5.88668	3.48832	11.9469	6.4272	7.1441	6.78764	5.87299	4.35854	5.52488	2.70433	10.0586	4.24001	3.95067	9.26264	6.13262
GSM2235612	2.38356	1	6.41722	5.32179	3.56779	9.74318	8.59286	9.00055	8.60391	7.85598	4.10775	4.55119	3.66484	10.1898	4.80799	4.08923	8.46287	4.16946
GSM2235613	6.82192	0	5.31783	7.6901	2.98651	10.807	5.07181	8.02415	6.04159	7.76806	3.82583	7.13022	4.15065	6.20063	3.90074	4.0257	5.30713	5.65749
GSM2235614	6.32877	0	6.91449	6.4365	3.35197	11.9713	5.3119	8.09691	9.17612	7.58111	4.31622	6.19	2.84921	9.65322	4.66633	4.75501	3.64283	3.14711
GSM2235615	6.32877	0	6.33118	6.72455	3.38506	11.5474	6.93338	9.07436	7.47552	8.61961	4.30945	4.62353	3.15068	6.1866	3.87488	4.09628	6.29508	4.16424
GSM2235617	5.83562	0	7.62387	6.87306	3.299	12.4292	4.83124	7.46024	8.20279	6.93339	4.7088	6.26998	3.44671	7.96172	4.40476	4.23513	4.52274	2.98332
GSM2235619	5.75342	0	5.39992	6.74063	3.60991	12.2413	6.11061	8.32284	5.64799	5.68807	6.02628	5.10034	3.20132	7.81047	4.00603	4.22601	4.73811	4.40727
GSM2235620	5.83562	0	6.46757	7.19351	3.53873	11.8728	4.65578	8.62088	9.37134	7.5816	3.50652	5.38427	4.45127	9.45137	4.93558	4.7676	7.02157	3.30229
GSM2235622	1.89041	1	7.01891	5.85485	3.22472	12.0691	7.08142	9.33314	7.2143	8.38996	3.53294	4.31374	3.35762	3.78427	4.6308	4.09217	7.26646	5.48914
GSM2235624	6.32877	0	6.9196	7.18781	3.21787	12.1667	4.80426	7.69372	8.05294	7.28566	4.44959	6.06958	3.20989	10.4566	4.94633	4.12152	11.5699	3.60189
GSM2235626	6.32877	0	6.55957	5.54416	3.30232	11.3724	6.90855	9.0993	8.91197	8.16998	3.773	5.32807	3.89397	7.8488	5.47368	4.41387	5.94366	3.50318
GSM2235627	5.75342	0	6.94068	6.55661	3.45405	11.4801	4.83833	8.06986	6.94033	7.92059	5.19976	4.86182	4.48379	9.04482	5.27474	4.51424	8.20896	3.55585
GSM2235628	6.08219	0	7.13148	5.88814	3.56388	11.0033	6.19867	8.9088	9.87701	9.30213	4.47473	5.24315	2.93383	10.0844	5.2282	3.96718	10.9886	3.91638
GSM2235630	5.75342	0	6.31917	6.0995	3.2656	11.5524	6.54199	7.75572	5.78775	8.08453	3.53159	4.46615	2.50802	5.04843	4.82022	3.53756	3.318	3.55192
GSM2235632	6.24658	0	7.29827	6.33484	3.2525	10.9844	5.50547	6.92524	7.72406	7.09292	3.96577	5.24985	3.91764	7.16986	4.95603	4.57899	3.56012	3.58058
GSM2235633	1.39726	1	5.84582	5.20453	3.83599	11.4655	7.56068	8.34788	9.4902	7.90432	3.71246	4.38866	3.89576	10.4484	6.70761	4.22029	6.98486	3.50418
GSM2235635	5.91781	0	5.92254	7.11057	3.08074	12.1818	4.90181	8.84929	7.98233	8.07727	6.17438	6.11414	3.24602	6.78617	4.34907	4.60234	5.09047	3.54033
GSM2235637	5.58904	0	4.93448	6.37457	3.133	11.3579	4.94929	7.54972	5.84448	5.42532	4.07923	5.96403	3.69861	10.8558	3.2752	4.3142	4.58994	3.73909
GSM2235695	9.94521	0	7.60618	7.92472	4.47638	12.0233	3.05443	4.71419	6.30011	4.46446	3.56239	5.5057	4.3716	8.45259	3.29056	4.29221	4.38271	4.9538
GSM2235696	8.87671	0	6.71695	7.12152	3.43551	7.65267	3.81297	6.54357	8.1618	6.74229	4.32237	6.96153	3.5019	2.80735	3.74996	6.78921	3.9169	9.30391
GSM2235698	1.89041	1	4.58361	5.64695	3.71158	12.472	4.8707	8.07736	5.82775	6.63685	3.73	6.02576	3.76606	3.77887	3.73739	3.67303	4.04697	3.62018
GSM2235699	1.89041	1	6.25922	6.14686	3.80825	10.1677	6.06953	7.9631	10.8534	7.52596	6.62063	4.78134	4.24946	9.71151	4.41534	4.23926	6.96601	4.75318
GSM2235701	8.87671	0	5.62745	7.78013	3.35248	11.6213	5.27233	7.5302	5.5442	6.00451	4.104	7.1168	4.97547	5.27839	3.58312	4.20468	7.32614	6.99984
GSM2235702	1.47945	1	5.1037	6.27198	3.68792	11.9408	5.94211	7.84683	10.0565	7.83205	5.84507	5.39839	2.93722	11.5395	4.15416	3.47608	11.0886	4.25539
GSM2235703	3.53425	1	5.56729	6.45551	3.50271	11.5737	7.7604	7.02099	7.19158	5.59147	3.70943	5.62065	4.7653	9.66977	4.25405	3.82005	6.82856	4.75064
GSM2235704	8.9589	0	4.92808	6.22399	3.73248	11.4504	7.40922	6.88497	5.77571	5.46876	4.41008	4.9151	3.40835	10.9882	3.92523	3.65528	5.94962	3.55925
GSM2235705	9.36986	0	4.92031	6.20076	4.1581	11.2634	6.35727	7.1205	6.06989	5.98849	5.32482	4.88847	4.16749	11.4507	3.696	3.68183	5.64302	3.19441
GSM2235706	0.164384	1	5.3403	7.24282	3.16272	12.472	6.01338	7.23175	9.10039	7.07566	3.32312	4.87416	4.00673	7.52329	5.4959	3.81362	7.91929	3.20481
GSM2235707	9.53425	0	5.7603	6.3173	3.47216	11.2277	4.86222	6.56803	6.62509	5.76821	5.91631	5.70181	2.67881	7.61472	3.91616	5.25377	9.43879	4.79094
GSM2235708	8.9589	0	5.47681	6.83041	3.20745	11.0919	4.74868	7.56433	7.23465	5.41207	3.82402	5.68634	3.29755	7.5781	3.95441	3.6801	6.84119	4.21581
GSM2235709	8.87671	0	5.77756	6.95694	3.13456	10.3345	3.80984	7.25812	6.14595	6.03858	3.65749	4.98447	3.26258	8.96085	3.16623	3.63187	3.51511	4.39737
GSM2235711	1.56164	1	4.96009	6.63807	3.71306	11.766	5.30599	7.7425	8.81211	6.55961	3.16293	5.64382	3.48232	11.0327	4.22236	3.60601	6.04259	3.11084
GSM2235713	9.53425	1	5.55931	5.27329	3.8381	10.4656	8.03074	7.74763	8.82964	5.65763	3.55781	5.05817	4.17255	8.80199	3.96326	3.30693	8.66419	3.65589
GSM2235714	3.78082	1	6.005	6.10414	3.35019	12.0627	3.74063	5.51392	5.32638	5.27597	4.9444	6.35077	3.96096	7.5631	4.16813	4.37814	8.43518	6.21509
GSM2235715	9.69863	0	6.25129	6.76869	3.13765	11.1841	4.2764	6.55295	6.31305	6.65927	6.09184	7.00039	3.03204	10.0151	3.63667	5.57088	5.04516	3.20431
GSM2235716	8.54795	1	5.62411	6.77121	3.00336	11.0349	5.93457	6.78587	7.37855	6.25678	3.15435	6.66908	3.78303	7.56534	9.99123	3.75297	3.72491	3.62187
GSM2235717	0.246575	1	6.20327	5.73881	3.64563	12.1667	8.65377	8.19164	7.11148	6.6742	4.93761	4.93802	4.21017	7.94235	4.70852	4.02444	6.02275	3.62356
GSM2235720	9.78082	0	7.68484	6.36233	3.19826	11.766	5.44563	8.45772	9.56935	6.54808	4.25314	5.87544	5.66516	10.9988	4.06428	3.62799	11.4988	3.97532
GSM2235721	9.78082	0	6.77145	5.54042	3.62109	11.8787	5.57521	8.76346	10.3442	7.90738	3.89204	4.9512	3.41238	11.0499	5.5508	4.28605	9.85816	3.54136
GSM2235722	2.9589	1	6.33417	6.23912	3.56001	10.9994	5.95473	8.1479	11.133	6.79219	8.40347	4.54708	4.28332	11.2818	4.12829	4.42992	11.2255	3.22368
GSM2235723	9.69863	0	4.80388	7.50448	3.30215	11.3874	4.72797	7.86932	8.69419	5.63299	6.4718	5.3206	4.28673	4.70613	3.81622	3.58784	10.4564	8.9857
GSM2235724	0.821918	1	6.42511	5.77484	3.98936	10.0593	6.58453	8.08986	10.0327	8.34003	6.64485	5.47009	3.93414	10.2596	5.10404	4.09501	8.57227	3.63909
GSM2235726	0.0821918	1	6.14745	5.19483	3.33964	10.2423	6.99106	8.19164	7.3596	6.66153	3.17251	4.50053	3.60582	10.1862	4.24971	5.79689	3.30821	3.32516
GSM2235728	2.87671	1	6.26152	5.99604	3.64527	11.4168	7.07777	8.90536	7.21177	8.34279	3.74989	4.70761	3.03301	7.55349	3.87275	3.97427	5.55378	4.18719
GSM2235730	4.0274	1	5.36203	6.3552	3.37884	10.6031	5.68808	7.424	5.6	5.91031	4.76733	5.02778	3.17431	9.5316	4.25756	3.82257	5.64712	4.15256
GSM2235731	9.69863	0	6.72853	6.33599	3.66225	5.26708	3.93151	6.73663	6.26049	6.04631	3.53428	6.47952	2.66415	3.02382	3.57097	4.12785	5.49589	3.65589
GSM2235732	9.69863	0	5.99831	6.00367	3.25096	11.1627	6.43068	7.60391	7.05267	6.13414	5.51996	5.11569	4.45372	9.38102	4.41046	4.36442	7.87659	5.53122
GSM2235733	11.8356	0	6.41565	5.63816	3.15372	12.2182	5.56387	8.96407	10.8497	9.89158	7.0035	5.41741	3.69271	11.1862	4.86612	4.89503	12.4198	4.0209
GSM2235734	11.8356	0	6.89403	5.44896	3.33848	11.2499	4.01888	6.85441	5.73826	6.86539	3.32941	5.45714	4.10479	3.40001	4.34262	4.11212	3.30092	3.61156
GSM2235735	11.9178	0	6.36729	5.96531	2.99158	10.7375	4.53456	8.08678	7.30236	6.11861	7.86344	6.31468	4.58275	12.2243	4.42131	4.83811	11.1439	6.62216
GSM2235737	3.69863	1	5.56172	5.41798	3.03325	11.4655	4.92497	7.00761	5.52879	6.10196	6.29852	5.0004	3.4861	9.61083	4.47167	4.36161	5.45113	4.01828
GSM2235738	12.5753	0	6.37229	6.71844	2.94691	10.868	5.04937	7.68292	8.08487	6.99986	3.37173	5.80333	3.09109	2.78356	3.38481	3.74977	4.53509	3.29444
GSM2235739	1.15068	1	6.60189	7.58818	3.22855	11.8666	4.89114	7.56224	8.83954	7.60101	5.6665	5.16283	3.08178	8.13789	5.07757	4.31362	11.3947	4.29897
GSM2235740	0.328767	1	5.90151	5.36438	3.36502	12.6734	4.77553	5.35794	5.55771	7.03184	9.93685	4.92899	3.13652	8.31136	4.0522	4.68684	6.68443	3.69342
GSM2235742	0.246575	1	6.37229	6.00059	3.31517	11.5158	4.6658	7.79428	10.6795	7.00969	3.55967	4.99808	3.27567	5.875	6.08089	4.55657	10.6125	4.69555
GSM2235744	4.0274	1	6.24485	5.44578	3.04137	12.4888	5.39263	7.5918	6.84305	6.87094	4.45032	4.64407	3.21288	9.53374	3.68069	3.90246	6.57539	3.41752
GSM2235745	8.71233	0	4.89504	5.76205	4.37552	11.4457	8.93462	6.01082	4.18892	6.01056	3.23873	4.88885	3.20671	10.3956	3.47843	3.82385	3.49764	3.29418
GSM2235747	0.986301	1	5.58637	6.05139	3.15099	10.9954	6.34202	6.39432	8.40637	6.69335	4.89754	5.60506	3.22646	6.01366	4.00071	4.11429	7.55984	3.67168
GSM2235749	3.20548	1	6.69077	6.85271	3.75166	11.6112	5.18813	7.46398	6.18029	6.25175	4.99996	5.32807	5.0314	8.24841	6.53238	3.51244	11.9729	4.82167
GSM2235750	0.575342	1	6.56846	6.07841	3.43153	11.8241	5.90564	8.63514	9.95961	8.64032	5.47497	5.90139	2.61828	6.8131	4.27966	3.96579	5.98299	3.954
GSM2235751	8.30137	0	4.8904	6.83995	3.37234	12.412	4.42471	5.40604	6.32216	6.86861	6.1665	5.53073	3.22666	8.99293	3.77704	4.9407	4.59775	3.22843
GSM2235754	11.3425	0	6.34459	5.87299	3.38237	11.7602	6.49984	8.52563	8.56194	8.72283	6.94424	5.57005	3.90083	10.159	5.44927	4.45221	7.59692	3.39571
GSM2235755	7.15068	1	6.39032	5.41565	4.31511	11.4312	8.76301	8.36348	5.89099	6.76519	5.32323	4.20069	4.34185	8.06931	4.77536	4.3565	5.83018	3.75929
GSM2235757	3.28767	1	6.8154	7.01087	3.164	10.9347	7.45949	8.23957	9.95001	8.58779	4.42835	6.2045	5.01484	10.4888	5.09855	4.22729	8.88888	7.7222
GSM2235758	1.06849	1	7.41642	7.34708	4.27207	12.3534	6.17423	7.19493	7.56078	4.87494	7.46779	6.56308	3.8279	11.4817	4.40871	3.50921	3.58325	3.92592
GSM2235760	1.64384	1	7.72261	6.96153	3.29891	12.2963	6.74705	8.67401	8.43446	6.65665	4.86059	4.92032	3.26045	4.91812	3.84048	3.55971	7.75654	4.66014
GSM2235761	11.0137	0	5.94116	6.10939	3.25455	11.5054	8.87463	8.70826	6.81871	6.62895	4.39047	4.64787	2.78349	7.88443	3.96262	3.48552	6.3795	4.33161
GSM2235762	3.20548	1	7.14667	6.51251	3.08759	12.5865	5.30304	7.52093	8.49362	5.17218	6.99238	5.08034	4.59252	6.02606	4.60518	4.06806	4.23308	4.44107
GSM2235764	0.739726	1	6.24181	6.08506	3.07238	11.8666	3.87317	5.60879	6.62684	5.70522	9.40114	5.95181	3.82953	11.1862	4.14828	4.26771	9.51444	4.23804
GSM2235767	1.47945	1	5.46075	4.89707	4.49292	12.0822	10.4309	8.997	5.1777	8.69158	4.83932	5.43793	3.93229	5.81986	5.33878	3.83384	2.95913	3.24767
GSM2235771	11.7534	0	5.22198	5.53435	3.29908	11.7489	6.19285	8.86246	8.92534	5.76858	6.48923	5.52309	3.63122	9.38499	6.10533	3.87717	9.6923	3.80155
GSM2235772	4.93151	1	5.68091	5.73074	3.52397	12.1818	6.66248	8.68979	9.60242	6.55598	4.88623	6.11964	3.49606	9.29768	5.03587	4.40794	9.49962	3.96933
GSM2235773	1.39726	1	5.439	5.72644	3.32762	12.2182	6.0651	8.20832	9.20651	6.61731	4.62362	5.6276	3.72482	10.2958	4.55117	3.92928	9.50763	4.173
GSM2235774	0.986301	1	4.888	5.17606	3.45185	12.2568	6.03429	8.0446	8.9995	6.17512	4.3465	5.09638	3.28927	10.8156	5.2579	4.00721	9.13912	3.92154
GSM2235775	9.86301	0	5.16184	5.56271	3.36908	12.0691	6.30533	7.36997	7.94607	6.25596	7.6326	4.89686	3.59468	10.9181	5.63426	3.95221	9.63829	3.87125
GSM2235778	1.89041	1	5.69681	7.08048	3.54881	12.0627	5.93496	7.97846	9.68853	7.07613	7.45774	4.94297	4.01844	9.35342	4.43404	4.19987	7.96182	4.42691
GSM2235779	4.0274	1	8.07483	6.64049	3.30464	9.53972	4.66319	7.0272	7.83661	5.24126	5.07472	4.9792	3.09553	3.54949	5.58239	5.5573	4.79339	3.92444
GSM2235781	9.45205	0	5.23714	6.86679	3.22797	11.7835	5.69536	8.01231	7.88366	6.65355	3.55425	5.71828	5.09818	9.86097	4.37219	4.35636	7.56796	5.75467
GSM2235787	2.05479	1	4.83241	5.83591	4.09879	11.7489	6.67978	8.99355	5.5529	7.03692	6.99699	5.5572	3.91564	11.3178	4.13907	3.79976	7.50027	3.59623
GSM2235789	3.0411	1	6.2471	5.74874	4.09497	11.7032	5.9322	7.4672	8.84337	6.51693	4.91367	5.37704	4.10124	6.46201	4.0937	3.85802	7.79785	7.38122
GSM2235790	9.78082	0	5.06645	5.95132	3.96099	11.4072	5.22049	6.89341	6.0002	5.86165	4.4254	4.56552	3.66976	7.07947	3.86702	3.7687	6.79546	3.64217
GSM2235791	2.05479	1	4.96009	5.46183	3.54996	12.3946	7.83319	7.99516	6.92177	7.13211	3.37513	5.36692	4.10287	12.1584	4.74747	3.8149	4.82931	3.5773
GSM2235792	7.56164	1	6.67758	6.73442	3.33923	11.4072	5.92186	7.63628	8.95839	7.19581	5.26677	5.3377	4.05139	10.5432	5.04791	3.89527	10.015	4.03696
GSM2235794	9.94521	0	5.23579	6.08351	3.75579	11.3677	4.83225	7.97846	7.39674	5.72866	3.76381	4.94934	4.08573	6.79132	4.41909	4.27877	5.91361	4.13834
GSM2235795	9.94521	0	6.88145	6.42342	3.39552	10.087	6.50117	8.16406	8.08147	9.24797	3.51524	5.21209	3.68488	10.4607	4.48449	3.93755	6.55377	4.01661
GSM2235797	9.45205	0	6.09327	6.61684	3.18675	11.2057	5.29863	7.00856	6.99916	7.8126	2.94593	5.78798	3.52044	2.77626	3.77928	6.85327	3.47531	4.26408
GSM2235799	0.986301	1	5.20544	6.56259	3.34339	11.9283	4.80124	7.26314	8.18615	7.40584	3.81346	5.04426	3.35443	8.79644	3.98705	4.40794	9.16477	3.20028
GSM2235801	9.28767	0	6.39032	5.36715	3.06856	12.3697	6.89864	7.65264	4.96736	6.22904	4.37777	4.67832	3.63067	8.96396	3.81531	4.17731	8.45947	3.80086
GSM2235802	8.71233	0	6.62352	6.45436	3.6883	11.5632	4.03936	5.91256	5.2158	7.25102	3.64353	6.10364	3.61304	8.40957	4.26822	5.27113	5.29415	3.43925
GSM2235803	8.79452	0	6.33885	6.12243	3.60878	9.80552	4.6504	6.43464	7.17228	5.82661	4.98112	6.37719	2.9497	5.30652	3.87498	3.96967	5.31462	3.74011
GSM2235804	9.36986	0	4.52326	5.73881	4.18783	11.8481	6.40308	7.26929	5.02261	5.57934	3.42206	4.61413	4.56949	6.59591	4.81397	3.64892	3.99946	3.35967
GSM2235805	0.410959	1	5.21128	5.03239	4.05294	11.1841	8.45177	8.25299	9.9131	8.44854	4.97968	4.53777	4.78404	8.52841	4.27247	4.13767	8.56963	4.93735
GSM2235809	12	0	6.62641	8.05524	3.5655	11.441	7.0736	6.3861	5.12284	4.98602	4.15627	5.23218	2.70735	7.99665	3.51579	4.57195	6.21651	3.18255
GSM2235810	0.575342	1	7.05248	6.60218	4.02629	12.4805	4.78253	8.35055	9.51	7.26293	5.58316	5.08115	3.25103	5.75762	3.89786	4.06093	6.5142	4.19714
GSM2235811	0.986301	1	7.86827	7.02337	3.9216	12.32	7.05454	7.4843	7.65465	7.79806	4.15313	5.30169	3.42706	9.65322	4.98013	4.70263	4.82709	3.3853
GSM2235812	2.79452	1	8.02735	6.40587	4.43363	12.0627	5.33709	8.30861	9.67413	6.67957	7.94467	4.77999	3.6068	6.46145	4.49391	4.1859	6.80664	4.5555
GSM2235813	2.13699	1	4.64	5.71034	4.38042	11.2589	5.65851	7.51175	5.66188	7.69304	5.27421	5.54383	3.79336	10.4484	3.48972	4.21029	6.13825	3.96563
GSM2235815	9.28767	0	8.20104	7.87221	3.84833	10.6849	4.91666	5.86132	7.69911	7.09806	4.48267	5.45714	3.90486	10.8002	3.90861	4.2901	4.20521	5.56156
GSM2235818	0.821918	1	5.33272	6.55841	3.33673	10.2764	6.66948	7.00573	8.71793	7.53037	5.84037	5.53162	3.58521	10.4729	4.17401	6.32137	10.208	3.86594
GSM2235819	1.72603	1	8.86203	6.89787	3.66225	10.9538	6.19285	8.14662	9.62638	7.92771	4.607	4.99922	4.45571	10.7516	3.87285	4.19367	8.60134	3.48193
GSM2235820	1.9726	1	6.18188	5.93241	3.91087	11.6112	8.11039	8.57066	6.78579	6.5236	4.5674	4.59064	2.85759	8.67588	4.54757	4.03822	7.53713	3.69926
GSM2235822	9.20548	0	7.44767	6.72211	3.80423	10.6002	4.48249	8.20036	7.80023	7.18823	3.68661	5.78427	6.38909	4.13148	4.09722	3.80456	6.91144	3.90458
GSM2235823	0.739726	1	6.26874	5.16557	4.00362	11.7144	8.38115	8.11011	6.93225	5.62153	4.32368	4.44515	3.88768	9.98504	4.13877	3.95881	5.75257	3.72109
GSM2235824	6.49315	1	6.1589	5.08029	3.9347	11.4312	8.81219	8.38138	6.58615	7.21657	6.15033	4.19549	4.2451	10.5136	4.56733	3.76168	6.414	3.92403
GSM2235825	1.89041	1	6.8045	7.89288	3.87937	11.219	7.72229	9.12544	7.88624	9.08514	3.56524	5.23981	3.23295	7.95378	4.4904	4.4868	4.83302	4.92853
GSM2235826	0.90411	1	5.35846	6.07324	3.4681	10.7074	6.38155	8.2971	9.35944	8.25735	3.51936	5.60689	6.11545	11.5065	3.82763	4.79431	9.90705	3.9709
GSM2235827	3.53425	1	5.81907	5.17129	3.93182	12.7755	9.35529	8.4826	6.40926	5.93287	4.04945	4.3146	4.7292	10.3215	4.81153	3.77085	6.35548	3.33843
GSM2235828	8.79452	0	6.50703	6.52397	3.81502	10.6532	5.08425	6.97968	6.0349	7.75788	6.71956	5.82738	3.44113	9.21702	4.21776	6.53262	4.26299	5.03863
GSM2235829	8.9589	0	8.48059	6.63926	3.76406	11.8009	4.83601	5.98143	9.10365	6.44438	6.79775	5.58152	3.30331	8.74922	3.88899	3.99292	6.24898	3.19456
GSM2235830	8.05479	0	7.10253	5.7127	3.64766	12.0822	4.62706	7.90825	9.95961	6.28777	3.66078	5.28512	3.85437	12.0663	4.79823	3.20372	7.00478	5.00114
GSM2235837	9.28767	0	6.60229	6.87434	5.85133	11.4655	3.85691	7.42293	6.67729	4.85169	4.46801	4.88368	3.94201	5.07385	4.25009	3.33143	4.6245	6.77617
GSM2235838	0.328767	1	6.62311	6.27635	5.39613	10.8752	8.23363	7.92207	9.82876	6.55201	10.8539	5.62717	4.18173	7.53052	4.33864	3.36295	11.1477	3.11384
GSM2235839	8.30137	1	6.70076	6.64344	4.95766	11.6268	7.71325	8.07856	9.41988	6.77527	3.6953	4.80582	4.05773	10.4767	4.56813	4.30982	7.35759	3.43918
GSM2235843	1.06849	1	6.15217	5.96383	3.95749	11.6378	5.71933	6.37316	4.44218	7.8126	8.36161	4.41582	3.80893	10.8156	4.10672	3.55271	8.2287	4.30652
GSM2235844	8.38356	0	8.4709	7.15232	4.57037	11.7951	5.35438	6.18068	6.90118	5.92177	4.28152	4.91957	4.43553	6.30758	3.99744	6.39195	4.7978	3.24928
GSM2235845	2.54795	1	7.57335	6.50662	6.78559	11.5313	5.98575	6.30742	6.93177	6.0002	4.40471	5.12762	3.95484	5.32298	3.67945	4.13029	4.25211	3.29354
GSM2235847	9.12329	0	7.31449	6.44747	3.90746	11.9778	7.18212	7.81191	7.9984	6.27982	4.34512	6.06958	2.60937	10.1033	3.83363	5.45029	5.1235	3.10958
GSM2235850	9.53425	0	6.29118	6.16909	3.66522	12.0165	8.18138	8.10309	6.46533	7.9343	6.58654	4.25802	3.39317	7.62626	3.4422	4.24726	5.48809	3.76493
GSM2235851	7.64384	1	4.87343	6.34642	3.25364	11.7489	4.99774	7.11805	6.78208	5.61742	4.09103	5.42588	3.63361	9.0677	3.36648	4.83749	6.89713	3.65776
GSM2235852	3.94521	1	7.42574	5.56834	3.0983	10.7578	6.7868	8.3391	6.70429	7.51538	4.23624	3.89421	3.99347	8.52473	3.71027	3.94644	5.76512	4.5092
GSM2235853	9.12329	0	6.70486	6.65784	3.5597	11.7202	5.23077	8.19904	6.37054	5.36646	8.16143	5.33333	3.22398	10.4442	3.46134	4.99514	8.06064	4.16452
GSM2235854	9.12329	0	5.29595	6.6837	3.18858	12.1738	6.33664	8.33837	9.33649	6.62047	4.10507	5.0395	4.0557	4.78612	4.74617	4.87297	4.15026	3.79418
GSM2235855	9.0411	0	7.20406	5.86561	3.2824	11.9713	5.84273	7.0869	5.52242	6.36817	4.65906	5.24191	2.81996	9.65564	4.1038	5.08817	4.15216	3.16673
GSM2235862	6.9863	1	5.65731	6.50901	3.15494	11.0549	4.32392	7.96004	8.32133	6.99844	3.41493	5.30645	3.55627	9.76952	4.27948	5.34465	4.13802	3.37565
GSM2235863	10.9315	0	6.94365	5.24824	3.65568	10.8317	7.61207	8.15369	8.74683	6.75709	6.16089	4.62137	3.70017	10.4236	4.43428	4.2911	9.59664	4.24406
GSM2235864	0.986301	1	5.6117	6.62841	3.27155	11.8912	6.72399	7.44335	6.40168	6.02325	4.81358	4.56231	3.70004	11.923	4.94017	3.90149	8.54258	3.83993
GSM2235866	10.6027	0	8.02971	5.49443	3.35787	11.9593	6.89124	7.8177	11.1581	7.11479	4.78408	5.11448	4.41302	12.1396	4.58946	4.42358	8.27743	3.75627
GSM2235867	10.274	0	7.52069	6.1859	3.5597	11.6324	7.49483	7.06129	8.64498	5.56063	3.92214	5.25588	3.3872	8.58673	4.36586	5.26052	10.8696	4.18278
GSM2235880	1.39726	1	7.40126	5.84606	3.46989	11.7776	6.41594	7.5907	6.58874	5.99789	4.50689	4.71827	3.03529	9.52283	4.22688	3.90105	5.05053	4.07718
GSM2235881	10.274	0	6.72064	6.23637	3.08394	12.1241	6.56584	6.23267	5.19743	7.63435	4.98586	4.56552	4.08181	8.54132	3.86453	4.45829	7.22041	3.91638
GSM2235882	1.06849	1	6.23884	5.53811	3.12154	12.1309	6.68762	7.51175	8.76345	6.79807	5.1317	4.54708	3.38079	8.92271	4.13592	4.71462	5.86016	3.67707
GSM2235885	10.1918	0	7.20845	5.8369	3.32317	6.59201	6.22051	8.48761	8.47477	9.55785	6.69825	5.4303	3.78589	10.4442	3.53444	6.57428	10.5625	4.15505
GSM2235886	4.19178	1	5.96235	6.41824	3.46068	10.868	5.79618	8.54577	9.4498	8.75116	3.72737	5.14911	4.18053	10.6721	3.97049	4.38691	8.93821	3.55421
GSM2235887	6.49315	1	6.48747	7.8551	3.9413	12.3534	5.45534	7.98903	7.89077	6.10033	5.10356	5.21916	6.07099	7.27158	4.55143	3.96226	6.69026	3.42376
GSM2235889	7.64384	1	4.97828	6.41997	3.63672	11.193	4.48127	7.84741	5.73254	6.32811	5.02105	5.07459	5.02194	10.1354	3.72001	4.81279	5.32105	6.9639
GSM2235899	2.79452	1	5.7185	6.46593	3.48573	11.1129	5.31711	7.37154	10.6826	7.34994	4.92226	5.12354	4.43396	12.2973	6.29211	4.43478	9.99836	3.51725
GSM2235900	10.4384	0	6.41061	6.2904	3.16983	12.6534	4.8816	7.34793	6.53306	6.02244	3.541	5.16488	2.96866	9.24278	4.15416	4.712	6.79546	3.908
GSM2235901	4.76712	1	5.33669	7.27817	3.34523	11.4705	5.35217	8.34574	8.90581	8.85383	4.1463	4.53864	4.9762	10.1968	4.6555	4.39608	8.57318	4.30497
GSM2235903	10.7671	0	7.46408	6.84056	3.30316	11.6865	6.09801	8.44131	9.66148	7.47136	3.4583	5.47865	2.66175	4.43462	4.65172	3.707	6.22795	3.96823
GSM2235905	0.164384	1	6.76983	5.03931	3.64624	11.0711	8.34745	7.14903	7.65405	6.46618	3.99836	4.75616	5.23817	10.7231	4.2769	4.16003	7.92901	3.26878
GSM2235906	9.86301	1	6.85084	7.12081	3.44056	12.3697	5.08988	7.39811	9.16682	7.0644	7.18231	6.22608	3.16667	8.06285	4.00804	4.84192	10.366	4.0209
GSM2235907	10.1096	0	7.49615	6.28437	3.42132	7.65833	5.2908	7.85215	7.4017	8.51695	3.47148	5.64662	3.33942	5.47134	3.31501	8.19152	12.706	4.31701
GSM2235908	10.1096	0	7.12409	5.97327	3.30257	11.6486	6.26995	8.62383	8.34885	6.35971	5.72699	5.18476	3.50904	9.51824	4.1443	3.80642	6.78949	4.20721
GSM2235909	1.47945	1	5.33751	6.57964	3.36865	10.5302	5.61601	8.54215	7.1733	6.46618	3.40572	4.86648	3.16644	5.71473	4.21428	4.72088	4.60083	3.99841
GSM2235910	11.4247	0	5.8149	5.55112	3.42891	8.81865	5.32714	7.42023	7.46807	8.00151	3.32659	5.83352	4.32556	12.5208	4.06895	5.55001	4.22033	4.17517
GSM2235921	11.4247	0	5.24814	6.51135	3.36152	11.051	5.01426	7.86698	9.42397	6.24205	3.93364	5.07221	3.75663	5.23324	4.04631	4.18941	7.1955	3.84449
GSM2235922	11.3425	0	5.58854	6.5343	3.47747	9.21128	4.41838	7.8343	8.37701	6.59021	4.95067	5.22338	4.65473	10.7761	4.48597	6.26971	3.68075	5.41347
GSM2235923	1.15068	1	6.45563	5.79179	3.37996	11.7776	5.08815	7.00051	9.10152	6.90884	6.17562	5.24525	4.20697	10.3994	3.59387	3.62584	9.80357	3.46758
GSM2235924	11.0959	0	6.63121	5.63258	3.30926	12.1104	6.90211	8.26631	10.4068	5.80633	5.36924	4.53165	3.44098	11.5826	4.14652	4.26515	10.7373	4.15203
GSM2235926	11.5068	0	7.04424	6.38236	3.45825	12.3615	5.68192	8.28569	7.06112	7.69799	3.63111	5.067	2.69713	10.8355	3.74701	5.55001	5.86813	3.19289
GSM2235928	10.8493	0	5.1544	6.20242	3.38314	12.0366	5.18922	8.04272	10.5199	7.09945	5.49014	6.09325	3.92247	7.9415	4.85419	4.27503	11.5556	4.18305
GSM2235929	4.93151	1	6.04735	5.36853	3.56076	10.669	8.78221	8.77843	6.25268	6.8508	4.6045	4.51193	4.20279	4.00386	4.90588	4.11127	4.24349	4.84478
GSM2235930	6.08219	1	6.35203	5.90353	3.70649	10.9271	7.84135	8.53709	6.70019	5.12131	4.89151	5.15492	3.15708	5.60772	3.77747	4.71981	4.00885	4.57778
GSM2235931	10.8493	0	5.98572	5.28583	3.51209	11.8183	4.43748	6.78543	8.1546	6.40084	8.05672	5.12479	3.8814	8.32525	3.82672	4.82679	4.28163	4.07619
GSM2235932	4.84932	0	5.22726	6.80428	3.45091	11.8605	3.93053	9.02418	6.92941	5.01651	4.64756	6.24802	4.37509	8.61162	5.33208	3.68237	11.4852	6.40044
GSM2235934	3.86301	0	6.731	6.13279	3.27709	11.7032	6.15606	7.46181	7.66861	8.52093	5.54273	4.84891	3.05553	11.0443	4.14207	7.2346	4.19446	3.3649
GSM2235937	3.0411	0	7.71024	6.58727	3.30132	11.8068	4.38328	6.68653	7.21943	6.60039	3.93233	5.4782	2.82454	7.74578	4.54912	3.92513	6.00026	4.33286
GSM2235941	3.36986	0	7.7435	6.38236	3.50824	11.9839	4.54498	6.48379	7.27574	7.15761	5.68971	5.81192	2.70735	7.71507	4.50857	6.69958	8.54951	4.20972
GSM2235943	10.4384	0	7.87721	6.17647	3.25855	11.2233	5.49673	7.35207	6.96795	5.41207	3.8626	5.71129	3.64789	4.47012	4.27984	5.16074	7.24957	7.26701
GSM2235944	10.3562	0	7.03487	5.65634	3.65525	11.2589	8.41997	8.93201	5.9492	6.7716	3.91958	4.25436	3.84546	7.6944	4.28351	4.15057	5.56972	3.69097
GSM2235945	3.0411	1	6.24446	6.67942	3.40734	10.946	6.31581	9.13276	10.6983	6.97723	4.35062	5.6184	3.3946	10.8355	4.78317	4.02017	6.62851	3.66681
GSM2235946	10.7671	0	5.94288	6.51535	3.175	10.6914	3.74485	8.45344	8.08357	6.05032	7.29468	5.58245	4.05493	4.34874	4.1399	4.71382	7.48329	4.39072
GSM2235948	10.8493	0	6.03559	5.07118	4.35675	8.41842	8.90711	9.39808	6.75896	8.67298	3.63478	4.40175	4.38213	4.409	3.97049	3.94254	3.71548	3.65625
GSM2235949	10.8493	0	6.49659	5.75016	3.42925	12.1451	5.07146	7.96627	7.81771	8.55852	3.68589	5.12309	2.64965	11.0098	4.95719	5.36374	4.79124	3.32578
GSM2235951	0.410959	1	6.23275	5.04895	4.11219	10.1946	9.8281	7.96496	6.79837	7.53087	3.84583	4.44861	4.84895	9.91117	5.67948	3.79529	7.00891	3.45267
GSM2235952	0.0821918	1	5.98507	5.4842	3.39753	11.6213	4.17342	8.54215	8.69777	6.49155	6.45193	5.00309	5.63505	11.8797	4.64662	4.48906	12.706	3.61608
GSM2235953	0.821918	1	5.15512	5.01338	3.57912	10.4686	7.09249	8.45704	7.56136	5.75805	5.02156	5.2318	5.13982	11.6001	6.16197	4.00266	11.4165	4.36524
GSM2235954	12.2466	0	7.27282	6.08607	3.58219	12.4461	5.28186	7.4502	8.24831	6.00413	3.62912	5.4303	3.90223	7.85313	4.69476	4.79572	5.43572	3.41822
GSM2235955	12.2466	0	8.51408	6.41824	3.82023	11.8912	6.04677	8.83045	11.2407	7.12703	3.69632	4.52189	3.46995	6.17643	4.66514	4.1118	8.32229	3.89665
GSM2235956	11.0959	1	6.74345	6.53773	3.52387	11.9593	5.05964	9.05569	7.23932	7.23789	3.76721	4.9753	3.36543	4.98596	5.7455	4.19474	11.6234	4.43389
GSM2235957	12.1644	0	7.56437	6.83041	3.47945	11.0468	5.5468	7.35151	9.12786	7.32522	3.71005	5.59262	2.80678	9.22606	3.9465	5.02401	6.63714	4.87824
GSM2235958	12.4932	0	5.72146	5.32585	3.64997	11.3628	7.69854	8.69747	5.23965	6.47525	3.7066	4.64376	4.21	5.55468	4.58641	3.58461	5.20141	3.73953
GSM2235959	11.8356	0	5.87073	5.08687	3.3529	3.29623	3.84966	6.08151	4.66902	12.5873	3.77981	6.99873	7.79778	9.71151	3.40569	4.97766	3.77801	3.64776
GSM2235960	11.6712	0	7.30482	7.28467	3.50192	12.0233	4.97779	6.72326	7.09187	8.54874	5.05261	5.19743	3.40756	6.40555	4.35474	5.03648	9.65315	3.88753
GSM2235961	11.589	0	5.95248	6.24236	3.73909	11.1172	7.42858	9.20664	10.1166	9.02589	6.07935	4.37163	4.37653	4.40973	4.93748	4.12362	4.65843	7.89518
GSM2235962	2.21918	1	7.34408	5.55389	3.46002	10.2764	6.26239	7.71864	11.1756	7.85802	6.98514	4.90248	3.84969	11.2963	4.55014	6.10142	7.04181	4.0107
GSM2235964	1.80822	1	7.31491	6.27689	3.24363	11.4267	5.86344	8.04583	6.81123	5.90114	4.6024	5.01875	3.24864	10.1758	4.42312	4.10911	4.38801	3.17547
GSM2235965	5.17808	1	4.71122	6.61983	3.22332	7.92794	3.38915	7.76392	7.66306	5.1075	5.47441	6.89237	5.46425	4.14455	4.63228	4.04443	7.46336	5.13451
GSM2235966	2.71233	0	5.94639	4.6209	3.76562	11.7144	4.99142	7.12099	4.7257	6.62981	3.60052	4.67698	3.77591	5.79155	3.72335	3.80735	3.49846	3.33581
GSM2235969	5.26027	0	5.28625	5.86899	3.32778	10.0051	4.20606	8.11529	8.05158	5.369	4.75323	5.6835	3.3837	3.07659	3.53849	4.47742	7.16359	5.71194
GSM2235971	5.17808	0	5.70586	5.49118	3.27955	9.89791	6.27671	8.44484	9.27275	6.36223	3.71458	5.04663	3.68357	3.41802	3.56901	4.10557	4.00498	3.46063
GSM2235972	4.68493	0	6.09727	6.85591	3.53594	11.1044	4.10115	7.45392	5.97248	5.38334	4.22332	6.59974	3.67563	5.05197	3.2374	4.04797	4.75828	3.09427
GSM2235973	5.09589	0	5.31937	6.51135	3.53218	9.81784	4.11708	8.26169	6.32935	5.76564	8.29182	5.51526	3.03627	5.21891	3.78769	3.78284	3.77943	7.43977
GSM2235974	0.986301	1	4.50192	7.06968	3.27465	10.731	4.35796	7.69144	6.56514	5.36589	7.79003	6.23604	3.66775	7.63545	3.33753	4.08588	9.1764	4.71375
GSM2235975	5.0137	0	5.62354	6.27303	2.92243	8.83762	3.71378	7.66461	5.55513	5.5283	3.81222	6.70328	3.19632	6.31967	2.96841	4.4313	6.97587	2.9123
GSM2235976	4.52055	0	4.45935	6.52171	3.32425	5.52477	3.66501	7.26062	7.11094	4.87023	3.51936	6.81357	2.85426	2.98126	3.19513	5.79998	5.03697	4.72121
GSM2235977	0.575342	1	5.86611	5.57297	3.66646	8.16919	8.30494	8.58464	9.93117	6.88724	3.60556	5.44995	4.35787	7.89978	4.25651	4.24124	12.2251	4.89677
GSM2235981	2.9589	0	5.21017	6.09901	3.69265	11.6811	4.76726	7.11414	10.4451	6.28985	3.75375	5.40371	3.44068	9.31097	4.80314	5.12263	4.27435	3.11022
GSM2235982	3.0411	0	6.27559	5.43029	3.28387	12.056	5.95668	7.9065	10.598	7.60632	6.40259	5.18026	3.00794	10.8002	3.75361	5.69124	9.72498	3.88791
GSM2235983	3.12329	0	6.36921	5.56554	3.25234	11.0793	6.88875	7.66348	7.62836	8.4862	3.57832	5.08758	3.19698	8.40179	3.54509	5.40136	3.88177	3.51977
GSM2235984	0.657534	1	5.26949	5.40428	3.32786	11.6057	5.82335	6.91306	6.62113	7.76193	4.52833	5.46611	4.13282	8.09206	4.23984	4.5449	6.66414	3.71361
GSM2235986	2.87671	0	6.50343	6.05038	3.17929	12.2413	5.48707	6.23732	7.04875	6.6638	4.04765	5.06738	3.54535	7.1442	4.12597	4.04363	4.51232	4.23667
GSM2235987	2.87671	0	6.4946	5.69988	3.42729	11.7089	5.83925	7.64084	10.5775	7.28948	4.28738	4.82206	4.14388	11.3756	3.86917	5.71194	11.747	3.8741
GSM2235988	5.75342	0	6.2984	5.83735	3.7629	11.7318	5.37662	6.55647	4.58138	6.0431	5.43652	6.16591	4.91857	7.47752	4.08892	4.16345	4.16635	3.3236
GSM2235991	2.63014	1	5.01131	6.45843	5.04419	11.6978	7.12635	7.95694	10.8362	7.15582	5.69556	5.63362	3.72122	11.2892	4.41975	4.01795	8.57405	3.11825
GSM2235992	10.5205	0	6.14565	6.90299	3.22086	12.1241	5.78482	8.25904	7.42421	6.68935	8.22481	5.30771	3.02644	8.89755	4.06738	3.64461	10.5011	6.00145
GSM2235993	10.3562	0	6.47347	5.76836	3.54571	11.6112	6.14524	7.95694	6.49656	5.88816	4.47999	5.32497	3.86275	11.104	4.05969	4.57815	4.92461	3.38104
GSM2235994	10.1096	0	5.15004	4.92151	5.9717	3.8427	9.3833	8.10432	5.9449	4.51679	6.25829	6.00462	3.62934	4.84851	3.61135	3.62574	3.43423	3.22045
GSM2235996	0.493151	1	4.8416	5.41798	6.0366	11.5313	4.05119	9.23486	6.19275	8.60789	9.40025	7.49723	3.30004	6.70565	3.47744	4.24229	11.3432	3.4314
GSM2235997	10.5205	0	5.25923	6.32116	3.69812	11.0033	5.33892	8.63514	9.61278	8.32242	8.64021	6.02524	3.12423	6.43829	4.033	4.41673	11.674	7.57722
GSM2235998	10.0274	0	6.56642	5.52178	3.57531	10.9118	4.92325	7.19595	10.7077	5.96057	3.52419	5.33292	2.99394	6.95877	4.44355	4.23705	6.76711	9.02465
GSM2236000	10.0274	0	5.05962	6.27905	3.57673	9.88114	5.31675	9.25119	8.14179	6.06287	4.18103	7.04598	3.5296	6.0118	4.05258	4.45473	8.59784	5.49664
GSM2236001	10.1918	0	5.48512	5.60785	3.53967	12.5781	5.82298	7.66629	5.69863	7.88044	3.62472	4.94222	2.88987	10.1192	3.99756	3.94876	6.05732	3.69342
GSM2236002	10.6027	0	7.12582	6.9969	3.53016	10.8861	5.1954	7.74081	7.80588	6.99704	3.60778	5.7635	2.36343	5.31057	4.16463	3.2987	10.841	8.11563
GSM2236003	10.3562	0	6.51538	5.56083	3.71118	10.1153	9.75395	8.00491	8.07348	5.94749	3.70311	4.41278	5.08914	7.59321	4.51413	3.58614	4.88758	3.60515
GSM2236004	3.78082	1	6.51899	5.7398	3.48011	11.9037	5.41935	6.16687	8.04683	6.12596	3.92108	4.33577	4.4566	5.17482	4.59923	3.99945	5.45689	5.26374
GSM2236005	0.739726	1	4.92693	5.61809	3.36365	12.5601	5.07497	9.41246	9.9113	6.73778	6.44867	5.22085	2.7805	8.49186	3.5736	4.21677	10.4175	7.18961
GSM2236006	1.9726	1	7.43556	5.40019	5.16196	11.6324	5.21326	7.49601	6.63348	4.97794	7.72961	5.80054	3.17431	2.91647	3.8246	3.57705	5.34122	3.39075
GSM2236007	1.72603	1	7.02022	5.62404	3.4327	10.7342	7.03499	8.40229	10.5833	8.20349	5.92842	4.71724	3.34654	11.4127	4.02738	6.36487	10.345	3.53621
GSM2236008	2.46575	1	5.32838	5.04021	5.84711	10.9271	8.51604	8.37166	5.25199	6.75032	7.23706	6.28355	3.125	8.17515	3.8127	3.46874	7.03491	3.19815
GSM2236009	2.21918	1	6.55256	6.02269	3.71512	11.7318	7.03958	7.84199	7.97115	5.39116	8.2032	5.55117	3.53618	4.0482	4.20704	3.72955	4.34001	4.09447
GSM2236011	2.13699	1	5.28479	6.52002	4.40876	9.9809	7.22514	7.43685	7.41212	6.70463	5.40743	6.6603	3.34857	3.62839	3.1812	3.7904	5.26253	3.50671
GSM2236013	4.35616	1	6.03773	5.68616	3.96099	10.9918	4.53246	8.32826	7.114	7.70253	3.55102	5.42366	4.20295	11.3465	4.41179	4.84338	5.43938	3.23337
GSM2236014	8.63014	1	6.50023	6.50662	4.4388	11.9343	3.48802	6.9487	4.78755	5.15408	6.43151	5.7305	4.09567	5.77322	4.04207	6.02209	6.79345	7.71315
GSM2236015	9.0411	0	5.61849	5.04239	4.0525	12.2105	9.13178	7.05415	4.65805	6.25466	4.79131	5.19701	4.58275	6.5715	5.20492	3.93567	7.45855	4.19468
GSM2236016	1.64384	1	6.05909	6.67942	3.72761	11.9408	4.7023	8.50266	6.00844	7.28044	4.09309	5.85233	5.33278	11.9978	4.44909	4.23666	11.2455	3.88225
GSM2236018	9.53425	0	4.95707	6.56204	4.20447	12.1964	4.61635	6.16728	4.86772	9.12112	4.19778	5.02114	3.33169	7.88274	3.76673	4.06154	6.96242	3.50939
GSM2236020	8.9589	0	7.00767	6.10838	3.53402	7.87866	6.35468	5.35486	7.58443	7.43983	6.34113	6.06912	3.62376	5.20319	4.10935	4.99068	4.91552	4.34361
GSM2236021	4.19178	1	5.7088	4.85566	3.63197	11.9778	8.8804	7.75976	5.49611	7.60147	3.48694	4.61663	4.08352	9.28318	6.50572	3.7087	7.20278	4.39578
GSM2236022	8.54795	0	6.22491	5.46694	3.8648	12.0691	4.37408	5.95396	7.98167	8.53659	4.24461	6.06372	5.20725	10.7516	5.2552	3.56995	5.78074	4.2375
GSM2236024	8.46575	0	4.94608	5.93087	3.79677	11.665	5.03796	6.2109	8.89149	5.79347	6.71824	5.05856	3.36208	11.0153	3.86829	3.81031	7.76957	4.34361
GSM2236025	3.20548	1	6.1376	5.28449	3.38075	11.1714	7.0033	8.52281	5.58544	7.37373	4.03798	4.68247	4.02023	9.73368	3.18383	3.78786	6.63714	3.87663
GSM2236026	5.26027	1	4.90131	5.32089	4.51957	8.55844	8.08804	9.49091	5.19203	4.73364	8.73832	7.34775	3.19178	6.62903	3.58585	3.40437	4.58585	3.35522
GSM2236027	10.1918	0	6.04878	5.96282	4.74763	10.8533	9.12922	8.40161	5.40206	8.25846	6.96741	6.38381	3.01551	5.64576	3.9684	3.41024	7.88679	3.23545
GSM2236028	7.80822	1	8.13227	6.51888	3.97821	9.67033	3.86789	7.84801	7.33352	5.68639	8.18738	5.86479	2.75581	8.60919	3.80299	4.49737	7.81384	6.89053
GSM2236029	11.3425	0	7.26839	6.97145	3.15647	10.8718	6.29097	6.63371	5.22445	6.15128	4.08843	5.57096	3.13828	8.59416	3.13597	4.2669	5.03501	3.19557
GSM2236030	11.3425	0	7.74072	6.73566	3.00302	12.1309	5.19103	7.63684	8.69596	9.42416	3.47643	4.93121	3.04897	5.98712	4.12302	4.08203	10.3173	9.49047
GSM2236031	11.0137	0	6.2377	5.63863	3.91321	12.3365	7.10511	8.85252	8.83954	7.3949	5.56556	4.43829	3.59454	8.43296	3.77354	3.91484	11.3477	3.94925
GSM2236032	11.0137	0	7.42267	6.94577	3.29122	11.8912	4.78815	7.67035	7.9123	7.33094	3.59429	5.3403	4.62098	7.83883	4.26664	5.06075	7.69693	7.30444
GSM2236033	9.86301	0	6.82936	6.83041	3.40295	10.9232	6.707	8.1831	8.15178	5.55902	3.74861	5.22683	5.1089	7.10263	4.56971	3.75201	6.70431	4.41244
GSM2236034	10.0274	0	7.34674	6.21099	3.31351	12.2568	5.31415	8.34992	9.36475	6.5951	6.07016	5.25453	3.08601	12.3884	3.62553	5.38259	5.0649	3.42168
GSM2236036	3.36986	0	5.243	6.0072	3.80531	12.226	4.59608	6.10093	5.33005	4.8822	3.68877	5.8297	5.54867	6.23917	4.02691	3.92011	4.83515	3.87449
GSM2236037	3.36986	0	6.13541	4.93473	3.50095	11.3055	7.45949	7.70716	10.6156	8.38101	4.87829	4.72321	5.00239	11.3536	5.01402	4.21826	7.95974	3.74586
GSM2236042	3.0411	0	6.85717	6.11257	3.47728	11.18	5.39412	7.68966	8.4127	6.03042	3.76493	4.68674	3.88615	4.14589	3.97923	3.36065	3.57227	4.76196
GSM2236045	13.2329	0	7.67299	5.69941	5.17739	12.2963	4.1213	7.71451	5.63237	6.60039	7.32945	6.72302	2.64711	10.4319	3.71984	3.9362	5.80727	4.04387
GSM2236046	2.87671	1	6.71153	6.4142	3.06993	12.5781	4.42964	7.50573	7.43827	6.04631	4.42175	6.13411	2.80335	10.0649	3.99269	4.10471	10.1226	4.61816
GSM2236048	8.38356	0	6.31881	6.96293	4.22874	7.90221	3.35629	6.30654	4.78474	4.72921	4.29556	6.17644	3.02438	2.96958	3.6683	5.4623	3.65945	3.44591
GSM2236050	8.30137	0	6.05377	4.64166	4.14611	10.9766	3.57576	8.63439	6.60943	4.91476	4.06775	4.78202	3.57846	10.6721	3.83965	3.83094	4.65628	5.00114
GSM2236051	3.12329	1	5.52361	4.862	4.22931	11.3973	7.932	7.79131	4.48429	6.46317	4.95358	5.29026	3.75556	8.96242	3.9464	4.11701	4.54282	3.55373
GSM2236053	1.80822	1	6.02928	5.51003	3.65806	11.3146	8.00155	7.56224	7.36723	5.62553	3.86744	4.87964	4.32674	8.30822	3.68426	3.80599	9.14845	4.47234
GSM2236054	6.49315	1	5.82386	5.85388	4.11195	11.4954	8.54643	8.3188	8.92629	5.66992	4.31827	4.80406	3.0877	5.27515	3.957	3.83146	9.15077	3.71579
GSM2236055	10.9315	0	7.15061	6.17966	4.41209	12.0366	5.75615	6.22491	6.76956	6.26427	3.76689	5.34726	4.33848	2.75783	3.93538	3.89301	3.84215	3.38277
GSM2236056	10.5205	0	6.21063	5.51854	3.39265	10.4714	5.60384	7.09079	6.50386	4.75991	4.04465	4.85753	3.57693	4.84474	3.93041	3.96216	5.29128	4.33651
GSM2236057	3.0411	1	6.30302	5.80194	3.49139	11.5737	6.17709	8.15045	5.12634	6.58307	3.69808	5.86334	3.72495	11.4897	3.96716	3.60271	7.19271	3.94121
GSM2236059	11.2603	0	4.93524	6.04321	3.3822	11.8304	5.87134	7.94149	8.2194	9.74868	8.0524	4.99922	3.74262	7.48755	4.34743	4.18069	6.64431	4.19913
GSM2236060	3.0411	1	6.86383	5.75446	3.11762	11.0227	6.83459	9.50175	6.10847	10.6373	4.23187	4.66505	3.13246	7.89634	5.20273	4.72452	8.9021	3.70726
GSM2236063	10.7671	0	6.2965	5.95825	3.20631	11.2911	5.41787	8.15245	10.7046	8.09081	4.41593	5.38427	6.17101	7.88695	4.06262	4.54653	7.40563	3.89427
GSM2236065	9.78082	0	6.53785	6.83108	5.01539	11.7715	7.9994	6.38354	7.57462	5.01096	5.20828	5.50122	4.09916	3.66643	4.1573	3.45492	3.39384	3.17767
GSM2236066	10.4384	0	6.06367	6.5251	5.66073	12.226	8.48492	7.26978	3.64271	6.53183	5.43876	4.52673	3.60556	4.64874	3.96918	3.3096	9.61576	3.56229
GSM2236067	1.39726	1	8.67028	5.62175	5.34788	11.3482	6.11188	5.67039	6.21366	9.27554	3.47953	4.79927	3.60556	12.6649	3.80677	3.8165	10.7315	3.14764
GSM2236069	9.45205	0	5.10074	6.62841	5.32883	12.7755	3.7472	5.15392	6.34918	4.64199	6.62637	5.96403	3.5082	9.80294	3.53225	3.25207	8.58633	4.66612
GSM2236070	10.1918	0	7.28462	6.17117	4.67712	12.0233	3.83283	6.72868	7.32525	5.9283	3.74666	5.47637	3.99871	7.37933	3.86174	7.47186	3.09266	3.18704
GSM2236071	9.36986	0	8.10609	6.62718	3.74686	12.0894	4.40049	5.45484	6.34747	5.80779	3.35185	5.445	4.05416	9.35342	3.99454	4.87266	4.14037	3.29014
GSM2236073	1.80822	1	7.29693	6.57905	3.74234	11.282	5.80352	7.36847	6.06596	7.62205	3.63962	5.28049	4.22982	6.52607	5.34732	4.05037	4.80915	3.39421
GSM2236074	11.7534	0	4.95965	7.31361	3.27791	11.4555	4.55948	6.8887	5.60497	6.56098	3.80016	7.25716	7.02903	4.29047	5.57773	4.04977	3.88464	3.31068
GSM2236075	3.20548	1	5.41761	5.71034	3.27791	11.3677	7.6333	8.9303	6.44124	7.18272	3.54985	4.88483	3.60218	5.87364	4.58783	3.86582	7.32898	5.59369
GSM2236079	11.589	0	6.79188	6.11724	3.48938	10.9578	3.95866	7.29903	7.56937	6.26014	3.64394	6.46366	3.56068	11.0558	4.21973	5.29457	6.19958	3.3455
GSM2236080	1.15068	1	5.88454	5.38844	3.4499	10.5572	6.2019	7.69875	7.80588	8.26611	3.97186	5.45353	4.90636	10.7565	4.09494	5.85684	4.28542	7.50226
GSM2236082	10.7671	0	5.67663	5.71835	3.30885	11.3973	3.99163	6.53048	4.64022	5.164	5.79069	5.16902	4.41407	7.12529	3.48592	3.9842	3.37524	3.00551
GSM2236083	0.575342	1	4.68737	4.47665	3.80391	11.8304	4.80702	5.91842	4.07778	4.54755	3.65262	4.56909	3.66032	5.40808	3.6346	3.69534	3.45829	3.02316
GSM2236086	12.2466	0	6.77949	5.86656	3.67386	5.83153	4.90869	7.75513	7.82902	6.78167	3.65207	4.69171	2.67666	7.22243	3.91515	8.52834	5.91657	3.58028
GSM2236087	12.7397	0	5.58933	5.662	3.23402	10.7754	5.23294	8.61203	7.62424	6.94071	4.03452	5.38047	3.29933	8.3349	3.66895	5.39818	8.45699	3.96098
GSM2236089	11.8356	0	6.43892	6.86169	3.50429	11.9469	5.38443	7.87886	7.17125	7.0808	3.88864	5.22504	3.12008	10.8002	3.41123	4.77174	7.25509	3.97066
GSM2236091	10.1096	1	5.28257	6.38518	3.56539	11.7318	5.74524	8.50401	7.70631	8.1535	3.64421	4.72189	3.86784	10.7326	4.41512	3.98679	8.46964	4.72552
GSM2236092	12.2466	0	5.94181	6.1157	3.40585	11.8123	5.70576	8.34574	7.1175	7.42886	3.42901	4.45097	3.29548	10.8204	3.80731	3.81439	8.25176	4.4404
GSM2236094	3.0411	1	5.60764	6.09012	4.20175	11.7776	6.26785	7.92328	7.24709	7.5115	3.62631	5.44189	4.16527	11.2748	4.16768	4.00276	8.0229	4.40727
GSM2236095	12.3288	0	5.71673	5.84219	3.25397	11.5951	6.6336	8.13582	7.28214	6.98045	3.82889	5.14157	3.04775	10.6315	4.50504	4.10601	7.28433	4.04533

[truncated: 1 more sheets: T11]
